# Supplementary material for: Can Twitter Be a Source of Information on Allergy? Correlation of Pollen Counts with Tweets Reporting Symptoms of Allergic Rhinoconjunctivitis and Names of Antihistamine Drugs
Source: PLoS One. 2015 Jul 21;10(7):e0133706. doi: 10.1371/journal.pone.0133706 (PMC4510127; doi:10.1371/journal.pone.0133706)
Supplement: S1 Dataset — (GZ) [file pone.0133706.s004.gz]

Archive with 1 entries (1 files):
- pone.0133706.s004
