# Supplementary material for: Can Twitter Be a Source of Information on Allergy? Correlation of Pollen Counts with Tweets Reporting Symptoms of Allergic Rhinoconjunctivitis and Names of Antihistamine Drugs
Source: PLoS One. 2015 Jul 21;10(7):e0133706. doi: 10.1371/journal.pone.0133706 (PMC4510127; doi:10.1371/journal.pone.0133706)
Supplement: S1 Dataset — (GZ) [file pone.0133706.s004.gz › pone.0133706.s004]

336528402221764608
301101887925673984
338728197606764544
304825536717406208
329240183193075712
363539090773245952
331627930662879232
377951058058018816
300390200654323712
325243661224931328
382193075952812032
326085103166029825
326785416432848896
367976574446215168
322339622812282880
371949793989632000
314963337509224448
335125315217129475
352112797938753536
356116981553954817
298612044545024001
353171159078027264
381045970970353665
321489420358389760
314271969224830976
353447142179868672
379778213737943040
382539181387685888
330039534240796673
364797771481485312
318052962792521728
340821086881075200
329375816343506945
331231251598045184
324509822986903552
331180019198070784
334395343527632896
343635966369603584
336937779172888576
375111345261510656
342855467032256512
351160182182645760
338986469047820288
338932584165826560
384042560370794496
344717934242955264
343934044020539394
383822403513483264
339121640959008768
369502001865818114
357776848098308096
309394562764374016
361047507230392320
355854785007730689
316037199458091010
303589089419079680
342711867594137601
354326007819403265
340829763335774209
325009371450978304
374978975527088128
314351781893242880
331934458796208128
353621590262562817
361642248439468032
315518446001594368
297208596519866368
365142968333631490
297230580075081729
306928757749460992
329344753185464323
340437099943698433
309536961318752256
324953539086520322
322739649783140352
321838704324907008
323080106954330112
335721068771819521
375814294853525504
335299860070813696
364470720207650816
331921754761080833
330149133761540098
354507783082741760
379264574202986498
299150929511477249
350517631482204160
319641986875416576
379673376287371265
332361322794729473
375997385559654400
310640069864194048
298431951830908929
368546006700285952
321987334193152001
339108913309958144
380453148587880448
335936874411606016
322536441357926400
311179932606795776
311592653370318848
319255084565417984
350565639146045441
369639809838374912
326902389745520641
303687559664504832
355261587382214657
377302142325104640
330001289285074946
323598826638278657
351970530447986688
314582989944266753
319845996689489920
329296354272768000
340703945053831169
332725898409287681
370322810725363712
376462439937634305
329268251886493696
337380651969949698
329389755412385792
304024644611080192
316409407787368448
336895605949472768
350992706069217281
337552275352469504
344922449336496128
326827900961705984
329695684288720896
334464724102160384
325662395555012608
343932619165167616
322026927294672899
324920274699055104
382847885110280192
370332888648015872
320229809307394048
329242296866459649
317140572764766208
312998757362974722
324587735669145600
370335055106674688
298609274882510848
307650670033514497
319962879350669312
326697991945732096
329569325117759488
351930897001496576
328863104228290560
332873150557745152
339204416794148864
332122730801545216
372570397222260737
370206943891046400
358308174362710018
373282865439854592
308466658232647680
329918213116805122
364014308079828992
324349148914663425
334637100248997889
367059060254064640
355459477731942402
319813513788915712
324527922184593409
326816004703391744
299382898853818369
322599454907703296
326142347987517441
340243171806158848
330427045626667008
331103997207388164
331824342163914752
322513519352377345
319246360094314499
344549830875549697
341607377851793408
371369626829332480
369321458826108929
327394419215052800
324381394501500928
337773647982903297
327500484497772544
304778555617841153
334465724082966528
343431510172520448
334674797059514369
337621951466045440
331525084160344064
312530374737657856
309928265743757312
371327014050873344
330166141299351553
332527091423797248
379146417505181696
325347237989326849
333983279067844608
376480544407973888
367275656465235969
342872526243889153
340204091563196416
379018132406288384
351972263630872576
375231358097817601
318429208814698496
378466001245192192
382037440455647233
301846717551239169
351087712020873216
324485183267020801
323231485912023040
322100910220263424
331817571928141824
370236811349483520
352129367767384064
322911018902773761
326429222761553921
328463969037737985
375995510663811072
338673518348750848
362381316370599936
317334292386684928
354373914467631105
321661264113831937
331831265194024960
378182634922180609
355369030409928705
331430621140369409
322496973737455616
358821084549750785
325267615696179200
297145272620969984
306631952302215168
324878253229756416
297820870188089344
317163784395423744
327816194746884096
378724488155627520
324538821842710528
330442151924219904
342641327445528576
323247716887040000
316665696690003968
326341066884255745
369826174748606464
351670260769898497
305545960925298688
341246998202183681
312564087089426432
311429445376430080
308153093839794176
348484341313187841
337775678571282432
343834679104901120
379025901226172416
339229604730531840
334408595502415872
343759172090884097
353880793652801537
323589250866098177
304325261166530561
382233665477955584
305115163814670336
351779756859076608
306809496666251264
332480843698278400
317685322437763072
357492012150296576
362597042796773377
320910568661872641
339141650297257984
318697877096509440
306888997265870848
357280667953938433
298812179656888321
336802597539287040
306427887228178432
298708684077412352
334484805578272768
331667036734382080
309384666392182786
367334263395336192
310564417299435520
322432965424599040
304077714271391745
315979442503708672
342561337391595520
342946133796073472
298695221229801472
317309953792688128
375370021037285376
344123650041077760
318835457729392640
376384655211364352
303467038091902976
313003969691668480
337571289759899648
326327468527079424
313858290457116673
332212703928143872
337804768116371456
379039547172323328
304381573992689665
331241529429602305
339986503390330880
329965949476302848
381547100514705408
329918289935470593
331398599021846532
312405717887901698
338367160743243776
334101381596192768
310409270762041345
372504373684731904
316570616092299264
330930359204184064
327839882145853441
327786039638904832
323799222765891585
379950705206755328
369465818792210433
332479025190678528
382458444735062016
329624006640668674
330675124623781889
380495890148245504
312940383183204352
332099493824704512
336317617709125632
354432811651956737
381952381195272192
329248978367574016
379248913317773312
339230682180112384
309980874756210688
372838424216342529
382268242363822080
330108020132569088
382514274469707776
330180704476491776
335285161056931840
335753639685681152
352434917587697664
380523080218849280
324370188067807232
339482744482586624
375190436593553408
359541764211736577
335294149416845312
361673396746076160
380780803040350208
319165080895897600
382675944932003840
316902839047819265
321360993072586755
327765680432758784
327949356579844096
318945049993949184
377648642599182336
374014468294193152
374869788310241280
336365012807450624
356065201935749121
336518322722066432
371247426830893056
341226458464788480
338161806243663873
321413426964484096
306466482781581313
329932107084349440
336124715842289665
312233532191813633
322390003718168576
330146982213603328
376145306507034624
326779190722584577
321819405854068736
361700132976214017
336522384578342912
331236862423359488
301435598957330432
376819847537360896
302767490126213120
351758601209118720
344109926114803712
308791236578390016
354075106055688192
360137799267135489
332631900948684800
335847748467306496
305939927445692417
319516044299485184
332447480778219520
321319666310053888
372025894157971456
365159675680923652
336747669429035008
384691879268614144
327836777681416192
322649450055094272
369125305652236288
352203785642315776
332838242766438401
334190858108821505
326866796164567042
326301230236307457
321247136001957889
344602402663575553
322847278261993472
318826663586717696
305347588482273280
319585393144111104
316414609349308417
323927017273827330
309339439174389761
297549585587511296
320530597711855618
328765473216921600
325664018121490433
356879424072851458
338851597192921088
334995222691995648
334629138713432064
343810497377861632
381046190239780864
378180103655948289
327939657163743232
330399090313682944
329767967141281793
339921110541938688
330701015772962818
340134446093201408
328848936498511872
312178228108337153
366007006315806720
372584868154048513
298885269527068672
331959004098080768
329086789434368000
298972891985358848
331018980573736960
329964186874548225
382565192090923008
374159488464334848
322670335092731904
332150440613531649
368011767940542466
326634202143526914
335878713751244800
370150993159147521
341230426599329796
339948421416894464
316911484238196736
376618357379694592
330874115479195648
309119744139739138
314786204325392385
336217665892909056
383366251201822721
370646416139767808
354862809282134016
329234054111191040
340732613633376256
298142357138849793
331029092747067392
326747498934837250
319186858112339968
326304115749703680
307992954407104514
322876545570062336
335797098601644032
326162154694787072
367678182142377985
322416490383024128
359040462516002817
297696493266165761
331334265654620160
342087143205765121
350024889454956544
353414428605157376
326464342876880896
312601645949276160
318927277826134018
351692316861399040
334884975377776642
337505298615001088
329297391645773824
342290182256619521
350085055131041792
319235041987289088
375979964052406273
377524275642892288
322177058467893248
341726591619055617
330164552278880259
342053119003344896
352543217494929409
365527715375362048
379804666646626305
337365619596988418
334820099141820416
334353703366692864
327823698155417600
382991536230629376
340829687125245952
332971387989921793
301899520520900608
337048601144471552
342534238194765825
337058604827959296
336468498278653953
330679992025509888
328302369173565440
332812296688635906
374036047656931328
353219482136756225
311927955041423361
326543556095385600
328880108129619970
367721002597240833
376091017927086081
339562937503084544
331387524893249536
318890150371414016
383369270677102592
324304863624302594
307366235195187200
330667593088249856
344318620739964928
302683320062472192
331871934503587840
383790301451538432
328342525943353344
334505586093862914
323255458020343808
319272020602920960
314884597009772544
342037062196817920
314159012176330752
329742185190801408
342330991727214592
325850673600163840
321874054489444352
330025624221663238
372500557463711745
319759872759570432
311516922984419328
339713855812952064
373645207687806976
338559671357034496
313514944589082624
349215084381356034
364466283557167104
336642884730232832
336883826632556545
336903174826901504
328038265917673472
303535612194082816
364953290192076800
355816078678573056
338389154100559873
357142351950520320
367474194650763264
381030165641699328
320597291423649793
339716514666123264
341317348545937412
325309373343744002
362054213099991044
341825791514005504
329586503607017474
308624527259230210
341960306106454018
374307379095302145
328150993000878080
326716090090663937
352792366001827840
327784800545026048
335262270638653441
323201597586935809
351580578811879424
322222489214279681
324677071441911808
324567737789722624
367313254278000640
381980368691552256
324587650252148737
314879883274747905
351497805803687936
330762195325562880
342158171097419776
309090277358981121
378935688932368384
312661469147840512
326990442929459200
321109961088331776
349214873726615554
312299353601613826
371451990804795392
327557850354286592
322440561011331074
315139980798349313
358273613104824320
317297495879344130
310440810875322370
362240105928327169
332613629780295680
304732607193677825
323101951501938688
381054748578693120
330879014329786371
358652248135442434
309829323999817728
335269577342742528
375329893812166656
326536524416045056
321449690329669632
382155139471380481
329218324187734016
353967966221643777
334656869337542659
335146211956883458
343117147888812034
334055677196632064
324602121859239936
367041599621959680
340439803524960256
327987187717115905
382309142586601473
330892431102984192
333989512675999746
322488194123837440
370298852563095552
328379868599435264
330119437460049921
325053847234027520
374906156138766337
355519866427543556
359538634057195520
319858771906150401
330724519536898048
369853546025746432
357088027526430723
377247077018763264
325117504420737025
332098156651229186
376156338906488832
327489713705451520
325673970877726720
334797551981174784
297699143705567232
330362142236745728
378190151559573504
369994108355362816
338062294359633920
298325000354664448
310521367378415616
369650991261818881
321437753483087872
316528660465197056
341483786531389441
340142135850463232
351614860947238914
382371249847939072
359187154997485568
330409435858079744
335917336005599232
340236653757083648
370919920847953920
344165484880592896
379733117793501184
320915671305297920
340577744071045121
331926658900709376
376050741900607488
329938468216139777
361621948532396034
327444104445304834
374963333750747137
312730338940030976
366787473612881920
321237716450820096
315584057645883393
349971825935138816
378553228927188992
300130237121982465
329872876238946305
337186305098276864
328229435721543681
336519656137453568
330316979225391105
341611288822161408
354132814062567425
331627740941934592
321454148828680193
332437142942932992
330033026757181440
330733895815417856
373640572374102016
322217851706568704
327172099192004608
334870667365318657
373074133531111424
377490179285868544
297357695671996416
325382016910626817
329771840417443840
334461912739885056
313145297452793856
342640044202397696
334433041466392576
344726607971356672
369049018275356672
376534737927823360
307912207809777664
304605685029683200
326735515879612417
307699059689406465
332921988970582016
375322091249487872
305838014419050498
317152877674131458
309828182553538560
329780069197287428
336533212329287681
321755432056147968
326728656745545729
370543638268227584
330509907180785665
326042033812807682
318781643487854592
344507169120595968
331214780473946112
310258212534374400
336137338927329280
350819683664007169
321485458880204800
311117645489524737
382495966156161024
321778506696646656
332294826517229568
370192487517671424
310074721083469824
373508768749080576
369090575149985794
335429369872928768
325731353708593152
342480400477716481
372026626034249728
362471647464271873
313663818679066624
329619619616784386
328913062369320961
382119590269956096
326830319321890816
330710275730841600
370866515849261056
365106332094828544
362243213672726529
373891718900224000
338309033117229056
321997088357511168
319936729492635649
316252285627944961
323321298073833472
334666775721562113
366027480433295360
384650119682871296
323857009491464193
320348441769299971
305198521211052032
376193353269792768
362596537081135107
324859839350206464
357106755366428672
382482167281876992
307265398020124672
370901226592141312
365700152494792705
329813456205254656
350994977586806785
373785832135876608
315822033172836356
341959184285327361
379356007258148864
329058227440459781
321952843143720961
375418189301444608
353194851094892545
332858019299868672
334403610060394496
316366152865554432
322211846520201216
323817443690684418
334719857893466112
378688551941980161
320570450457538560
325257302611460096
339426844510150656
317078592284684288
315945708085723136
337717811247988736
321993561195307008
364122396246024193
329666248562589697
333031497168719872
344627275976814592
301975250864857088
321631353579900928
326812802729787394
298846651148271616
331778618445422592
374224581684645889
336129970881572864
302635019040591872
325553754407575553
324355160849657856
330322632820011008
378916261105004544
360124469051801601
327498397919608832
383049277087305730
340459056911237120
318118251978706944
334058275588960256
317167280083591168
311550859949531137
383476260317327360
313097718832721920
312212857121017858
338027560413843456
348582403989704704
384001043282944002
371334792937488384
355213291687129089
301565915483500544
373070325614796800
313321690971123713
329631375370092545
338327277949550594
297883308681998336
328689998847152129
377612838921306112
368282983771275264
342149647369924608
333080118643802116
305069665732943873
380680223911444481
356519649090875392
321383083326717952
335112391312412672
350681547717881857
330905510511521792
311936161251733504
329846610077032449
384821235617513472
337554809240576000
324534983794495489
314458323057512448
335097251775004672
310047423848382464
373201786762326016
327867744450142208
381449070390165505
378278274406703104
317477478581035008
325047988684738561
368128870203269120
381401937096085504
357056758969139204
331991352332144640
370381923946070016
340350629019017217
349960307495546883
330767631663640578
370712794229776384
376272859984719874
369251369477099520
302105010160934912
314980789504839680
326397948269314048
368218049486135296
337809285251756032
318398111968030720
313843572212387840
358090743270735872
324623951525453824
305469412230713344
326308034555023360
350818875350335488
328852024642908160
339064808202715137
320904351352758272
297562294936817664
302059556664655872
321086899341119488
321111510921392128
376004628938121216
311693468017762304
303593307043401728
332285824760688641
344892476793946112
341633001274343424
326155963897876481
330335055396343809
337966400855474176
324368643393724416
350840375147106306
311177087635562496
305184359714017280
375129547001196544
320191136004202496
373483893057265665
329220480173240320
334363032694173696
372935113048219648
324373087174938624
332674305429229568
374560198267924481
328621410257862656
377139220961193984
326415656914395136
318865262017392640
332913738225156098
336610983885824000
322743405690109952
331778752918986752
323110694281158657
338801753996791810
328953609712709633
383466738022899712
375477500144386049
342342968344207361
341987329214410752
335478791281471488
312428656490332160
338746549305749504
323820354965471232
319915392594235392
336681092117577729
384027248241553408
331047265806475266
327350258537467904
333971832166305792
332177351502880769
371629578550132736
379138516325650432
342289813900251137
383689937566314496
384171171601580032
334473338091106304
316036189926858752
355209077632139265
369670408120713217
312596478621282304
335037370728587266
312967029994950656
344536550337568768
364459221942665216
368480968421568512
311130495167655938
323823816587493376
375421032468721664
304418412698939392
297578173376372736
329237624080441345
371282034980708352
381199446316691456
327417491687104512
314230554809749504
329734010681057280
330065895328202752
375383012851998720
326123013059772416
375606088512442368
338697100520988672
380197110898909184
343705649999388672
375889195459284992
361180029658464256
332297665729679360
329727564010639360
379619080790999040
340867735955324929
351730269121818625
373552308438581248
377655404677054464
383288157573103617
329072883584344065
327776571312177152
354320480628518912
337425613776355328
331576762272198656
342379403600355329
360423266030059523
363365002335354881
375065594522910720
370620851625807872
344434573612027905
326462118369062912
325091901403455488
326199877333835776
327092121804894208
340494952733741058
377950332946350080
309798505784954880
324353687336153090
322041217699414016
336363113404309506
377272104636678144
339418478643658754
330291808980566016
333910887096270848
306551296972967938
312595307860987904
315344557665562625
330717215462653954
339198125518499840
370163456055328768
325060809115963392
329395473175674880
360976610196852738
363469009288572928
312978096888352768
316449059890155520
362189734820323330
329148409707634688
328028332186808320
373940023575728128
326528397541011456
314788459669757953
331911242010734592
337074987368345600
362683530322518016
328117996574867456
336867058262368256
314976244309565440
323554647249924097
353965646696038401
342149896377360385
357402506034290689
334121613303881728
375109299447410688
314020640283840513
367581190183587840
377080683363315712
322557537134182401
340527194331836417
337235597246746625
352643760842223616
378257645930418176
324496443383631872
312848528315666432
378298793286189056
370472260785537024
352259404499927042
375312388301783041
333989677902204929
322871811350077441
380151327185055744
342442336036458499
366533338829291522
331200739311497216
314971094698303489
365684866756509696
326786160317829120
342292394227679232
306866039696785409
320514126440955904
377767998020669440
327693913148256256
381111906880073728
316063001780297728
316053510812758017
319864187587272705
332246634232692737
348682090398756865
322361540500140033
302697364639080448
348948338663632897
299323339183374337
321743022926737408
379617208051462144
339446063654125570
332218411897724928
323759499921997824
328189610050080769
316930511803138048
331944680231145474
319339470245724160
317343801490407424
324991231753076736
335893526594326528
326962114898038788
334170765861740544
344684006610178049
324304316372492288
338146008569622528
309712095283384321
309723680076873728
351931197867298816
322310219742973952
353565466188447744
333980751982899201
312107608179871744
369502635591606272
344340065402638336
331448829935230976
329711190706094080
317973305921531904
331887686480695299
351845388728279040
329810320963022848
360912066510467072
313851250569523202
349225724839866368
319639469730967554
331089715585495040
354363072271482880
301929089281953793
377096806292652032
326226176668495872
374510007921815553
373881846142361600
336493433977974784
339826212178378752
317808249128759296
336117736998584320
325825787397812225
321578237434134530
315067391241494528
306153151147433985
328000496646373377
338998401549078529
332633158161932288
324886701354938368
339902999000387586
368966489904148480
379809417484464128
342256799585538048
322372665333653505
363586239791767555
331448702533255168
311820233667125248
299279061941899264
312235179496333312
335761254901772289
330010227225272320
374627132694990848
316631677378109440
329286153524101120
343818998695211009
343975128645914624
375670068405088256
369462159069032448
376384076439384065
333997111102279680
369491937276866560
350379290254262274
377889927582580736
324361856577851397
329099777872629761
360878447402303488
331520219300364289
375399979084308480
327760321479577601
337001003398356992
380382548821422080
327471959019487232
348935899930841088
344320574731997184
356784235463446530
334812786481852416
314726431022280705
337261568997871616
336357849397604352
321101490360037377
328188620282413056
376091567578427392
351394641150615553
321612950777524225
321159983876173826
343551418017390593
376469869866520576
377616689875410944
367819777202741249
362025313741438977
341053642691985409
329828273674661888
362023890538610688
338095589520707584
364399253818327040
339753434263740417
377294266701471744
310408414993997825
306955241386016768
330634495864745984
331636472744660992
322489943341535232
340525610352906241
378561674153689088
364842673460359168
351007728069640192
368019189656592384
343991519491018752
325306132199514112
380199203122999296
334651968339460096
363194679686209536
314789191626141697
332163646841044992
298337547195670528
313323281988067328
325679807742488576
329489637800288257
322463460501880832
324690865845055488
365857137940905984
318691870916087808
377520954320367616
363651002991263744
362378818020843520
334162511790227456
355795529956986880
320836579411230720
379109628967006208
330425127705665536
373267275802873856
314837817844969472
382707024267468800
321427707181268992
330547554783739904
327085445647319040
351191267356590081
339567035732357121
378184317127884801
318071789597106177
351915809221775361
297444053405036545
334159265428295680
337376398450769921
326352015510880258
323549809199968256
370896235261353984
362561557969907713
311343906858094592
339793827307081728
337418675239915523
319188292174229504
367873866581807106
340201379308126208
302291062339280898
306928815786045441
341395110174539776
340466733305434112
314635692670074880
312625850434600960
352015719480836097
321532747485167616
321963889979953152
327055917453557760
331480561929560064
334418059706130432
330918804878131201
368476699878367232
336543640082083841
369259434171564032
325481918109990913
364630201872814080
376534263975260160
307333806564712448
317577450458583040
322350883910340609
313624823219777537
341324755909107712
355944953433698306
331931445176193024
366202913422446594
312002759652159488
366315602341666816
363353393831489536
368921820365201408
339881375886884864
306883285051654144
365859478723248130
323319454660452353
326555636701732864
350734745916805120
331478696252809216
325392670778339329
326503183230836736
335431394840956928
330038668205113344
370362065363279872
367825442796875776
323231966193397760
375441141274927105
331777226469171201
302262658034446336
335171349888770048
329407005083172864
315856840355356673
317015570065285121
339762087863664640
332330721807052800
337235191317811200
307428979747454976
316332355533029376
341790896825708544
322010413933944832
326775481460477952
376816815638196224
331787877719605248
319705967409364992
368111874635624448
379146091536474112
330773424781791232
338053112910737408
343445846538477570
325662910061899776
322210464178249728
384713275822575616
332905322429698048
324979204259213313
334687086047293440
382327199866843136
330417413302661122
342755653758107648
326741619153977344
382367839870386176
319926403518849024
340382849565851648
316239802745896962
329553465514815488
350716459816730625
323096031812280320
337680842132422656
338794707318603776
318570404274921473
337199905036709888
343420136679677953
343451019721707521
330022074737369088
335407671563935744
383684503715463168
320976784235577345
339199086060253184
383136890506846209
353300525464305664
315325766508347393
328694639865495552
327189856159666177
383685682234798080
313625075897229312
342003143187513345
319139623282548738
323069427841130499
324909610144264192
319088009792344064
327979051048394752
312742939132571648
305139842210217984
339064656511528961
331184946817400832
328342928428773377
339348699912220672
378676746477772800
325258307352801281
320641640052170752
374096559463358464
303001489989836800
334676468879740929
334622892627206144
321944125995888640
372046606579015680
321341701065162752
324989891366776832
357108010176356354
336817797797666816
324150005365624832
330535948918063104
336240735965835264
328979226575376386
325733175768805376
320444721665298432
320703484842356736
324591247790571520
324038809316634624
338885256558034944
330884391507222528
356143408655511554
329250354980081664
312395120962064385
382141646269612032
309872756978233344
342255841321308162
360477794712567809
375251222871040000
357737721613127680
378154379226128385
342392359088185344
344238048470528000
330033866058375168
312388512093724675
344645232085843968
327999381770993666
330133649687199744
352843050336268288
322386770576674816
381900978716286976
342363810893537280
322145616253829120
302950725602906112
376553775785181185
339479498481340416
297342041778683905
341139742282358784
319712316759359488
329785867688357888
368026674715430912
303347863147118592
379125405565079552
305016053220659200
328305880934252544
316338549903470592
348622397391396864
332341513839337472
368660338394136576
312662005712560128
375116554842935297
302940351289778176
352206159605809152
316447843906887680
337780982201593857
329462345095065600
327033414362492929
317847327517855745
376579274318557184
380566403150909440
335352291458678785
366049646671429633
321701346027905024
324532989088366594
321716649768132608
325655780214837249
322557358540746752
377094415128739840
359636986962776064
324515946842697728
319598178762649600
330437927911964672
353514269758849024
321767720397983745
360632480274976768
338499114323034112
321707594731368448
321654798720040960
369203189058256897
353700217767477248
379622297021071360
326117215604715520
375595265664638978
377902342328176640
304252660268269571
299233883050893312
370723400802906112
320178808189767680
357024594097471488
377377224598753281
332000114535198721
325650417679753217
339853939535138817
352723119972167680
325652876464631809
360652801833041920
377217972634271744
351133538986369024
319794440631885826
318073885952192512
326412749141856256
343798229525217280
366358068117766144
321481708874641408
379242647891636225
377159312269119488
364965131957972993
378321279956549632
331436878551203842
303698300698243073
328525174557270016
353789940628324353
307537440028110848
303504344068784129
322042945136103424
370884100409675776
378324245815640064
311876101259526144
350248082081984512
354087636572438529
332221816141651968
312619384650743808
318179727875641345
368617605138882561
339192820416016385
332473649628069889
317277682285027330
329800766665662464
350455704584331266
312269936628219907
337382489486159872
327279350267379712
323856280143941632
375199002758619136
305715807118311424
327379690677493760
331589747615100928
320458091479040001
339805344983298048
365986832401444866
316053518538637312
318580010938167296
343804969088081920
334886275062587393
368598477749489665
326934099098992641
305835003999313921
319711627983351808
313694406253371393
338298823308898304
373450145498550273
357114549234696194
308927465672302592
326443213797871616
359377171661340672
372423763599437824
308799211955159040
375631744990740481
329946985199194113
330572492383072256
349877997370740736
331836409696624640
301352629236277249
329426921261764608
357918019969748993
300051851460612096
324706434082275329
326842265806979073
360672399148060673
380844922812641280
344157616039141376
322947895059959808
317391966566490112
353266504550195201
364907148372754432
342476168953475075
328710487942512641
303044902919491584
377621822931365889
321379087815933952
316966200485744640
384525122083627009
365620486840926209
329309892538142721
332548386756648960
324716691412111360
335061841371869185
320712664697405440
331596540445609988
328254619388084224
374881147173343232
361940085836488704
324170611075207168
324688105078673409
326050481694707716
323213302522052609
352483413875372035
303923426219925505
354991069873709059
308371727543566336
325050542017630208
378025371179827200
321474891134144512
327057112406577152
376042043811696640
311720050371469312
339037022473818113
375418415499862017
369695634749943808
321402222938320898
306317053885837313
337162180082409472
326860777501896705
377960278060572672
380936887470264320
334423318839062528
322689813356609536
374742479612174336
379953789668573186
341657847219777536
302788970998296576
352516442731716608
383832632984743937
342501136072339456
372011604377739264
363320945614012416
348966843354079233
324574102331486208
377506746236817408
330348838382608384
335583612357464064
304156462761000960
340155513499181056
377082579968487425
339170531024711680
332321653591789568
363877819434020865
330834104637599744
333067489946775553
342534479186907137
337099462268813312
373896608187822080
374526457608822785
362734527908552704
380703598713524224
315468262848724993
340085886714793984
369746502778097664
366287040905617408
332662842924863488
373141347386941440
357345372999385088
329666341365760000
306261398831378432
318012108300242944
350170563345526784
365454785236836352
329061044112744449
325610206732099584
332864174092861440
362258243420033024
332277287171026944
326936002952302593
373885753064845312
310838628001648640
332697493034905600
326733661254848512
335371549009924096
362486478711963648
320232212257722369
326543106667335680
372250243200344064
341557671104745473
372416820386729984
349350674967953410
326012816924499969
377780969895653376
338651045045624832
383254823413370881
325001668125151232
322001098267295745
383405821717000193
341060888209534976
340301956855783425
324999593731432448
334761930621341696
356224975675469825
318411070140194816
310431718559604736
326687623190032384
330313772671574017
300247785616314369
318850784504725505
344133343186677760
314825214582218752
322120217738215424
349909276271185923
318065694644240384
373067284341727232
365132886686433281
312448238357712896
330457331856982016
328824796446076928
368344301366804480
341763895343579138
314172909033775105
332306355543232512
376192547686989824
327196088807342080
303650586555990016
340340624580558849
342994736849760257
367502450229407744
340167712691073025
321029133356380160
331032209555345409
319670543894851584
317480409673908224
341881485038587904
330738070892711937
330384027213250560
361647883994406912
331856274239135744
319889393785651200
300291553719627777
299930961737555968
308088676070612992
314624443416711168
363705040067756032
314337942090960896
321533667061149696
320376229226246146
326311484495900673
337271295848898562
329213419184074753
365135585783971840
364218728411435010
350744013403471873
375973895750160384
314244603031216129
370403467526799361
337802414319099905
321614583720714242
376853209014218752
380920106617806849
302993456224153601
332550702020825089
365099938004221954
328208867240583170
352294161426288642
336148203227467776
377091645403320321
383549000105730048
328589796756819968
342920542728376320
336828593873240064
342375319375855616
321824300179005440
370715744943607808
314392343975436289
301599338759614466
378324992166871042
313907070900527104
339843033770106880
313179887198433280
354319674965639169
379113406546337793
331828405605650434
306018600286814208
366817143251148801
372337835040198657
371442665037905920
321710173888598016
309493001732882432
353294984302166018
329978808079900672
351768152222351362
309104410494119937
334870267652349954
335381241341820928
309022693146116097
303713592618921985
370078892762988545
311538923220385792
335100461797478400
362091682705063937
342299249473626113
328138048875417600
327290525453524992
335060342969344005
314220582046691329
344405840029179905
330137984588464130
372047212853100545
383428540311408640
307368514665197568
331457730445451264
331137031898034176
331806944832679937
299541204792651777
359114340084887553
342818540203679744
316911415166390272
341793751066361858
354373469913366528
351060479629737984
375067670389227520
352111190832463873
340515730049093632
318766023471931392
329566116571672576
337766749380427776
325475010737229824
338812006821920768
363808657307217921
313075407748485121
374560708819550208
320664917680218112
315130940454211585
365570019410722816
324230107688493056
314013618410762240
330885645159526401
337252356196544513
340537856382623744
335426561589264385
348626925872353280
314843257819500544
314162271272198144
334704344312213504
340285441137852417
330767715348389888
314626097704751104
329359582545719296
322765905211826177
316728370459189248
308050482465734656
331499908307767297
327420196509843456
331454817736220672
334530184638251008
314487103302029313
331418159229841408
339358337617494017
317769321998856192
369657049610604544
349940611723431936
320989237551955968
336814615965073408
369811554092744704
318143465391284224
366224683030417408
328080251831861248
334772111904235522
327624820525256705
365924640549376001
320025901234532352
350020270477688832
330948847373262848
356845665902530560
369871408207126528
334470963397795840
325046801470218240
381515644086136832
341756145557450752
331142934474924032
341959403353829376
370164513255206912
356435511935643648
308512299512123392
340658859939090433
341043159175942145
341264305523658752
365325981713567746
334435037523103744
371188858286641152
374389663446085633
324940749802188802
379132312480280576
299418664753586176
328845378269106178
333102661035491328
348600486053683200
338757079105929216
351856038191964160
360755851285372930
331457714016370691
306070567692431360
357371645620531200
339972702028853248
360381809579671553
335024973569748992
370257830508756992
340604729488969728
314468374514110464
369776773627531264
325689548308893696
379300381676679168
330574890052759552
328604084565323778
297162088231616513
354392606391803905
366254438417051650
306820485960847360
305835558071042048
342767035048132608
331367166777626624
326725042882899968
335811356337004544
382157412448210945
336132752237817856
341121958596976640
326847208622284800
341828896997642240
332279182467944449
384032422532087808
303658329480237056
369839218735849472
377456607518806017
343811821297352704
372677241928302592
317377322514800640
302508115658690561
327130260409831424
336470693963235328
343882214670471168
325655972758568960
362056381798420480
341166004115750912
318570588916547585
308404528120737792
336606434626252802
330744804277383168
319179897639673856
314363131369504768
374151718008664064
371869705843138560
344858220344516608
331559096241250304
302063046346559489
300669039208964096
372230348228132864
382306327118110720
370607293051568128
339501846890696704
324386027621994497
367138589752049664
358934924260155392
310059595248852993
335229355989008385
335251291724992512
311133685845999618
352169077738975232
337954972438245376
343783545413709824
341991073616363522
303171890661433344
309721246751404032
342845899745136640
329578839170760707
319429038944956417
383393829166284800
329976568048930817
314485473374507009
320698805882331136
327386146906730497
328636340503707650
316948901431238658
328893255485906944
330598995284078594
335611257786863617
377238793524625409
317083301175255041
374969440766402560
336612273441370112
358447041367650306
353147866589569025
339569942791860224
328625826444759042
331164617592147970
334060919401373697
330861833764360193
310456299580162048
350095163974103043
316802384384901120
336444534613504000
376814852397731841
325369504446164992
328038011042414594
376731388617428993
317328932754034689
340902839398318080
351723783259824128
322188739730345984
327104603453812737
307604408441659392
382494553044836352
337682234880438272
339237283226079233
367651082161246211
334300657693630464
330114681773629441
303299545360658432
311981907996979200
313019480366268417
322304917245140992
322114184227725313
368405190627844096
369457611852095489
350659153968107521
330405464124846080
341510261670281218
353048964687335424
342511468387909633
332330435545804801
332589815100997632
342517482533310464
340704573335429120
299571328132988928
354428885863104514
322351641674252289
335735703562510336
319506908551708673
337918728253603842
383153694482522113
340257933403246592
350792238093189120
368486831706218496
357704500204683264
319533982159093760
379425845733253120
350376151467823104
297190035768356865
381138386376880128
342708108155580417
329310995245850626
311590924834701313
367538325004886016
375406961405079552
313912003527860224
315495482346569728
331612137384443904
332285956621213696
371246239137800193
318194735393148928
339190355079602176
325213406619660288
324580344726683648
312253192798871552
339432808852361216
338698572495192066
318952497295278080
350452482209628162
351374101132226561
378359266966392832
313027555491979264
322452417637650433
323818471639089154
377026686069391361
335482169336139776
318261229959389184
366250719428358144
362576628800434177
321671500203696129
320200214080258050
325747796919582720
338869986720374784
351561706142576640
314756267249901569
321546794481876992
376823369447903232
362093017189978114
335380569145896960
372538564116250624
377037784013234176
321852027481247744
377043885672771584
323496147379429376
377830943371067392
330784650521890816
332894325354676225
375652682255843328
332505717921677313
312708670116990976
310976579108999169
331047531108782080
377189956973645824
369552380079009792
354617111496241152
329943697225555968
324005141713940480
301708970337374208
318816366234841088
327136677728509952
311883805596200961
306651675152773120
335091870558453760
307681169808441344
369450524489175041
334406105709023232
300747462564511744
338009204835102720
319827292895444994
323716202818060288
318487151220228096
324919234268389377
340608078640734208
313717481212616704
297432641081327616
325420301435428864
370932725496442881
317109656004743170
313056633087479809
328817261190189058
342440445965656064
338647079196979200
334237484307329024
375461534304313344
329575577541558274
339090703407792131
368380924427526144
342250312914042882
361822431633080321
335369856176234498
332944287413182466
340610128808116224
383729108418433024
311898502596788224
360785947492745218
313760128581115906
344051612186206208
344813636088365056
319170353580630016
306994197934780416
379774988657885184
331677572322709504
328726143849091072
337174502955962368
335478321267761152
374544084565630976
335533474675036161
320246515211857920
350412880962781184
337839176701595649
363642065940250626
332130100894117889
312348443395887105
323623741500297217
341705681096806401
299901990518009857
321334456906559488
303352288062353408
355918126141014016
361214741194088448
318892951872884737
365529035700322306
341422778710384640
327167646309163008
334655710380040193
330613412080017409
298300375566536704
325973870265921536
298551894060707840
353769853519269888
318971693127331840
319058000746795009
329382239706165248
323649627566002179
321329496693288960
353965540336869376
315140664104984576
315897408884203520
341681874730639360
371871851204472832
352999998004269057
371726811333668864
309305560958910465
359402122749550594
374006916000673793
326307702986911744
321568567696953344
328748099445088257
331253018651672576
384523304859881472
325142182317137920
310673546886127617
331477832859537408
308664530353934336
327082339387723776
354272203187027969
360741005831573504
341630786228875265
355717398655021057
297959326029598722
328598913462452224
381656532771151872
375770277101056000
319626253042847746
331898986334154752
335477359232835584
310031129484857344
380807306843144193
329443867399163904
360521766491267072
341014478269329408
329646144248508416
379576768937480192
325798695029329920
309880852706390016
360831100324544513
324481693761290245
328930700013215744
375418226898784256
314148008000385025
323525234873487360
326923072005345282
311521110506217473
364079794134073344
307623551903596544
354505854541762563
305675416092422146
356925729650384899
314136579327275009
335201120530083840
344935676791357441
324185522048212992
376572233612660736
376789163833454592
340877004029177856
336441443608563712
372937372402327552
316959336524046337
326153125947916288
315517368577187840
378199679676071936
319642695133966336
321651697753657347
321106324182159360
329446719160999937
330141352732000256
372361313772515329
375033474194743296
311522466394689536
344443190788636672
322817687787016192
300316983294054400
324783004201410560
354990734102900736
373887240801648640
323176217786347520
317083320284483584
305438979552059393
369493104144818176
312742753463304193
330099156205051904
334736556906643457
311841011435446272
354268935895531520
342480860492210177
376354518700544001
322555575726657536
354298592833441792
330026696151560193
319448218809298944
329196382676201472
328234379904155650
335824737223720960
384129142637076480
322113703992500225
332451673932984320
382524088880599041
334307193748856833
334323893676437504
361827413216333825
348793522855485440
355544306574045185
330386621696471041
334455872308793344
372155197298323456
334619444259209216
329820357764710401
303190499890700288
339278421949566976
322560637383352320
326023550681096192
375359913125367808
364902354929192960
332785788175671296
313542472577994756
307293908969336834
333931721814839297
340317805926838272
314840438102167552
315495050391994369
376802536466182144
323983736318345216
302575290805268480
372729831479607296
372191888062705665
332959136620879872
362989815198789635
318705803613843456
313693054261403648
318245964357976064
324874042156912640
377087506623127552
378592753111670784
330912253559848961
335987243703476224
382869584652410880
303657779627962369
329307380917616640
351741498783576064
329953628347580417
384207480852463616
328608716595290114
369444811012464643
335589761165193217
333972263672094721
339068531247304705
325210266512019456
373824169453961216
334668374300819456
321371196035846144
340279517635547136
312414292689440768
327245458147770370
332886165252341761
361894955754602496
297570160963907584
339961019067686912
382787653944754176
375368655157993472
334439176139321346
328917744382783489
363066602214162432
340288466661281792
324487430692540417
329104458871091200
314459319611584514
380555178849484800
318070318252052481
317138831616909312
322032789820157953
341633103787352064
327657166112702466
337609620514304001
331107008172400641
334960735639711744
319255355735543808
297407884092903424
372938092950196224
326239479293673472
327869675084054531
336276040915775488
336807346737143808
316646968585760769
367371224495570944
336718625207619584
305862023974092800
322591188773384192
309423212180168704
319065555543916544
312575366243942400
307154578233774080
334296015236657152
309678013652557824
371468885129568256
311867705575763968
343750244716138496
320596322543599616
337286005503700993
362432099615121409
341934452798271488
308944180644835329
322557091879473152
315634853695610880
353703840979234816
323496069906432000
354452541683138560
340671218040573952
371095257087475712
327063490885976064
335589395530915840
352292458320769025
382294292703608833
317905665488220160
331924730271633408
353677078681493505
313896899734298624
340476215418830848
325669104386203648
316288850420965377
340912698000826368
378499434331377665
381796226485600256
350812333402099715
310823412366991360
368021776829546496
351361984291282945
331137690345041921
322167453759188992
378911216426426368
329968831244169216
317129314111991809
311137277344641024
341711853740752896
321840514141929472
382216521478840320
328646728930689024
350195991896535041
299446694087647232
363319455524204546
377578367136301056
324041068821770240
354497508510138368
327061864120991744
311497482418925569
312724469120638976
344766146647564288
375174983636373505
334474019204120576
327071854802112512
376056065827147776
306662802070839296
336169489550938112
375121607980634113
332490520720973825
321293048640319488
344461124785295361
326894652349362177
315923451326111745
365841711760551936
320034408650387456
314282575994699776
315620197870473216
315290862416441344
379791081870606336
374393576878116864
301355278564196352
340278149931753472
371352429574365184
331274550258040832
326583565674508288
372545499603017728
334668683261661184
310545902534270976
321257697011970048
339856892136411136
340868890118737920
308441290088009729
329195521107427328
355127549635985409
329331827619819520
339735534702317569
339349546683473921
327239058084478976
322010189400248320
329969837193449472
354359350103519232
320728487772172288
321456022453645312
305025298255183872
312669005838168065
373665647705616385
320307082236665858
313185653561122816
384656192439480320
329579038270164992
335463599336202240
358064836845912065
329066608687448064
330902006149562368
342772763456573442
328423251963432961
298645734650171394
341551337365970944
306628832515993601
331030329211117568
328905157217759232
311250475376836608
381020530586816512
374221693457137664
355044006499069955
384652251886665728
313041879442792448
328386931647983616
306457942553681920
318421088906399746
327955700854710272
314250422443466753
361931350686699521
336127411781521409
376856826211348480
380341256007598080
321987960264351745
375970601472503808
354829800625549312
309692513881571329
352703089834340353
364226262329335809
330403305241055234
342701339203231745
314527511776215040
315258595723866112
307192280710799361
330131082404048896
335983422927413249
303655404762705921
326387507564535808
383567094325211136
327655084546744320
361716599402663936
328647333321535488
354385585235963904
339611299522703360
309012985832169472
325223473280581633
320381284927021057
328562942146641920
355262768502423553
356065097505980417
298087375425400833
362261627829100546
320395047365378050
315589353021775872
336679689617805312
324969672241975297
350297275442008064
370584889982070784
327234004954791936
334838287204229121
370584460988645376
355538350872068097
341127515852660736
342158330183155712
343994421261529088
321640027828408320
351415720191598594
373707967511547905
318870397997162496
315113599087562753
379251075196272641
300028849767477248
333019011094818816
321654806781513730
373154155017158656
376368988546019329
329809696217247744
353772694715633664
302450151367262208
313033209095020545
363337886629765120
299722827282657280
330289240363630592
381465326983983104
336451573502865410
314079590811324416
353811387765624833
329287228247388161
340196686506893313
339822650882940929
332138825541369856
378896127216455680
322469536093831171
364251157679853568
329672259625164800
327718995006464000
355856196709793792
343866433282920448
317153911683289088
305171427710083074
327465356509724673
359315412627886080
337566765859086336
352862900114817024
352036503586750464
354273472177909761
337539069900898306
368284653704470528
313636962139504640
357532809570697216
340334759983063040
367248686801108993
332907941537644544
321484958805942273
384037879053156352
320711438706569216
342356648842641410
357888567416061954
313354564193615872
298496064602914817
326145267764195329
348465943426519040
309831124895551489
355059800557617152
331860235952218112
326128680617254912
307654826135805952
338710945603919874
383539967156158464
320247421315715073
324967909283749888
364788440425959425
337436212191182848
342276794881282048
309945996870316032
372317299270639616
363650308192210944
302475098688978944
342494062319919104
340467304884207616
383506619964723200
324559720167915520
319660184609910784
365884708522958849
330333312851800064
303585032436600832
302831182813478913
352084295638204416
334451990300086272
325616468085575680
326893566242738176
376945284380495872
325130868240818176
298171725768699905
313149620953948161
378786287274041344
355462279627677696
377447357761478656
367310700836048896
342926863590621184
374641753095036928
360198970875707393
320247197058859008
350854065623797760
310135622436265984
334462176402219009
312554643416829952
326433442835333120
344261029267656704
324182730046832641
331612001828753408
332891799876149248
354837540454400000
380044598740934656
362341319051460608
359008868677844992
348437517483245570
342208210687639552
377820735869571072
328558850284326914
324203692289048576
371442600831909888
367517746923196416
380799715337457664
319089253940342784
337371729829711872
339155982028509184
298644881256091649
339197861973610496
314467063852838913
311666630780399616
372692999693946880
304226504856961024
338884285933162496
339882088432017408
322605698632527872
357535434089312257
311332120138248193
331557179230404609
342081966721617920
323287299259510786
339812205862211586
344528370299719684
358595957857849344
359167236231004161
374372970300325888
312294912412512256
316997660089413632
311321590174466049
341362327255400448
332610069579567104
316651341978152960
335168477247725568
312722221997105152
311193463293108224
316070711754121216
304839633190137856
318917706403434496
359722483437416449
326357386472345600
315990984615948288
361147309393854466
354849177454379009
330266575410196480
356120456690016258
336449847550947331
302483788418674689
341376243888975872
330793442932318208
313897223580688384
330782490102988803
363519637482635264
303535139617640449
357634310926381056
378544982497718272
324400068528599040
322781634892005376
354487804060893184
326901899779530752
370577584565665792
367667110836592641
305913619500109824
310794867003502592
373614983830986752
331419335853764608
309874459265863681
307633344903012352
366126008719507457
370008710661173249
341037170687107072
302606875218825216
364482368083881984
330507201879891968
328203149930283008
362653668543184896
355113519533928448
297551435263004672
322586477617885184
351710742287888385
318182492907651072
316889794330390531
351567786574741505
330570032981606401
317671076429692928
371423288607514627
381511813395152896
369673656550453249
377649955437281280
333967496027717632
383068733176295425
365145747366223873
325229975206785026
324761411639209985
324147256922099712
357935852426506242
322339605074554880
365079964967636995
332533638342262785
372741474913239040
334337057134612482
367177270848675840
331480887273332736
304186012521877504
334910804753256448
311573382359572480
351458682082557953
327903022980165633
320635096103260160
327984025409028098
317357706426064898
329985040387805185
330176394208370691
331111043805892609
336959285089148928
311726895563694080
320574560372146178
337759991895310336
332120022354890753
324873845884477440
319481047345668097
332939495706066945
336618880694894593
372002544030998528
365151738195476481
365543705958023168
363370737236582400
319793334283558914
331779790556237824
351448478976712706
338846617702629377
331067701730611201
302954782056931329
321679588663123968
362947875778469888
302716068655423488
333094241691639808
317263519932358657
369986456321658880
382179427938865153
329288148272181251
330144626033954816
344254160797061120
312960627394088960
339035914338709505
331730513960251392
334007298932477952
360479964665085956
331584825871966208
367858128320086016
319470900711927810
321273680187490304
326362770041888768
334557087730384896
335355989194862592
361894882194898948
372036914670346240
353212198253891585
316184598080020480
355321528855957506
303518612570923009
311149743881482240
327104193095684097
327805149382860802
311136193767153664
318191574355955712
362913389426651139
297327304747671552
382724265411235840
382844492954365953
334674646978936835
338922380334333952
367823188702818304
365137606062768129
331580483395788801
353146942483742721
339575227006726144
365881232766156801
377434409945026560
304093924857888769
339426990866190338
328639499800309760
306959778406596608
331249627099717633
323803168314118145
327060515438346240
331600394444759040
378832759260606464
308992360342233089
335070957960040448
323752292266430465
334080221131186176
320600980712456192
348806033818398720
364844787221790721
360528498957361154
344410618641657857
332208301372751873
322321540781862912
366327660990824449
326008459931815937
305678858944925696
336310056096243712
378898755460026368
322741451693887488
329249141676978176
321553062613352448
332129033510875136
351690294095396865
310331859680772097
306796057763913728
367762860375416832
317072535168643074
344885081288089600
329412100764102657
370320758343340032
373372964164866048
325020919535902720
314674284704452608
299025816157814784
317264619217514496
313873590888058881
330095475384545280
373900437373456384
348980313608835072
330126785461235713
329677224154378241
330537784622317570
364788072937816065
377177153399308288
304476070072168448
323407440840368128
336553613365239809
353971823546863617
328845472213114881
372332841612615680
322147040559763456
326213887697489920
326978050371760128
357308478223695876
328538488569987072
330166281586216961
359580586983165952
328172460275027970
373221829701160961
298540657071497216
329951095424155649
353443090431873024
373772275511619584
331871855977824260
303961686711349248
329298424879005696
372397220772855808
323198651008700416
357193453291044864
334358717954916353
350456991753314305
334441063316090880
339535303062716416
319791691542441984
314334853590028288
331746493302190081
372935687575977984
308140659146117120
329087748868808705
365116894052749312
358674721371467776
307725856476917761
334437164911849472
335745194295181313
330372266410004482
378628502473293824
357105375117451264
332401540872679424
341917863591936000
327862324960559104
313517110900965376
319419619624497152
322256924932452352
340395177736798210
373332029166714880
361349814652383232
313705204740681728
319258051754483712
326655921625378819
335482814436880384
348615247948574720
321426429227171841
337548451875278849
360599842625552386
324292584983908353
320941869183926273
365862392267153408
321355820409446400
307506703757365251
334568488335200256
326382223588724736
373514319771996160
315878879145373696
315523054686068737
312394306109440000
334703151494090753
340127560803418113
341842050754441216
318555822349242369
326671766070099969
327885287323754496
317012575869095937
377975112655310848
318924232945963008
357128399636017152
372161380226314240
367858681444327424
352919045638602752
329311104012546048
342571337136603137
329730906027868160
334362329917571072
329089968347701248
323102907648049152
352084887374802948
334917016018362368
335865291777122306
312277474455203840
376044912770580480
324406622183108608
384707959978070017
357461958917767169
319110632387514371
342325896717406208
313115566095355905
333983594022322176
370011916346740736
336669557538295808
336129295925776384
341560247984484352
312913935416295424
325801753750695936
313378052048551936
377048355517386752
373429756416376834
323278150521995264
336864563096059905
314944387350147072
327606391378419728
306172266696306688
308050176604528640
339299681777627136
321119723209228289
323193185306288128
331633487331328001
366221628708880384
322352846655848448
323557972515123200
327660111457816576
323917047144779776
330513029143855104
360077929834754048
332293187408363522
317511403739168769
350162743829073920
318507925951877120
310898999920046080
330347996891996161
330581098620911616
369347351619440642
339830022162481152
337013632883884032
331038140036947970
380518177958293504
315955375272783872
317264802915426304
326196063394476033
323417966953766914
331266824312340480
301459240315387904
301761554347597824
328201548498874369
378022156124585985
342282096246673410
368081212444643328
323865597849006080
383406031918739456
334491374550396929
330094823837159424
381059802283409408
314826956677988352
340146597805559808
324525387679940610
321267630382137345
335146564244873216
325671733782798336
330021322035974144
339952633357955072
323320500359143424
365570558588485634
364988932989009921
319125384794877953
311189266908725248
328365718800302080
324949854268846081
336731968676974592
321884155682115584
381965259331756032
309077290279653376
377275575859412992
302454329296691200
337397033247846400
328595690219503616
312461076992258048
330955455935430657
330685409157857280
306298692833513472
370108788268736512
340209786085834752
330345049411969025
376193493984899072
331317617212133376
338125682393640960
321379916442648576
324527230145409024
321973230988558339
374231698214780928
319343239264083968
336043151259234304
348666376216510465
311591788047638528
374870440902418432
335039090598752256
314453295756345344
375772330883969024
328378529832112129
375833040968089600
331134068550955010
353630028484984832
331118084582690817
360038082227077120
313040715154350080
332824193915817984
323583928734715906
329779916075851777
375112074117910529
372896666040680449
315159818841239552
329695355543379968
351837375191711744
341480657458958336
311981131224457216
309368248812580864
337649624473014273
384814288986447872
310139716139880449
320946337531191298
359067256774336512
367493417716031489
350281702259691521
334682296147914752
336891359149568002
369124599985741824
363150051809701888
301532865089376256
313779049971474433
317307094367883264
329751739395883009
374689530902614016
325576655408099328
341898093781991426
322501940846149632
330762465115770881
311196915716984832
342027986079461376
336707403355656192
325424459861348352
344469594242682880
357580707725447168
331830970271531008
331511846681059329
330727728603074561
309883057773625344
358269649504305152
324746831248642048
326141539128602624
334352975411703808
319168922748329985
322043998485233664
375409458173591552
318229002370285568
377235381151739904
320539441984835584
329220729604280320
350806254068830209
384432437112995840
370623514190962689
327254896506175488
327854418991120387
343771183109521410
321825866214686720
303733034065219584
375236010126233600
317697440272769027
364823789466427392
314057685882511360
334833433790525441
378319607372591104
312927759049568256
378704188969979904
317034846239195136
384775001460584449
372182740827119617
306809906797883392
342997451776589825
335065840972083201
341819795471204352
300461678775107584
329692319433490432
326107567472377857
367649239754895360
326803330233929729
330853871654146048
331561346103640064
319487756965388289
381049946419392512
352716660475568129
309448321456553984
329585914487644160
334095919509278720
335570084431015936
318841241074819073
310807332932177921
312296614393942016
329622434120622081
359891021640892416
344231780846542848
324741657775972352
371008372486598656
304990205474127872
323822664336670720
329433884351676417
336649244402401280
334479538987872257
377538983946752000
338476322978418688
314990478581977089
365689255399407617
329446170353082368
322314909033566210
364387785928482818
320382617893617666
305532232053972992
301199000030281728
325656387252285441
330546802216562689
365502820151070721
308935260261978112
326709842007973888
373538604225531905
331349046784557056
313172399807938561
299611373703413760
332340876305108992
311092250736218114
366009762887897089
331408189130158081
325068473480908800
354960371251027968
338711775530872832
340149664097636352
362433247025704961
371615644350824448
360140904826281984
328567561274920960
340099630354276354
298973475845070849
318948100397989888
354028959983353857
340244508568596480
304271598922375168
340552635432202240
299453109225263104
327445971799793665
363226101553704960
319229431849811968
335457015088427009
338729533702283265
329798935881330688
327841174075351040
320540624455602176
355607561216598016
358438759752544256
361741773799817217
367026612128063488
319643955425841153
377641437392670720
313058806072487938
366292151736340482
321614848985272320
321305459954970625
317499315146854400
325661034360754176
354255872844759040
339751699235360769
375984818237882368
321412024083034112
314395259041873920
331400997547159554
320016433629233152
330364936242987008
328671143403859968
302070037622169600
332684232621187072
330031434247053312
366591052100022272
364938305986506752
357821064400744448
340682841841098752
329224547830202369
328960404090920961
355036067612729345
342810719370227715
365587494898638850
329641007144636417
349928910089240576
357547078731317248
339821037283856384
335081224693506048
314932853483909120
309154698949169152
309289469633253376
322192819890565120
332831298223742976
371130910349225985
329965978672836608
317271949959110656
304819839715926016
327110520933081088
331088727386505216
329592823445864449
354905602021015552
327038270942900225
307923996014419968
381814977452974080
365710680642420737
330488607771070467
330703200124534786
318789427151388672
377425694353285120
312457055028002816
318903327628877825
320284426833633282
337060114899034112
338141306012459008
299322048101089281
356809033623154689
361557943876980736
357117895848886272
315173820833071104
332682842792415232
362981727142027264
322500206253973504
341490314147659776
321713736056451072
326020511584890881
321674650625122304
319795344324042752
363080888424206339
375832138311954432
331990640151887872
330659989578461186
301224507107057664
330569067478003712
313319376684191745
322062165559345153
381988872042717185
340725009347649536
340134569414111232
363206270066917376
367800160362827776
336734668047130624
377920817733976064
319137470669287424
323526002628235264
324366132872097792
332887868915736577
332129486218862592
321216776874643456
331071459734720514
380329878861520896
302146500899794944
328115529204260865
313886650310729728
330018770263363585
310588531208773632
325311073211260928
359182893840474112
329390306015469568
379125836794052609
328281904606482433
371284556436865024
310595506164338688
348706060632199169
358427336934309888
343645851366871041
332715048302682112
340148878793904128
371110602472579073
326088324286672896
329626839100297216
383324326260260864
331912149800718336
324975849004744704
323082258149957632
321426319424487425
353475637811482624
309060597612437505
330282931731976192
303764896435294209
321624088273645568
301102985012973568
336146222966517760
331651090779103232
373827066967654401
321611813961756672
357890159716478979
329767819992498176
368867399203684352
380862864774291456
328955265120612353
312049788378021889
352904915586260994
327272702194880512
329589747167150081
329074125010255874
348567873687523331
330753648533598209
351373232571559937
349065259287461890
332942776486461440
325344789581160450
326723228506673153
316099926574628864
314465038159196160
336694324827926530
325122691600355328
329655866976509952
331953364109754368
348513222904672256
297862517563195393
357280849571483649
364234979221319681
332920798862008320
327074222436384768
336674836455755776
344293664304017408
368678923728465920
313817397297553409
353954529894596608
303555643200135168
357673411427840000
320519214832185344
327245517241323521
341747787932790785
316199893930745856
329386767461515264
340466344912904192
350923609922998272
358721370886123520
330053176248119297
349289076186296321
326024506953043968
325054627844325376
377449671876022272
367465021602660352
302860648738603010
339791667517349888
313973155637125120
309974216227311616
321992134880288768
308221517827817472
368879738112053248
356613728524967937
358406339560603648
359860506359635970
311505906061959168
312743217311408128
339019579256889344
378101604735799296
344472460625838080
330255380582105089
341200775768309761
378555519012569088
316908546992263169
332197288254517248
303022540635373568
321984457299091456
306833765097943040
360896353443905536
331966681113063425
305783373320814592
334072235843272704
323241035750854657
339344763062996993
326844739095781376
331252911902445568
320614851443572736
376396579433103360
316551791267430401
325271440821723137
358210358390956032
319058890044080129
374615429374685184
333940544613003265
376012812868259841
339842040760250369
330888534296764416
333070556595355649
320970103351029760
369834922380238848
329798037780180993
301929448360534016
378297920497266688
308334594124550144
322130324739981312
327267748533133312
362828447359307776
354972180104224768
321354623334109184
326523649022627841
375343059954716672
337085644297887744
327190905255759872
322384726369374208
325655579995557888
329702776743555072
322681494650908672
316964094257274880
354278417044221952
325534325191897090
339915934024204289
314770111322013696
313070027656015872
334390692036091904
319460218683678721
320792210360635393
330064795288080384
377896292917469184
372558907069063171
377408785905909760
382736779167535104
324877432777752577
309408766787469313
370073996248616961
328606143133925376
342646211658002432
310043779010818049
355205211750539264
312997509792411649
329269230950293504
334276767231668224
324563970256154624
372736893110079488
332649975223832576
327783390260654081
331851697280397312
359719337860415488
372802420243705857
314618916964024320
298302151560683520
340567855902904320
334279580305223681
321234539643027456
358480507626983424
322461129228025856
325409645013381121
325451109135175680
343832551812632577
327684528078479360
331236370230153217
341399177017843712
352741448245968897
354947237157154816
332109461076471808
334372391213998080
380176758655315968
325211660006617091
304958721358962688
332664406804664322
380846809209241600
312960423068573697
350292220521365504
335460686740205569
335343056066842624
312819348999897088
329861344889274368
357561757885136896
297534251325337600
325660645754290176
364403873894895616
330154583252942848
322158115808235520
354056546092720128
384166502225551360
306119102529929217
323608166187270144
331998966239604736
375107253256216576
369164894169341955
327974479739363328
304337669222174720
316078447019581440
328250083898425345
320025100801953792
311130218209374209
333926157646970881
321599924896686081
327553353922007041
379993047007637506
339723882867089408
356059991398027264
381081656632692736
340834885277188097
328648705479671808
339238391096950784
324503099752464385
334666849151238144
329292829799112704
363700354858237952
365258496972816384
320363570326024192
352260561007943680
298629219674624000
332525661791084544
302112054075076609
304686957563351041
362474780940697601
309868315264823297
299259523061911552
320204379221262336
317805088829743105
326714793329315842
374904592833986560
324218274978070528
312596210978525184
314833203938598912
334458985753227264
313708769689358337
322161492386521088
319284761422094337
372505359715270656
344264624490807296
329473189853937664
370044428716478465
328877772221071361
383229228264611840
338709492466323458
341034046194855936
331484314774683648
339597801786863616
373316388141936640
334201311195181057
310797563802574848
310069757758021632
321735350387081218
372350688803958784
318412663090708482
384512304340946944
326917350098079744
335819882086137856
331657378539905024
319288318368047105
360402123386662913
334148783350874113
368502243416231937
312030071739256832
331191805502705665
311167040574607360
303800355861450752
324533052699193345
317498243397345282
356836769741807616
329289784646316032
377069974839623680
302621297651879936
310522116288159744
336865850751594496
323509482661502976
300349653864554497
322157291967238144
324617453315452928
313752902764212226
327375737055223808
350424094891716609
335780963097395203
331914634720325634
352715803189198848
298302359266787328
330408581608386560
329062286541062144
331115097525202945
310111577552601089
321236949178388480
317739744660447232
376829627685408768
330546135963942912
340056394734649344
372066757126520832
338666513177387008
303555034598240258
322559264285675521
311575560520359937
354647696423927809
334467179724562432
328939951460868098
336834097013989376
320912773594882048
344297631444529153
336718962312228864
370964402167500800
309723364279324672
335146726212120577
330661452044189696
374076324752916480
310287576659525633
329721359464800256
351249791109439488
366962642205683713
380552680659107840
329812435563343872
367275761960370176
298668011743739905
340112466887471104
316420137215475712
328718656316002304
306606998550622208
311187314674122752
314393389586055168
304437688168247296
335166227297222657
370964649966977027
331917011053584384
369192028682199040
322597140977299457
363052486518509570
383055237650456576
339356293754142721
317888944417148928
342311450729148416
379673639987462144
339923179118149632
327117866824499202
334508742550888448
366544577135521795
301010171864440835
312279419463028737
340130904703897600
306783379272130561
321969959880245248
324478017470607362
334531888435838976
379124416627494912
362069402948075521
313809903825346560
315112033823645698
376041507335053312
322089275715883008
375361000956264448
334902761273577472
359267283387949056
303373192523808769
375409723287150593
327591804180520961
369448900354002944
318018227617816577
331387990754615296
355305706922065921
333008239170027521
338959941316513792
336137272095297536
354842163739230209
350921049518518273
382307563356057600
320130708209270784
341933801317994498
318812772601307136
306858253835464705
306993755318280192
325686347274788864
337638099955879936
317372361236172800
326655817396928512
337421609327554560
375086177067343872
338528981273935872
355266796363849728
340205740331524096
323483648886177792
374223869986738177
315547514533212161
323806333700816896
305893016273580033
376844008447700992
384497540118228992
324188130959843328
320977473854640128
330466510076260352
318929407509159936
321157110874394624
334669130085044225
331142193836335104
330400222280835073
330361722890248192
379387286300790785
306926026821361664
374051266684788736
298300864051949568
336619227920347136
308468898787901440
329765640195956736
343971394901643265
377691232157581312
358721897233518592
334353612073488384
332567556051312640
322674959786860545
321706194219696128
382905427702583296
324868708638015489
382186625557889024
335833839467384832
326485160256233472
327811732661743618
336812224372944896
378915198784262144
376418053267161088
348857650840219649
333906282782285825
325337143645978625
337938797381705729
308782790239997954
313832514017968128
301776626499321858
380092400749645824
329455702982672384
330017951434567681
328176416019603456
316570405324349440
307466325851242496
321364926834806784
383225150009012224
314740539905933314
369480917611327489
360057365896237058
324910201549504512
357828511005802497
374670902664761344
301901246787354624
303266509487218688
297527830114340864
314029828124852224
313662176055410688
308155982335315968
372709835487207424
314704062836776961
307215403170533376
376055601031180288
327651442456403968
321291149828583424
342459683585548288
329968568697516032
377866223100633088
339053324919771136
382908144415830016
340114628153593857
375542011165933568
357511964475392000
365179126786703360
328185187995353089
329441180704206848
330770446255550464
341320553212297216
322140099645165568
340110400848797696
368590552016486401
330870604951601152
335742987491479552
317778760676032512
348830237095784449
324648705342984194
329979268354433026
330333637214097409
331581923812065280
318649785655635969
339038066691948545
334365862343626752
311291777330073600
350272036746170370
321123546757738496
338013863574376448
314127581924450306
364582666449850370
342852217906278400
325530986156793856
330715342479429632
327538442315649024
301940843273666560
342431296657711104
342636607607812096
331086738044899328
312325825506713602
341208820586008577
377049471881732096
325476349596798978
312803528420769792
372900167608856576
309851345882607616
334144308556992512
310964760231436288
336891917935714304
309578133785423872
312062520196214784
310828130094940160
327177691704983552
381967498809049088
362839779836043265
340458866808590337
368008786838970368
325351023214489600
321501866812923904
351502679534612480
332198930878189569
319644581807394816
314576140742299648
328969452601356288
353157952108101634
369486633545908225
357402446491955200
327880938136670209
331629408613957633
323641645671280640
321684507780603904
300690332285300737
310944695725461504
339221789576151041
341602171822960640
340505766089854977
331403932331044865
369403032133316608
329962160841191425
317269777062191104
357886957566705665
314351832166178817
340524670799458307
334091645920350208
324742814736998401
332179020529692672
303586840726892544
321243935504756736
384352332659445760
331989829111914496
324914090499776512
318865982586253312
326503202444939270
335020727516409856
318930679536693250
378137525015281664
375365651558174720
332515478222290945
379605353727414273
356712364759986177
339356058906681344
340626563760549889
327741678905593856
308070334928662529
368870035650908160
310861258494734338
307485777108013056
381171649208283136
318805067086045184
322115010363023360
323865495919005696
342709431395561472
352236531588673536
375472359098318848
307317112454651905
344442508975161346
318736317112545280
334809221105324034
355815129683726336
335147009600286720
335100599274205184
326406836070785024
321271477913657344
324235942191824897
336652238351118337
327426900958007296
363470371434930176
354081533067407360
350836317665497089
336281893387509760
331780289946873856
300168362951077888
324006732193996800
335056315741261824
375777521825898496
331743721823539203
366251586684600321
358141405853523971
334132492766416896
371157896970514433
316195303994843137
329819021568528385
308629161302454274
376933924053598208
341190177722605569
321466362465755136
318019374004981760
334526223730475008
372046981587558400
382546327537975296
332228400104226817
329404727458680832
331959440725139456
333921730416504832
319638816073850880
377301722391412736
381316112891129856
355045355747938304
309455591770832896
323610189561462786
356771315153256448
368747492495482880
338322046096400384
337657432698404865
353565552398176259
305205070507675648
370750531255668736
308184329442455552
340457073701691392
359091431723372544
304995951158906880
334287208355885056
310448191021654016
334065519302955008
374734362233040896
321537444916916224
337663124327002112
329197899399430144
320939257743159296
332560884486520832
325360928096935936
334605535825502209
369808812905357312
322196145113804800
340531169777025024
327491613653889024
327722304580775936
332705201037402113
312253379453804544
322815472531816449
332961552393179137
337944590579548160
318250082560536576
328955430992764928
350436161577164800
322326404513550337
327049711422947328
334664909252096000
319152858362703872
325643705891557379
328330617886478336
326917091900932096
312071566865358848
380122986826985473
371033686180773888
322204901348352000
371872995368660992
311172409975795713
329249658759172096
337386468311961601
339064965782728704
375493118180999168
323498505660403713
325267684537286656
321505382654681089
327576317476343808
323180106988269569
342364943053639680
322557257856471040
366650642804113408
350790605867200513
328176168509534208
325656476985212928
374222510998294529
328830610481225728
343880738619416576
323332588926275584
371987129733488641
312201537608896512
312306293639634944
329989717145825280
372916076331270144
321090075389743105
340118341542895616
371316367347036160
363902837576577024
352568164334309377
358823230934487040
316670246087950336
324645923252756482
372692929241808897
314554663917744129
336684904639254528
317033522797887488
319662126719463425
310785327210057728
298518313905033216
342487987340328960
352232039694606338
373449363218890752
374051710701813761
374435108964421632
354401735604834304
325300630140895232
326968100601872384
304010624164306944
320589149990182912
383963839555207168
317510159909937153
352390668070559744
340868772594319360
323144426379698177
303686278866694144
313797189379956738
320661068437413888
328857151785271296
329940976888082432
375464300640743424
339984524190556160
355327525385281536
308439357117853696
339549715404296192
324167376729931776
309422078304612354
311320690362048513
325376144998289408
329497179251154944
375939009999929345
331818395848826882
383252046717009920
379537704112754688
384698125510008833
316762581014573056
329981965518389250
304256602595287041
382660936219504641
315093904221409280
353607406275665922
327975097229000704
321311084885716992
325297522748829696
318975997422735360
381933002084716544
329406028573724672
364869321253593088
339900698378522625
339186886847389697
325822622942261248
317441587804266496
369076521194909697
344543363451727872
328528828861390848
323452007979552768
311513927978713088
339206906000326658
297430097353379840
330897350597951488
339252312495247360
340639694717063169
362067532808589312
309638457041506304
330532297784848384
330292168486973440
341670640442556416
314393776103759872
329936133909790720
315367304907091968
356949268407402497
342042611898531840
324938530331688960
330911500892000257
376047010300043264
326426457846984705
313142817797074944
325938905541144576
340566253993336832
325582094237585409
341190077969473537
368126082077446144
336242171348930563
348483997724188672
329985246458159106
331795287989444609
360356017286029312
305006642146181120
328848767937826816
332503469695057920
351436498840719363
380416565411209216
339722860081856512
350029536294993921
354150286346035200
325028527642648576
379802318742769664
330349507114061824
364224617730150400
323432242959482881
333107156314386432
334869093586964481
342932479537197056
317390085937061889
367529215073472512
355677208540495872
340849666138722304
329977191033094146
321139205260574720
326878969070759937
312141726557024257
375456760930107393
364147832762011648
352217632256167937
334145991253057537
377063032477601793
373354863070957568
332773469370597376
313706817807081472
328668796984373248
344483867111088128
332158230769848322
331285235331375104
377411939451682817
329628347569152002
337048865922482176
328198639056994304
327250022343249920
326724681178705920
332549515489992705
297170482137014273
340169060081885184
315112996970061824
332978313540804608
328540908419178496
322813251308122113
378754480516251648
313375737912627201
318572052980330497
331566518431260673
311886563304931328
374571394169724928
350020861933268992
370741214125260800
315922311150698497
336545199226486785
324229971251978240
327463968677437440
372056947803291648
358552976870219776
303556922043408384
373414342286643200
342800099539292162
322926990330036224
369730452736585728
376331143995744256
362261730048491521
377665636845223936
317280859881349121
354909480003190785
340202472297611265
371272527332798464
352594487689748481
327881428706680832
311202143250051072
329675662862467074
328587574807498752
382259283292733441
329399372141969408
305697793174032384
298279222311530496
341989393390792704
375772283467333632
370324746224668672
339320741893910528
328225556137144320
329340916219383808
360159033367347202
330739153077686273
355484973878362114
377118204864126978
371298966966910976
326718053855404032
373094822535389184
371338866461921280
313019550243368961
372855693545844737
306076811241066497
328373679367008256
327305049820786688
373653726768013312
303647645388374017
303914683826581505
350020607460642817
337447529178361856
370969955388235776
331649685636927488
318121422612475904
340955031002050560
310517531079225345
331783814336626688
328713368649203712
342143014745038850
323528717882232832
384485397461348352
324054085177315328
357250587965923328
378142584469991424
339418119170834433
308307441811083265
351247142821691392
365942471722663937
312752894409588736
340215593917640704
330087048247644163
361936707668553728
324937157850562560
365654853730578432
384076488229658624
332739213764214784
320433953225977856
383320391667572736
334501989209763840
384518304682868736
315936932716765184
351855877885665280
322434600011972611
336880403753365506
360405581179256832
329596897465606146
334858476356521984
331754915229728768
329072925300891648
339764455607001088
319279436245647361
330708307885056001
311693350417858560
364036306273177600
334294982842281985
380116391254585345
378744304144887808
353747254470901760
329269716206108673
305931603929083904
334008762635526144
321063310478962688
362275954367795200
339609976316256256
380892838986129408
316610853602476033
305974747294998528
319606072518275072
303880070362173441
332337579397615616
317658635918532609
328648500562780160
327169074922676224
339540589441863680
340641263764242433
376495360551948288
320643963222630400
351372316892073986
339429755906580480
364964091149815808
328533749040021504
382282597969453057
309542306464288768
329038762711584768
305885943930429440
329208792673812480
377653077043859456
349341929286283265
320943163470651394
330880188021878786
331790222067134464
316845019451506688
300364324315209730
312964799321489408
321811180228321280
321260663995498496
380927851454672896
376617498176548864
322129627596341248
378649104533835776
339610640882728960
328691308870914049
367369940111589376
327971943494082561
370602812885180416
354791398714785793
340500453626347522
328704366909476864
323866170149199873
342018639710543872
325650008672198657
326723834348728320
349912438776406016
381978001547591680
378503540722769920
322837391897411584
375205122579898368
329683886726582272
343880319570698240
375108682763104256
329560933837971456
336132330483748864
362569291008184321
323247158163812352
379998281662619648
309432082080358400
328547418633289729
341198173131403264
358940927307415554
318956270159818752
334629316715479040
311150019673718784
316183833978486784
328173884622925824
318090875882311681
366437566205018112
343081187771813890
341289640474591232
367312777989193729
313354154515001345
332564702016200707
310554781267660807
304269147435581441
375957873982844928
332663824085827585
338533178895634433
360285782168186880
332705109786124289
314408581564882944
319184462736920576
331368681445654528
377163905594056704
367753861605232641
327442842815447040
307572936594825219
349884601461784576
329982369215959040
340452771440500736
312558781278060545
339272208784453632
360972552534888448
305892132172988419
317645326305607680
334307223369048064
352627309368446977
326712145142235136
357855344250191873
299381318695940096
351086324410884096
336150076919513089
371162447798751233
309431323276226560
349058617070211072
315757478417666048
341914802995736578
329612150605758464
343559658616803328
327628274312282112
327432684680912896
335888077262303232
378151647324934144
319847335528132608
304817364967514114
380683744992301056
331449982722916353
342702227976253440
306504210155962368
343570268528197632
374936660771090432
327809383029428224
382322972864053248
379988560591343616
326434693849436160
380679952154509312
324667277591080961
319192391917662208
324619809402785792
374336984031825922
376930462536450048
316368931210268672
354288185150423041
329815732579880962
330438692588097536
327118698336878592
373629522694119424
382301574044712960
351269013713727490
325656618693955585
339526826223345665
320367902224166912
329023529637003265
356523366900961280
321284298785316864
317761642190483456
335422799428608000
320975162898010112
319315018627829761
349860127324635138
373046514496446464
378764981153456128
373879740148371456
314595324431855617
340130275969351680
321985806908657665
355121432839208961
348950907104411648
336801659445448704
324938289104691208
317513781745942528
330479790551343104
330418585249910788
319075616362201088
338194135574011905
336309992019857409
317386482044260352
301582872492519424
376750127504822272
352110960590336000
298016592099409920
372448844908601344
334841025535307777
340814048440512512
329985706548142081
336494790537519104
321371378936840192
325704320857296896
328176788566048768
355522270225121281
317459182074875905
325433875788619777
329818810838298625
324352646062419970
374042212364849152
308116152779935745
326650627268698112
356070367145639936
382938529300373504
299375383676063745
378396271381184512
352286462038908928
309229470156464128
302832251161415680
321487842981322752
364455991070302208
322383872228741120
369197171486121984
336560159830728704
307970146201387008
379915918769278976
334525245149048833
327063423588372480
323146319877255169
324636757750603776
334890245801791488
335074344487223296
324512272208760832
318052259281895425
331780477822324736
382006530695892992
367519828292022272
375955842392023040
361345175659884544
373184895939399680
352841098416242689
308033679362498560
330699018344734720
316937482665066496
383557462952906752
327740145208029184
335183105017122816
328205682232946688
329786629189431298
326351213182464002
330134204715241472
305529416522559488
329695352460541953
374939375655612417
360442846949552130
353916641270173697
375461159874199552
321100438663462912
336805115975577600
331512004919578627
327700849008726016
367207040021561344
368205474690531328
373532974727168000
312176219472924672
317987071719534592
314081313667825665
309172886453768193
309649268648595457
329100171277389824
308882925347295232
377092702753419265
340271063629967360
366872130845024257
305903623773224962
319233525532483584
355801178237444096
317454689912373248
318230805329616896
383266246869131266
343275530331779073
325054126318821376
375051653420167168
321269383513112576
322169974061948928
297597058670534656
348851172418916353
331895484027400192
362317933831135232
323748473285529600
329676204095442944
373526665257050112
381836020695592962
333115354786172929
325460302311354369
317516235279564800
304463999611858945
341191406636900354
331776448568377345
378332311688716288
339886247050891264
313005030389215232
363108450353418240
330868626179633154
329991148422721536
382377434940600320
311280820503584769
364036183300386816
327071160326037504
324239609838055425
354131150735810560
364833110094913536
341722149700132864
317484639902109696
313274129979686912
326116586417164288
359439868843130880
365454036431929346
313129701390569473
360072787240558593
371423353166258176
376790799511715840
330362749085417472
318464889846910976
376223723021295616
354086051905671168
335544452573708289
329395677203398657
321429736331030529
335428095089717250
339858572630446081
380882306870677504
375961040875307008
339531193680818177
328215112869634048
343354923917901825
310057368778059776
357782277079564291
315969293621792769
331947210763808769
308091549118509058
377878553129652224
324574810267074561
358981145637040129
331213692999958528
313748841964924929
321252544330485761
332867192334979072
352706590287208448
306653869105098752
336691193134084096
326107627891347456
370946561145962497
375856908571541504
373632919220535296
368176563180687361
318906658782846976
325402786848206849
302946453066772480
337613584467124226
350869706472833027
362857820359622657
327631310342467586
382070349531058176
375269948165066752
323451119915372544
344934615003303937
330500880338137090
314932114112004096
314206763392040960
325713415173713920
361341750108893186
326469543033704449
382847018923606017
321336073370345472
363000355237281792
322509599271972865
363338173474021377
354568444743655424
315500636827435009
322172472583680000
329767174187143168
340209967418183680
331240775809630210
335543391263801344
335067647765008384
376700373538312192
369859327453970432
303805442897891329
371318988254347264
329434758402699264
324875045467992064
312988486233890816
297236368063594496
331423828167249921
313751429569474560
339924369126080512
330230945133260800
363118606067834880
326583739910074368
356865597834928128
301304419469914112
371186794206732288
322711954470883328
332219207234248704
332135847057047553
298826937739145216
361009340292923395
341439215889944578
318421806044282880
321438453524987905
326545340113248256
340212433375358976
315209664763674626
327585485771927552
329995078263242753
309766967714279425
315513785391661056
364389214407757824
356567127538417665
375224990099963904
321801534407061505
369292785628610560
334628482376167424
357149965895733250
331907239382228993
305846757529640960
331769925809082368
310162208900399104
378495844145979392
370602236432248832
327433420139556864
329729820558770176
330648115122163713
375627174482411520
364595714870878211
366976299715137536
310110184892661761
318893946182959106
334489110108594177
332372896108396544
329086184112406528
379662104930058242
325740733095108609
322045358115020800
362021898701373440
370904856955203584
301110570252390400
352682537396604928
329609629246054400
325154085114359808
336928979447599104
323797212683436032
330114383353085953
341029059834306562
349296063473123328
305709399450730499
331116688198221825
368603010198282241
333997754261049344
329817432057344001
366840452575535106
339717409751568384
364511849322000384
339755896362110980
348821086076563457
362043336007221248
339528120585568257
376891192933240832
331400569958854656
307754144373014528
309128735645380609
329776814136389634
329388532466601984
329665487111856128
334489784523300864
319087119811366912
342975345655443457
303187647910772738
363157982772600833
360598145324953600
329555193328967680
331498312609976320
341678429604831232
329790567787663363
326052943407226880
321801589235015680
330314988289945600
331435975593041921
381473963685072896
317698210418290691
313282119310925824
382193687981473792
334929781881724930
326342014331408384
362388962007982083
306290112914923521
369833851637334016
335102102022025218
377490865507151872
364426660327587840
358980210206580736
314219606162149376
311287217635069952
329486042937843712
310481331131936768
371767365459279872
373464661460406272
369845067902881792
308025569101094913
383672543778856960
331620288074752000
367843992530354176
304022546225954817
341632632800567296
334843462102953984
313795952853020675
343243564064591872
348836851924217856
324631519127797760
329346029407322114
313094956174680065
335604519788478465
381064792016187392
334274131795263488
321348245219577857
329789890428555265
329312194313457664
331472145299406848
339572467624456193
374903516776505344
308129261162737664
375292460391739392
323397804699578371
333899162313695232
354504947368345602
334455445202812928
332822376007991296
315837532753502208
325504581389918209
304571724823928833
321253958192611329
368072187279732736
331913316299583488
330700331564560385
308361393562857472
312030873883127808
300734444279570433
335627077762027521
331401526708953089
330133742330978304
329559012829978624
334028642055249921
335480725375692800
380839721422696448
323422311761977344
332109173888266240
339133590518505472
326703107834781696
341348040126373888
352180671898320897
335933076125413378
330411331150807040
360369287426351105
379588510182682625
330353579930050560
329053057461661698
328831268085186560
372374948415025152
348606062049501184
352163541110890497
341876398065086464
323870912002789377
376744580307513344
315137583489351680
313913437933690881
319853389460680704
343558897694568448
377586130440306688
339382829228118017
327432548823228417
321400014196858881
314130137929105408
334988903448731649
328688879181905921
335213844815286272
374631910460252160
333040076663689217
326324208722403328
299746619623096320
327999480190337025
380537991200260096
330033120910905344
310576978401058816
328684920857845760
315133452280291328
323474580058550273
342833929729998848
381803892784500736
360843640169443328
316359046531784704
374307869501718528
313898607298363392
328028924250574849
322681861853818881
311143698614329344
329795029155606528
329205882145611778
380116602337107970
333977378948775936
324680467892805632
311009310807298048
365622764599640066
334651253084807170
321883312887050240
330506165316382720
322335781744164865
327065297922187266
383745354614595585
336140646396076032
329634525699252224
325088072976961536
318755408049233921
332513495985836032
316952994606374914
367352464539791361
324691061274468353
336353662806917121
325217847624212482
370281697687785472
334882419750608897
337182488835268608
309642054743494656
319469654982656000
349965623754899456
317280633154068481
334337056539033600
352815961813954560
298524928200806401
383360149919776768
328164198070771712
310859638973280256
313115265145638912
309982934625030145
335412236665368578
321294693881237504
298318025763987456
321979935625453569
378543881018544128
308054707442692096
321619995719254016
324933636690415616
343864146120544256
306957880312090624
341359487745159172
320349276083470337
327417864111931392
384493567395106816
322851704997572608
352797624207814658
329818595687288832
321786636209885186
329430191241846787
332468689108598784
298991972880904193
339282090388488194
370596897993408512
328915970909433856
353483081216303105
321309495320002560
334905415332683776
317070792330469376
321510683504152576
321864640688689152
367054386406490112
314742864842215424
309867147524444160
336701093696380928
327810831062532097
342311160751734785
315432369115000833
364752175689244676
363805099724124160
336503051781275648
379139623697399808
349031195079761920
339183548651147264
336599910055047168
312816530310176768
322824342725611520
342077958812487682
309863582395412480
312687404265914368
324027792922656768
352491134842445824
384159366271598592
361706913735512066
330114406438563840
298095181067075585
352850985837805568
356808146674663424
321989182224486400
318737880652578818
360929901857091584
335814124309213185
313838043238907904
322732161218248704
334824734606897152
314384197814996994
330658739797512192
329961652474744832
320592574249332736
360563496192180225
377066430761414656
382588013961687042
319077902446632961
318702515661201408
342496875087286272
335077577733574656
333950563920248832
323260574379147265
331459534889553920
342344537924050944
367504329927700480
326302801259008000
331198920791322624
325703278757306368
326616522367852544
359390240391180288
309578065003020289
301767251722383360
322011573394759682
334711576265379840
337466185543213056
329650438154625024
359239526671056896
321617324312494080
327829430540046339
331622475614019584
317350723929128960
378549678305865728
362786560321667072
324871786292457472
354860260504244226
306771847993774080
304656029902315522
363530518882967552
350863831121133568
304436147118039041
369446499802816512
315568379492720640
337674509534511104
333044833843298307
317809329019441152
328917038917615617
334522658228158464
361401619750989825
329990306906910720
330006313855774720
326508112267849728
319459682794233857
325344942559989760
299360244755202048
370048615688855552
383255574269280256
382673333348626432
326642694413746177
326791073965944832
373792349932896257
329221576878874625
332623157674532864
306836480758784000
326739533314002944
330021301429358592
358081607640428545
326341875881607168
377003877125881856
311677531457732609
366777852693184514
334400967212691456
322945500976381952
361713012383559681
331228121472839682
330666364832456704
325435562167259136
325089441544814592
336368053824671744
321614157336154112
311455726511980545
321654229263593472
329604377914531840
377237874682654720
331103166999445504
305058347260981248
353494844720689153
326720527957905408
340129166248796160
377866941882318848
365186482136285184
329350601177698305
357083713751879680
321733870007496705
329599458549579776
338531428792934400
340364092684529667
312632428768415744
350317717456293889
363371827399110656
338305008355381249
352812846544994304
341277480516218880
383570958734217216
359241316301287424
324626698370953216
330322781948481536
310909575996002304
329061824261664768
337548347541970944
375244408095903744
314479471241609218
325655716834709506
330669424887615489
318222717201547264
354507275815235584
305722322403328000
323869506692857856
318715634210979840
380175271007383552
363812695843147777
319963359313264640
327414562557132800
326304452069974017
327077987461783552
317669150833119232
325814831850610688
379070330758635521
323303532818219008
307890930239819776
384467029203230720
321858546440499200
315298134026760193
327232855329628161
304390477657038848
372512165032632320
329070572011134976
333097200571801600
313908310376071168
337770825514106880
334140896012541953
341159103244161024
331773393982586881
333118143000084480
373850298655444992
327619877265362944
321864318935257088
375481169858412544
313084488995459072
350847558853197824
352082843423354880
300634959448788992
356791527491641344
353515266350661633
342341667963146240
370249991836549120
316995350898540545
331675823859982338
342115512630788096
330426801857904641
302641037665509376
312078392038129665
342973632403894273
373831819076317184
331068955026391041
380737014682763264
314915150996070400
312961883730739202
306789758288416772
330464487918428160
364083644744208385
341068858188251136
371949221295161345
311694918890426370
335233432672141312
358985284265852929
315069157412585473
321435306702303232
328720165011345408
343185760465342464
375981660707102720
335567478493179904
326559943761199104
325471944713584640
360137072050307073
327519342214397953
329783204519227392
362584269664694274
328151909796020224
332150484641140736
380669589429829633
320347593941086208
324157305891459072
332004761362653184
302333716406095872
323620304125583360
326579018570817536
350094109945503745
323102451970473984
322340575510679552
339810123507703808
316221756408995840
305029451991896064
350267229327196161
322815648659042304
361845010401992704
321567255576051712
319562739393626112
317313472960544768
300991752951713793
321390058026446849
319834749323579392
329296270378283008
330432899960684544
314493951354732545
331220108452192256
313843806220996609
327504682245316608
322407144538382336
334777909661270017
307609715804889088
332733240957865984
351484764382969858
333048777537634307
383632725955342336
370955917593812993
379273064552214530
354893536291848192
354946308039131136
300648843656196096
318702374422188032
344467733993369601
352144110888566784
330880918220836866
354640437333606401
319649313368186880
379127174734680064
329437819292495873
336937215655546881
337930849859289088
384105352674832385
335104206648266753
321760385130708992
329648020109029378
324334488614236161
322008802704650241
310973829423984640
341083947511472129
330154439677722625
306974101065592832
315074528546004992
328865436689117185
327090125580427266
306412458489282560
362604558725287936
339881550760009728
314397069404155904
326179588503908352
380594344471703553
363929951172431872
324953001942994946
363395805744742400
330756626216800256
354134472645541888
342350110484738048
344314985528320000
339950127668150272
352461970731048961
375683719299735552
318914613536231424
326602129550766080
299908820149366784
384252771312369664
350041796249792513
342008195994234881
314978556826509312
334855888655486978
316944446090518528
377512955048632320
334831492171694082
298479394245210112
379753168524935168
324719955658539011
341252374322622464
334862247874662401
339916901717250048
319226792579833857
319549299904106497
336902792847429633
384199744026722304
329954635857145857
343091068356673536
326762213111128064
349055297626705920
356132121213022208
349203823610441728
351536456034025472
336558293143134208
378479235398373376
331471993545293824
335540987747241985
372725946195140609
329081567324557312
358687679237472258
382718100531339265
324745077425590272
332117800921489408
374439341017157632
373424900603527171
329980019457814528
312696234194382849
321367902177607680
300028598461550592
326716175033696256
351599387350269952
336898794719424512
312756629009465344
335847859691851776
357507958365622273
307022472585293824
320533291671363584
322389387105153025
313851251660058624
379340959919521792
336131769667559424
369118783987662849
338899060343832576
353201712980443136
317512603578531840
330313835049263104
302990149258735618
321299438578585600
329267567879397377
301289209883406336
327776971985657856
375468286630055937
324850988840263681
380832104197529600
297556605556367360
314112091881623553
330853633027612673
330101217407684611
326468871374659584
332500960171671552
322013173442019328
330780952831864832
336005293978828803
373463731641909248
374387848579145728
373483559941464064
378250902148108288
321741391795474432
299384673187016704
309165080585584640
328606094484176896
339930564108906496
371994054629658624
335782024772210688
377274072880513024
328146294759641088
360123559890272256
376524424876290049
342310734564302849
298461316820111363
322485915115216896
343089915392831488
350989860921819136
372266767051001857
322010038069772288
383605821822623744
324717245215408128
301101261070143490
313666003710119936
300616009977589762
340086555509137410
314057078882832386
378697540922646528
314422417730727936
313563075280261120
367734179137875968
317290094073618433
324152114408460289
335241144004919296
325646771852292096
312933105897988099
371750032396918784
309152481114468352
321630353318084608
353490022571311105
380571923018551296
308279500800675840
321195991086796800
362790351565631490
318714220831186944
321652735789367297
377497413268697088
368726617708691456
339947162815328256
315371896248094720
298271504225955843
366662909964713984
364267351044145152
337787955278127104
335022204070801409
342534860071641090
320904527656132608
383571894165078016
322427783756251137
325684328837312512
372954630155550720
357720387217391616
330513937978257409
354299719645798401
371668293221769216
326202222792814592
311132148629393408
366784928106561537
378646970660691968
351541793050984449
312255556217876480
329689262742179840
380904136750821377
341203335057141762
376234226577711104
325483297641725952
377643267522691072
381077310855581696
369678674909356033
307671010101059586
368731208315719680
337900461376032768
318747152052531200
312619661948751872
325117944990404609
314440881925148672
317281480671907840
377661007600291840
316775477425627136
326312830196412416
309057144374841345
328569504571482112
318106043693555712
348711127955410945
340991146270527489
325845638497595392
355718910928097280
318594669216940032
369897719722041344
323533922661195777
365513919915229184
339199551921598464
312046820056506368
344710850722025473
328545263994167296
321409029899427840
354113610357817345
359143115489153025
373292265642270721
298868425650995200
326862461565280256
327772277573828609
364032237982851073
303262319855665152
336449627874275328
321956550530957312
334474697548898305
376860004323565568
322363814559481856
337085193544404992
330691268025909248
309382498557779968
335006236573573120
330336953180491776
381807044178620416
332247127633825792
351761588484706305
324040605497954304
311317653526560768
319304702493868033
335170800627884032
327757947977474049
329700493884530688
352918648186343424
330761670219669504
314690014997016576
328671087162437632
323570432701775872
374364520883290112
364376003851730944
378948317868068864
301486640944279552
364874575244300290
343608268704333824
336861143106736128
376711154560958464
331756754474000384
315306780349591553
358662470195351552
382874795831873536
355690574973644800
322469385547681792
302736793772650498
322331371735498752
332334480482267136
319866358974255104
332104813531774978
319175886828081154
358059316474941443
383549895292256256
329046346768191489
314772433074782210
366953975632773123
332329761198178305
322022473707163649
312071962727944192
324738313464446976
353247299398418432
383263612803883008
339733215667421184
314959735839391744
365923694712864768
364510019150020608
366336027872337920
312677340725514240
322702317864497152
356962958187827200
306283077854973953
370544956588314625
364927634536271872
299136217222631424
355973503339610112
360151226526076928
327627041501503489
332181664698609664
329314225812013058
364328454361067520
311634066560659456
304435433595613184
332915051528876032
334633741395845120
316036067209932800
350608400033394690
325277314592161793
337239233314054145
306930179383648256
373864819109425153
330168386300559360
329793254809817089
372041281255768064
342460369509429249
318941800490496001
315876382951473152
328671754291650560
342305861391245313
319282337571536897
340668483056582657
327241093936726017
353198396590399490
353968657078038528
329821969992261632
330303647298756608
317153072017182720
380763379213672448
313388228902277120
334767140978712576
342286153917009923
330102192071651328
328849667578286080
341769088126812160
316558204748320768
314502319150612480
324346344716251136
352760181081374720
314715494517198848
382470200534507520
323784054501679104
314466690060656640
343791611513294848
324427975380566016
383444157785591809
325209170028687360
336118397085564928
327328290803167233
368822215090765826
318807465066102785
339541535345483780
313890418897080320
352145619680362496
329806777841512448
331754681233702913
336207079398313985
353955224957878272
380398597977960448
341061908893401088
322551262103085056
327269638369075203
362083864421740546
319652460375470080
313869268372570114
329059113931784192
322183637124653057
373866269969088512
337789032216031233
365691716717649921
325002195135242241
319482974787747840
376791994863222784
331970140935704579
318546805010857984
331277072674725888
381992270280392704
332207547132018688
335754120118018049
358195172347084801
324197826999504896
331197075033300994
326344499641077760
334262335122309122
304617795205877760
334783421513605121
355347190379581441
331229921231908865
324010934597206016
332583615441543169
368352271345913856
380818974709403648
328558244408745985
328230230181425152
321689817559736321
329308066615029760
310889630641827840
314773763407372288
313419066733899776
306929606257160193
329641049557442561
338743812719517696
323889424712728577
374947592020312064
339218388473749504
319968456457998336
304763193182519298
321616732542341120
324067247243001856
372912739959590912
331843183396937728
334095444948955139
342296794539098113
312789360904900608
326322870248689664
375698022891393024
324519145330835456
326411353940189185
337313468078231552
341158635667333120
305014251083399169
376623221333708800
321426636983656449
327429286887821313
323186452102000641
382547989601853440
340799827233349632
313140677640867840
330009583059890177
360754310214193152
337726484145905666
340785614272217089
328977809248747520
343911230915891201
321112166512074752
351326749054873601
331442348007497728
312365883634884608
323117235453448192
339123545584041984
358445764030111746
370401633085050880
359917209314799617
333082609032773633
339731491695235073
373455695581962240
329043776020557824
373080418615980032
373211609554255872
300145606754705408
321765848266207232
343419401183313922
322733395111194624
322047499420434432
351842784283594752
374858436472627202
342029239224246272
355174700114132992
352830462349164544
329602200714231809
299857510960087040
308418645787283456
330419964047654912
298821602601213952
337039324853985280
372680905091194880
312240662324056065
324813196093440001
328392805456162817
333029613016084481
319152312348188674
374989889735241728
313486316316786689
325149036967522304
339038948284317696
350613651150999552
351501878070222848
327701071285854208
337748028196810752
331576613911293952
329474715871756288
311319413703974913
321298546643070976
372209080279904256
321062459110748161
358234929076772864
330141085324152834
348387342744186880
331861507874885632
338029552930533376
327919592800403458
305796475143729152
339964045023133697
339926197590949890
321643036931141632
342287512296906752
377530537168371712
318857896433700865
367664925260668928
354352202548133888
318837632299839488
330488908351688704
379233760220168192
336336621936996352
353214485386895363
314678226364555264
371419231344021504
371782366337171456
375243716358705152
324338591289450496
329617590529953792
369474079805292545
370613847960215552
322354257342894080
371387630380154880
357377990289666048
311106457389105153
350745350849568768
351714411737653249
375363408516112384
335507640484495361
362727029675794433
312567761840787456
334260087554195458
305589280200351744
309446740900184064
329293254124265472
379724063595585536
303388244341559297
310794556335616000
369387642367909888
323538094232068097
327399706999279617
301401611845120000
335897538089586691
329623837245317120
334380320654757890
314581068881735680
355367415753871361
297466722259189761
330741567038033920
315235692160630785
331469282401714176
324764782118969344
324964781733867521
317643903052431361
317971069552177152
339443888655839233
332473957791956992
350382238342455296
337058653284757504
368040743236956161
332282377109921793
351732473941598209
363952774293094400
322208434810417152
324175004818341888
367849071408852992
328373446239211520
332816994275565570
331962834869170176
327594544491278337
334488926792331266
306582417743962113
368424672184258560
330259324188364800
327109000015536132
329787739870490624
335748799085568001
357454054751862784
368841771981078528
326491070470946817
332262628661551106
339844269365936128
342022667869765635
315290960701554689
330333516619476992
373640479692185601
304471498847039488
330832331650760705
371110185059635200
326913367136681984
352828063727357954
357413409756680192
330131669707280384
334525982268588033
368014275170009088
372943321062469632
324893753192116224
334853389907279872
331375523164999680
341408275255947264
364083152509091840
329775139816361985
343929958458093568
359197734735060992
322552771884761088
298849780157788160
331060947781292034
335263365289082881
298813091674730496
351988435466190850
311632536742809600
381259985121849344
381257510419566594
353652339384651777
297645870810292224
340357429701251073
342358129373220864
380040730825093120
298986359908077568
362855064487985153
319925653845725185
322693832716214272
350168463072964608
336879499998277632
342843944759095296
337735481934635008
351559401129263104
376581732965052416
342880112636743680
317301339975725056
377534370581872640
341561907821568002
368517848865325057
327623895295348736
373130257642967040
361746228494606336
323887143124602880
313080325913837569
319243046141169664
369151936307535872
335829215591137281
364195124151992323
373558702604709888
319199727675658240
297728540609224704
381983041817944065
341663218181238785
333922207032016896
330154337756123138
306912270955462658
381278344064430080
326203601259216896
297392839724257280
364716089512439808
329947860617547776
379488911434973184
365506192841248769
361303025232519170
327736406359306240
329207639445745664
317134899838590976
338066503310131201
322553952736514048
327367697434304512
330013748293165057
329223881988636674
382895837581697025
325756054577225728
314735184949948416
316628578584383489
359685016529289218
330703478315966466
373226467486097408
367604055930986498
379279630253166592
327968062257131520
371996011939774464
322539956759314434
330386051866697728
320225809736544258
322805377840316416
326533726722998272
336123003198914560
373534067058147328
330886673527357440
354441284032802817
322139943482834946
382878297593364480
382476888473493504
314028751396687874
324876063731769346
340525943296765952
377314034439434240
379570371483418624
336911950476890112
335150286668713984
380202340046761985
353574116370022401
303861916441387011
303670766879256576
344658181940731905
324532218238226432
330168111342960642
324058074128207872
320753078259302400
360411641084518400
328140061570899968
302451469230170112
352902092123410432
314146130256613376
343893774734336000
322422486052507648
320399604808032257
380344626554867712
335780268210262016
330099096994078720
361849142970040320
327041638155317248
330299700278333441
375832527958994944
318582611503108096
319296212643753984
321095844885577728
308611628373512193
380297533966147585
320590405165015041
320762918650130432
331869018317258754
326518036867723265
368022439441080320
325268031985053699
364203194517176320
325733502836436992
321690258599186432
335560029459578880
381239667640639488
341424042877800450
317718533083648001
304409678937468928
339981302688268288
330467435419406337
332132745247592448
363899885822545921
315552183766614017
348462414301380609
313406702101880832
317368874628685824
329102144873562113
377784083189080065
320924407663034368
343929146864455680
303302245267677184
331079746635038722
319079335799701504
319537711025360896
301356877638414336
367488715188219904
368450053884477440
326120202150494209
331882472570769408
332947155813822465
376019640524095488
321286442435346432
316056782562803713
333931558648045568
326523166333730816
338057788985049088
329679797947097088
325770610078793728
375125028158709760
325038857269698561
335610857771921408
333009721609039872
334774701819846656
324344392473247745
339248402879635456
331114382207619074
380924563824984064
348608849911107584
326792337680375808
335172686504415233
374707145003896834
319050693119991809
327756172411146241
331165975279972355
320280630875283456
381829264628539392
321841980999073792
378133582390513664
327251977006362625
326793592892948481
371630353963704321
328538991756455936
334008638530273282
328021073499131905
317610319826530304
363044407098236928
321643265206149121
338274976580911104
331425838643941378
338704901779640320
324797531273953280
317124639031701504
372005631005179905
380871868812898304
303508038197837825
316751464808710145
335121530797297664
363498837014364161
371361825197420544
356425699323678720
369902064857788416
327219359556722692
327974291264122882
326510477263908864
331439346500632579
331947415819132928
331408267790135296
379813300227170304
306442452225638400
364227660806766592
335360534952161280
311114427128745985
320217192190836737
342295263756558341
302974826807689216
335763654005895168
372097326216540160
314841750311145472
341168140362862592
312161883023110144
337179852463546369
321101910050496513
337368110887735297
314744857287593985
331225014764466176
321979183913906177
364900499008405504
322956982317379584
328316034568306689
332860088069025792
355923899701145600
321820990365650944
309411973039271936
307095179167428608
321996694290059265
343032572412051457
377971600861458432
316084488868335616
364962095244128256
323609189161246721
326145681536454656
297187495169363968
372700344931069953
324178385574178816
355153337756303361
361488132576788482
337235412093399040
376050420130406400
348953967859998723
314890529940856832
328328485699452928
327078501637308417
365513156639989761
376190845294497792
383152977483411456
326442089632116736
370920663130726401
351358538519547904
342328244542005250
322662828156780544
337915525353046017
313070280329273344
362801224065622016
334739036700815361
366624118587658240
363307211121893377
335149758098321409
317131838843920384
312275529569026048
335009309878542336
334695902071631872
372827531625635841
330394358178250752
298537889548095489
322770308249579520
333077113487900672
327477384574009344
352017220337016833
335063439590436864
314486098543927296
324362290780577793
308797002756542464
342935902563229696
352116004790345731
299736495231737857
334361722263576577
366852376356851713
379051928241463298
327857767677313024
369081271009296385
375483535198412801
340934664334213121
325688713785004032
339797376334196736
379624742132543488
370217758950432768
311852106267123713
324674058044182528
370419411074973696
314416703255769088
354409902208319490
332849711969087488
334536326319849472
342034337845362688
320020233408610305
300763453092675584
335491251552006144
379358010964860928
329214459027521537
335880783132766208
374504990615670784
353916584563179521
312247311864586241
368959745282949120
309985194872553472
351339688365273089
314034293175377921
372724795047415808
324004592146849792
381945960622223360
339155889250504704
339634769052700672
298673733311283200
337013409587535872
330409161202483202
375036597835943936
331609346473598976
328679056960811008
331247665247559681
368058455179165696
322528554376130560
317264185312563200
315444605350993920
320604786393247745
331209491985088513
328484206328041472
331909345082212352
335408925681795072
304788299858460672
302966737270362113
332265223174111233
369553322123857920
356112574485512192
351965393683886080
314559203442319361
337714272178167809
337626625648771073
311382265223581696
327636418920857600
340899403994894336
313672479077982209
316187231691866112
376028148032237570
328144093379170305
359855897159286784
327461991834845186
316532881373663233
323820404118528000
363946562075901953
321399357867978752
334447015981379584
318646470419025921
335451669368295424
308311285664190464
324636175648292864
344319682007928832
330958656898228224
323585689436442624
348452680034828289
317489769221328898
332775619832213504
355341019614679041
330147605596225537
361806053417033729
330424814512783360
328303758037622784
376898912985944064
375976317352554498
384441811697033216
325666652693876736
362704105652764672
321999091674525697
325258804327493633
331798666589384705
321961418960293888
306722925673844736
340891825588015105
353923459312652288
352125574627602432
324260881737347072
330155476203479040
334299025115340800
328739647792484352
318512115822510080
377751167918698496
335132364290281472
336893611566317568
331075670648168449
370015028469964803
321872633920630784
318829970044628993
350568641034596353
317143560514318337
321266674517041152
342698294553747456
384685633094291456
322068821487792129
366402283879145472
348519228820824064
329320525727952896
331409149743214593
323995484547059712
330102970454773760
302172750418698240
317116064821563393
324511433071140864
376701234771525634
363046051282161664
334743368468926465
355792481679458306
298519971569496064
379798894370373632
334616027751120896
321967683136536578
323831158288838657
325657832508755968
324259995560599552
318549186582806529
327004141736050688
321663210950369280
384732708716695552
330015119641812992
348488645369536513
344198752044732416
315279714233229312
324356548757438465
318529809372303361
359143044559290369
332247017101357057
325767705280012289
318060280087199745
357610958245470208
377058427521863680
308568981890007041
330364256828653568
317071204848648192
377445761916895232
333017452655017985
334854453838614529
352298417025859584
332708600415920129
330339589661278209
332900196671426560
310279798297620481
332184514673668096
330533441437315072
319605312606838784
311868841930149888
327173280932966400
344334536391393280
329974093157916674
322766781531947008
332820278944071680
328628016508973056
329601609447383040
318784313552424960
338083618100498432
334165729542828033
326493223151362048
323064803067305985
380865543395627008
357151599447121920
351766312126660609
369666814063570944
375660517882204161
342525273381691392
350227559499317249
382734764127420419
359351027415265282
319187820650586113
374583364541767680
319768992346697728
336001791240060929
355387723726585859
330087874483593218
343426155292012545
366248480831844352
310448469615706112
314697942932021249
319086644173082627
337207401541427200
353294002705010688
330291309678051328
382903058339860480
335795543374712832
306510078092124160
321261061217079298
306598954634727425
376221719343935488
305237601311408128
318846391923404800
314778905171079168
314330821769179136
331039323220746241
315689902773772288
382507283638267904
367622384943382528
302032783918899200
371321095946649600
318090289753518080
361591873242021889
370907102258032641
377070376117104640
322053791807590400
366030352109682688
369864360606576640
353501777972301825
343960697165737984
312991557873700865
383073541580914688
306804974870994944
329222520907657216
327185215388782592
331446045793992705
368040211143737344
325217961369550848
336871663683649536
325432628209668096
327522752376475648
324842625821704193
301196822561579008
327431244579209218
378697039397543936
334671390940737536
334275919483133953
343385072415670273
318531268088299520
331024090808864770
351188416886603776
321603767453765634
343377187363225600
330521999761895427
376038335086854144
376782660237938689
312687197390266369
302572512083075072
319429004979486720
359456230512672768
352117106977947648
315286397944741888
378033621702963200
321651424075333633
352106278295834624
310874379158441985
332219958681538561
361227659109351424
381969053742403584
332279720400015360
360604561465020416
315204812067205122
329298613169684480
317117536867057664
312266781735653377
314155272958529537
369568846400999424
335508938848104448
371170676339531776
365533305740869632
327477627499728897
301322770002870273
331809586107539459
321221638244929536
331818118659850242
353556757504729088
344202162219401219
337763437805453312
342856276532944896
321748568002154497
378534439967404032
332935616146853888
297143622204289024
373210164629102592
351641067050897408
382506311901913088
334141187562819585
341341334851964928
314806418060484609
328574797665669120
319284784515911680
326907385488744448
329996076998340608
361877055262044160
336967587357396993
374393979296423936
330008015874949121
379856090621440000
371156637773344768
368916374984220672
331498672707739650
319838330248388608
332657963007356928
369656749633978368
352375997225631746
329979502652424192
322160061583601669
341632043454705665
298500982185275392
310117005485281280
340158068753043456
332151009159835648
379268033295835136
298540346961436672
350604641798594560
334849739109576704
377305351055745024
326517590677663745
331533521942372355
321432634733506562
329600848097320962
364131645390983169
328179786776186881
297779045268082689
319153001992441857
356603029379760128
319797338652672000
341942699454242818
375447311167393794
302477214128173056
349897908528746497
313038645496004608
364993870427205632
363589641775362048
313119065101180928
335962096393142272
334110488713654273
357866340087906308
337211105124438016
319081619799560192
371259736987279360
380764864945213440
337350597017731074
368915800582680576
361831477073293312
331538932380626944
317349828575248384
324041565372833792
331227724867850240
311614954203660288
328897269699063808
329128186782822400
333927259687768065
343148030268170240
373850630323859456
335773701129764864
360822957586653184
353430272391393282
302491148205817856
322170436169371649
312756902725570561
340879162594164736
334415144169926656
313759253817094145
368125022659149824
382750256141979648
369247915539046401
339964929643802624
312643806476521472
348508563318132736
303342493351702529
311953546662793216
352878640024911872
371820259541385217
336371883442331650
306374967132557312
382174091945709568
324675473856667648
318022008648630272
329973960571760642
373564701872893952
330758835591581698
316403841153236993
297476276086767616
371347504102916096
325146293502631936
364252972491870211
322081060647211008
326864411568533505
316297926194393088
380703183472844800
308760025529208832
332628757187813376
383328761661227008
304995150021668865
332333270433923073
340602732471803904
326358397593214977
329056251881336832
342438847700938753
325113191870894080
334753031960805376
313065605328691201
324179653889753089
306613443300044800
340427964615376896
321618261693329408
368975874365743105
330000748148559872
301148719376633856
335244155129319425
304264904993546241
316767860909305856
360224331571269633
324173419274973184
315800781548830722
308415126522974209
328870181159989249
353194995290869762
319910175802789889
322207811595558912
356825247762235393
325447441069522945
369108694790725632
322145554832424961
324364273558106112
320966111636094976
374004675470569472
339896436588171265
338062902068137984
331880806479953920
332193624886484994
337262342180065281
352705454092206080
344700536718782464
305769314634584064
319479712244191233
331623343012839424
334643964529475585
328557560691056641
319808873928220673
338321986046525440
326236913637916673
341627423743418368
334015385080827904
337560994408701953
321585905955643392
365307681940058114
315699283657637891
334369428168929280
378512658154414080
309939867566108672
318504655040688128
331976934466650112
356316343194238976
367709085681975296
377683699141472257
374236389027491840
371695271119290368
337675452565041152
384760907605504000
335919888554156032
359489217614712832
379844190860877824
325665583867760640
379807716278956032
326510366496534529
382319978537439232
337163474297823233
335612039890354176
363890988554534912
351445622185918464
324747711184265216
324590166406742016
316991775397015553
368375430312497152
326413843834220544
298971077122613248
339822727219269632
327353020486664193
324204582874017793
326538707345764352
341728193201459203
381054102269988864
327575694022430722
334683290730651648
372337591879614465
330861129804963840
367068707354198017
321655022041563136
379071647619108864
362997363595419649
314887466324729856
381967984123592704
340718625063329793
363460167146283008
330438122296979456
354914682445901824
328843072270110720
376363323937542144
331713738065461248
343811162535780352
306420869738135554
326006999106084864
324976935295938563
334781244103598080
381851067551477761
327403118583230464
360977206169698304
325610424861065216
330095491247374336
316222772563046400
381910938791587840
376422673514913792
367472798056587264
381054496253554690
333940505098461184
308310090233020416
327974411049254912
314029070310584320
324592162702491648
313857988232355840
333053878163628032
331871727242072064
358296445759139841
351367362903154690
320207194807230464
319599628381204481
340366572654841856
362213891717087232
314016153225805824
306896185740890112
348525712833118208
335002214240223233
327802804074864642
338172705834684416
331414330740445184
337663117314109441
322009181253156864
370518831317663744
351556008352555008
329570345549975552
302455101354819584
374348646822576128
336503202482626560
325581527406751746
364955427735220227
334817480969166848
316543289731985408
316458946330259456
308807049142206464
328665436990345218
377233671990018048
302538779938390016
340476395450945536
340853456111820801
321816837237141504
330180159086936064
342669193705041920
329741825231446016
325258332162101248
341302083624001536
331394592463273985
321599642636800000
325999593252876289
321464326701584385
341950921930051584
327964497866285056
339133246153576448
314575417325547521
318357107877478402
330481174881382400
334728346342662144
328819365090848768
378623062956339200
313305988927217666
320573640334770176
354693272771371009
297810633309704193
384412801076178944
374641066286120960
373597661548400640
374497220575256576
320311617671794689
313835146056966145
311316107510296577
337700582221570048
303854022039842818
327250424988049408
335462882957471745
316429459148382208
324807768185921537
314356231596822528
313160695858479104
352115481613836288
350853376386412545
341691769886498816
325848665258332160
317701857151696897
335636668570824704
338182371163656192
324379435295993856
376561179566813184
310602766361980928
343372956770107392
373190927256285184
325734960667443201
335463840886169600
378478396508225536
325664756784582656
320368158101868544
327831337027391489
356351192605003777
305084247843151872
370728337489936385
315751550473625600
372944483840557056
329749266149040128
378345676490285056
354828772798771200
349327872881721347
332151653820145664
371493041246203904
321103205566140416
332819783412228098
307373109785292801
313080580856246273
314208367914651648
374909887186092032
329704452850323456
344586063358070784
339007236233891841
304003985256374274
329678492599980032
329057050212585474
315852453142753280
334116153335099393
380117114469617664
314722640642310144
321076586084454402
331552494952005632
329790116598009856
326441779471732737
367418466204385280
334460631472275457
313301091943084033
303829975973376000
336204431844573184
364086502386434049
319089502784212992
319964532543987712
327315044142555136
371643140135854080
330805702136315905
328858008392192000
329396176413659138
354407766221275136
339087144230453248
338413078351867904
351743656803315713
382646058502717440
322060026908901376
376381618241667072
331833587039100928
331593462963109888
332551435420061697
361217945025773568
328045342207639552
342164269443473409
314842189991645184
311511351463907328
324391004381790209
322015687134547968
328843420355420160
331615038722961408
335124926002507776
381501823154388993
336896921350320128
343750559846776832
311172586639863808
334682179776958466
339702216912936960
332312537959907329
335175233625530369
322896080087965696
324292884331364353
332541442088120320
318521210457686017
366735249113231360
348658641529892864
343934577305337857
379646091676770304
325814822065287168
314394546815524866
362241137194442752
339382312200441857
360503462926106625
341654081670107136
329243555392520195
352942110611210240
373267074807644160
340342997419974656
372011033248141312
297944879529603072
327833383885484033
375242273111293952
338006223649656832
306494857780805632
364908458098700290
383191836329660417
321820561590321152
337656475075883011
329455175930621952
342480223452925954
325653526493683712
329692095914840064
380110580012826624
373303593173934080
316249836733231104
314508419384111106
353838013438103552
382934508896391168
384780291803336704
301283819384881152
381567706295586816
359732490744774658
324400214628773888
369038664241659904
310642185152385024
314422932883509249
325742401098493952
374231749951123456
302886353488715776
307746333039681537
382936400644935681
321314892051271682
321645973027840000
344194959743799298
329623264630566912
376031916601798657
319434993145376770
331824753335750656
324957253067239424
380003010774310913
331269944740302848
325490297888976896
324663875406532609
330655820880683010
336630688872800257
312994615701696513
384506807667798016
306069781717581824
372339765846106112
334849489091313664
304183331866701824
324379666444079104
321858312146665472
339222943806664704
329581170348134401
311340365745635329
310254500554354689
319566551932096512
332101670223872000
312442120055177216
326880248417353728
300059323290226690
324554900195389441
366431098449821696
365669064162557955
362642043492773888
323855744913010688
342105235021524992
382367472944283648
319911039154155520
377903489114202113
330279747563184128
332197539484954625
317065521411551232
340561398419570688
330062053496717314
320038646138953728
323454459474743296
339905074115538945
320386289209839618
375224870600048640
306237473015623680
314508303612919809
376036302962974721
328713494419603456
334286999102050305
326672219520503810
384724260217827328
337982683055550464
309006537005887488
360606731312693248
306307624071204864
327153906822041600
324209761807659008
314562253368213506
317393234731073536
329082611731419136
331658114090803201
324736947698429952
321662661152604160
320871139930935296
325655587469803520
330674976246099969
316452955354189825
380907268033609728
378430949333417984
324327589936246784
310997180167122944
322212493701287936
331775604544393216
326538634897543168
312283068830449664
343386874724896768
322913813496209409
351773160179384320
313012501807771649
310946364009873408
384474475304988674
336134861251284993
329955085243260934
308828423516721152
314839088521961473
319227237163491328
332043368664281091
376843226444869633
353474075701686273
311621269424599040
328388536460001282
357497124767809540
338759968171892736
318588811221286912
318843508544921600
338843626761232384
332586070879371264
377482278512758784
324236022210772992
320762264019943424
313789061364064258
383212743979188225
321242432530436096
328946525818470401
374227169632727040
321375176753299456
300667488507678720
354480931857383424
352609388957143042
310671051522732032
316868001410469889
324334179087159297
332649676069277697
369837044194738176
329008928446877696
326784883844325376
370058336152354817
373434208972050432
307173270631890945
375711280092291072
366243827423510531
319821321917833217
306947313929175041
313097937838288896
335198678220410880
334696010389524481
366068252830466048
384368922213900288
334252217911635968
332952236240019457
333918970585415681
341936808554278912
321990569045921796
310910164553314305
313346998604558336
383943118040494080
380038343267860480
383361348706390016
370566595661529088
306990805019680769
298396543755628545
335734425771974657
365313680650420225
373906910036377600
337176425352294400
298569632397271041
334156739152867328
321751709179318272
329107061877112832
326903754148421633
366187463997259777
371668335777161216
326445412032606209
305003271280549889
340572860714196994
325628578832195584
354839223012040705
324192883374690305
327365373383041024
327432996363849730
337983952788811778
377890806218387457
337938246329831424
331514905276604416
336606796926050304
342464408976502784
351276292441776129
325827804870610944
329190550148354049
334906025251581954
322981330474389504
366682442049925123
317660470779719680
336976316534505472
341038119665156096
306062666714193920
321740066974220289
308720804089176064
373617221483757570
367243130480754688
352102605947801601
307610593261666305
329826729357099008
318592084716158976
315311153746169856
384126151406665728
340935612586676224
350471131637088257
332277991151378435
327240590200823809
329419698003394560
330917330097958912
344542924685594624
384758445653520384
328689474634670080
308352970423144449
317277908248961024
337317470987767809
334386600274427906
322014324669444096
313620062688931843
330428671406006272
314541868534857728
360595838956863491
372249707747082240
312965363698642946
312593820032311296
338014750942322688
298809075511201792
373092482763862017
331269793908936704
330320168288923648
384766124295860224
323476459870097408
332383658516299777
329795718736916480
304707300436873216
299611807281197057
349254001734328321
334413176647081984
322013966954008576
331918145604431872
306558815795556352
342436859454038016
355752743278886913
332530487774019585
331491039640711168
303512987673698305
368991816315465729
314363153318309888
334844659912282113
344434591697891328
318404451968884737
316669675247398912
356757503486337024
339082183652282368
301557189804433409
314052639719583746
351073620254134272
330281382616125440
337934227247091713
375104679480266752
332083835477041154
360028688647077888
335295309611671553
370210092756393984
321319988159983616
373342950245560320
351456451677523969
303949258996998144
342682478311534592
371144954476642304
308586592203845633
321949157197770753
316357212530438144
317279973549412352
329633932104564736
329620681295790081
352648221509697536
358407426074091520
304338004577746944
318951595930959872
348489278810120192
325123614997352448
326453569924501504
322471245071405056
361427872562425857
376249989317406721
329629058176516098
327311383198846977
332015324713058304
324332276542496770
362865548993904641
334512066742345729
362994700891865088
342447256760369154
383424873101410305
320318289781858304
375622388395679744
329337241778388993
329632046433591296
316568646560399362
343380760062984194
324313766252662784
317140236431925248
340550233937309696
340910982102667264
380722648444960768
319561385149353984
309106100660228098
328842730463707136
370598488377008128
378189382013837313
314586688879996928
309367249465126912
363050319489417216
306246885574864897
370585097025495040
374889771308306433
363171696821272577
374589726629441536
314748554822438912
319114953036529665
316037510008549376
321322733805920256
325000051405516800
375987294563745792
324188045521870849
332557500614320129
308966997750857729
357364788336140290
330368126048935936
344600323693883392
329655962795388928
339212110242390016
330025098536960001
311150170744188929
329376477013479424
328870232527618050
327097659691241472
323509261818810368
374551127515480064
373516447374262272
324866923865198592
322138763541217280
350571889434959873
330696073695870976
330451478101757952
327519707295010818
380380886971473920
319093082693988352
356806183258042369
342108712774823937
370965786850234368
312637425245630464
329738334807146496
339891015039217665
352463063129128960
376741373015126016
334523598624673792
327465080503537664
314461133056647168
374261646891294720
305915782049722370
363527100340252672
365471855076835328
331136674480398337
330789342454898689
376297633276370945
322191160426762240
329592658299342851
334411697773232131
320692064205557760
331679648826134529
375995505949814784
354326411600859136
365184628664958976
331056675974938624
306090747898245120
325964512907907074
306116102805680129
312075791963930624
321607159978786818
329562816849801217
382817785471987712
344774542604005376
331174751055790081
331401699476504577
300269246112477184
324337729213177856
335765048779743232
349240536982487044
372548071701635072
354670840794710017
318439445282033666
331088569466777602
376036359636402176
340491445339303936
344708634753765376
339794777321111552
331618677315223552
302234706878005249
327128987509878784
361929822072619008
363043781915852800
311692386772336641
375784784946946048
363108548504731648
312249310014210049
321820677168574464
321649137709895680
353681637478895617
331452409442353152
366085616154312704
376908761337573376
330707836529160195
321465731936051200
363655191700062208
316260211759394816
338736261881815040
354977014584852480
313673800724131841
359344466559516672
366346510226558977
325843980195610624
319914680288149504
327225229652918272
359205484756086786
330052342332411906
350313757479673856
342216973591130112
323915487446712320
335572819909951488
332873927959408640
337537878563356672
339974903463809025
373397892842934272
321104277667979264
381186427700015104
329292318677020673
339480832412635136
328550353580732416
314509320211533825
312061823962738688
359876166972219394
349904617808736257
331139362421104641
354689221883203584
343915569126465536
332055326008434688
315703938202599424
310609794954297345
318465114510614528
367700154041630720
334795222192103425
306455898061164545
304837506367647744
312996949022363649
302467304371924992
369126377456279553
303579999460532225
338848973429297154
377523492360814595
367831738808274944
328563052788203521
321354390164344832
334502217669292032
366515531395764224
314450309692928000
316888430900563968
369699683834146816
354048495218475009
366610864171794434
313501615803990016
328828898236329986
335978632579256322
311233152947474433
349924685988900867
327958543317745664
321229071646334976
370349261415673856
363461807911866368
327174791859666945
334331389841383425
298495448405143552
361921738092716032
331431437200920576
327118853194788864
302042469372162048
341431359186800640
305152142149304320
339516218149064704
330382871380492288
327779551214174208
380010534479081472
330351984924299264
307369470169587712
377582320615567361
323133802794868738
355060429560610818
363702318430027778
358850995150798849
308204449455824896
312814521788018688
336895751726694401
382159239004692480
315127888414380032
321610751922028546
304097272654872576
329576683457875968
316985431768047616
371892641673121793
321631766366547968
322205402194407424
354614186552197122
329729573140963328
331814829843169280
329741138250571777
328635413109555200
330064371105529856
297166266840514562
352407577243557890
323274233310498816
336997070412054528
327077418345037824
356685217840365568
362259669349171201
318915176046944256
341054654160986113
357185390853095424
384385154997030912
321494380152233984
332685233147232258
310886057099001856
330332912656449536
324692321390166017
315340177222537217
326549610812276737
374729945622118400
305853854409449472
382192898747662336
352658998513762304
332510555594166273
314877309452705793
337176808724242432
380947017553309698
375081085744709632
334318353772593153
314382450597982208
375103293237641216
307583308856963072
337691543966212096
331922096978530305
312431246645010432
364723195456126977
331870997349281793
329313720801034241
351929092393807872
373218012163502081
325464440218742785
331018076579569665
318105766013849601
315216532630290433
321413370655936512
363869705661980672
381999906069549057
329592567312293888
376061621107294209
326528319807946752
370023072893390848
376242283017822208
330056713271115777
354306364501274625
329368553704783873
349919625875697665
355863894373306368
380382157396389888
382728810174509056
377126773818785793
340976354252173312
327661175330459648
330134268808396802
314569613876805632
335896383737458688
312617812784979968
329078797473308672
335057327981989888
331464071092256769
330689551318265859
321268862039515138
362280827876413441
315572257483288576
377847768695730177
341676206783086593
365566734675083265
328392270569172992
333056753799421952
319914584624463873
322843452800897025
368766937104252928
321825390089883648
357125995989434368
381572728223850496
337611586778836992
361489666077237248
300630526212063234
322204155789852672
328227305015107584
337230092080132098
344938602213556224
322040931194912769
325287240781672449
310581235078549504
326875332890210304
326362323843420161
322434858880208897
382157817978699776
327185818739437568
325704111054020608
327249658302849026
332187342897033216
325787066464075776
330497143775322112
379060053615333376
381861863442493440
373863273201823745
298520249597296640
382547299949232128
336592473273020418
329528452728369152
332168168812457984
323540883460984833
331427615334363136
339873239746617345
331036631530356736
302246446785261569
304079861356572673
324355693287198720
303716763357573120
335793359316721668
327507566903054337
377410398799929344
379717834999623680
311842678419623938
329207735386255361
315234060945481728
332515583407042560
320191416577949696
334677686909825024
314497927538176000
382705197710991360
379956765032734721
299735250639147008
330529775582056450
328377670205317120
338848924917964800
359967754029236224
370919997092032512
331286028293902338
380239238567964672
334992022840692736
331419545942228993
331864264467939328
361943785573326850
322196094694092801
369443563903266816
331961596928724995
379970143738429440
318709526050250753
334032175953477633
334714083771310080
328478624917385216
365527086863093760
373794016740921344
321414439410757633
367640589614854144
328534512449503232
351667709139877889
372710839918555136
317975248068825088
335583946907738113
336989671659819008
312171565120897024
320541505662091266
327806409699885057
328652175544815617
341737701143347200
329934011042496512
344318816358113281
336600638148464642
326760319072493568
322039360222535680
334147281232203776
323945455560032256
321483774414159873
332849611347738625
325061970824941568
334073422286045185
342412362525048834
336888082320207872
332298956157644800
368413921582915585
339767617663418369
308576802639577088
352899667937345536
370973309178880000
308610417884819456
329121957352185857
333011859785519104
317234504362229760
322078459969019904
319066260749049857
315309125292666880
330081731577270272
336652755575898112
328882564381159426
364796320449433602
332733366149447680
353698002952663041
332646787640872960
335674262092382208
354558269198581760
299062319676268544
351585501507100672
378451221679337472
310514023273742336
336895376621707264
309923232478269440
338160991676289024
327884773504724992
363634576041992192
323797127346139138
373427359434952704
326783426172710912
297845986775138304
297140826746793985
365144535203987457
332807466012258305
310271375501836289
316589428200046592
313737499186954240
378871446354685952
340061656061210624
312239700930879488
361410692378664960
327452276253945856
329768773009678336
329706647117262848
381422581829476352
372493547162697728
348430313397051392
324113124082987008
325872831302868992
329035511693967360
336687850600951808
313015542988566528
344618054153560064
320988645811171329
318079216803520512
314251602871595008
318737564636954624
368975020602580992
332664384029593600
331602228559376386
304691496790147072
324618498242408451
358701448361553920
335117450238636033
332825682088439808
331740983152762880
349994089917321217
357888402739310593
310851268824399872
329808479952990208
339823305794125824
352485585987977216
357018011875553281
368745420500910081
316403937848750081
327965521519706112
382898218230484992
307982150056157184
327067946008576002
342896806528692224
333929300229251073
359394167480270850
329674745098432512
354836977952104449
341956539441115136
384504943173832705
329400073517670400
325949213152256001
321618912129200129
309900219624062976
365653132744720385
324150732314013697
342588237652582400
299000491143221248
336991163070414849
327066483278635009
332596597525450752
328570797717352448
334855108267491328
333999636312375296
336706984642478081
335524346183446528
384061594436517888
302698878325633024
326819356153618433
379109716082704384
327778803508199424
373296457643610113
330012083930411008
306930289853206528
352708184076587008
381275416394096640
368532157980868610
329653368211509249
307779507216080896
369401625921613824
300872412885577728
313716330102669312
305553692587880451
376099535874822144
353219970634756096
370398207689240577
356803088503406593
383948658787360768
338830948093292544
298428607020294144
351039615685234688
382545760900091904
321090733949984769
367867932019134464
352111195911766017
308099302197178368
342627439685562371
356646667094728704
341390022987112449
357320037784231939
341500775689760768
354859890101067776
335433201919094784
353383409827069953
359085303560019969
360757172558245889
372891084042805248
328566312626442241
331761627227635713
352059545582964736
335221374413049856
354620698221752321
328546468082376704
316192284565712897
353955344378109952
375759159318552578
365545961197547521
338699890580393985
371028618815610881
377646522747588610
304082537662263296
371128478466203649
369084632236437506
312328609991888896
368211814523232256
378555819459346432
380918385648750592
379276673235288065
312285279962685440
340244039179829251
362964064403587072
352139120061067264
332324849261346817
330812285478125568
330263373369442304
323651942771486720
334269022529024000
340411749528379393
378036378824495104
331361470879264768
338198241696952321
378349937710219264
335796104295747585
326879032396365825
361807049597788161
321352233625214976
321550018215546881
384244720555147264
321930845814411266
382002305991602177
349212408071454722
335964720446177280
326646756727201794
324899718176051201
337109546491314176
330730068995358720
338466574275076096
321524600829771776
312372521079033856
321251910847983616
360196861224681472
305151741467455488
303640239853936640
325687228074434561
311059199192862720
321655622506524673
310767073737461762
372002285959659520
362968366077579264
379236495816523776
383682958390878208
326414456349405185
351193057921740801
349858569841147904
339942741402329089
331535161420296192
323635885755232256
354274295880495104
382333505440460800
321991295746834433
340860347617533953
323244959748743168
298528416985145345
352547826145828866
334903107580477440
325870607063474177
340501961113759744
328817058466902018
342953526764376064
372398647230472193
334118001555165184
326315697753956353
331631010594840576
331007954218270720
332088875621154817
331941824275042304
337707742871580672
372106715723857921
330758436566482946
351075725450813440
329637444708343810
364195880338849792
353110650848948225
376456833734418432
342288858672668672
337950039940935681
342707735273553921
311819524603273216
334013361861832704
335239127740084224
323008008508559360
319559708878983168
310989513302351872
333086586721927169
303700591169912832
325988286390734850
332182218011181056
309481734880239616
330501689398419457
315248505386053633
327882148671537152
327962874850988035
332470519456751616
316671689725456384
310468013851832320
325197810725158912
314398240722276352
321671002838949888
372724538666000384
306476279652298752
349958043129221122
320074831632678912
369593576889389056
377582175639453696
311114777445425153
374743048753672193
324153855304675328
325755461993394178
357732565991424000
312639384388243456
310822373513367552
323596918485827585
329782185471115266
354681159139065856
310804797680914432
374898477886472192
343519464622522368
327459863137492993
331677669919952897
321647811575820289
327693038551986177
344355207444054016
316989544346034177
329185742691643392
327935093203161089
325834334663745537
339720338231402496
375004269977812992
378283449015996417
357681297260417024
335108575678582784
310262895244083200
321237155483619329
336122865126617088
321700680689655808
314383765646491648
373544311465316352
353335458001977344
368583211053363200
324321105663909890
376001574440407040
364621692674387968
335788021968404480
324122504186720256
335508150776115200
370971397280911360
361597245914759168
337222801498963968
303883599541846017
320957292612829184
329500578961055744
348996620198739969
330706738900774913
335173676003639296
324573158529179649
321422121546940416
327619486293299200
325006499074174976
384397077671067648
306413144107008001
319097463518670848
365560848233660417
320893413006405634
343888922541187072
335776918718783488
303686406675496961
375383765503066112
358060633578684416
372192607314915329
327755011503304705
341526296322531328
321445995546279936
310824716703248385
339554555262025728
323248144353722368
340988304700866561
314356915608092674
321716719792033792
312563350691254272
332653845480083457
327441244676567041
324314400813117440
375519906583699456
329989913405714433
330297958086098944
311618619282976768
314837593344860160
353569405189373952
336110730086588417
383836238966710272
338162721554059264
349055862117109761
356877265939869696
340706368443002883
333966238260813824
353737681697640449
383596554432425984
322646347155120129
343698447054016512
378265270483439616
331786875318718467
348970157990887425
353385584510763008
361502705610534912
326362386929971200
322626323778519040
357277134009536512
329239739049844736
330037855751655424
330392483240476672
305270251157852160
318012984591003648
337698256169615360
327909893132656641
324217393813540864
358686993938530304
377821879090049024
372370961514778626
366298247364489216
352943795924504577
377127793517015041
301103072409702400
351822058440769536
332652798011392002
349275695077261312
322785289925980160
352591794237739008
324867923216830464
330871214585282560
299606847466401792
329293587470753792
378081976017637376
374716587280183296
322216065964855296
322318574041591808
328732093645475840
358597630181384193
372772293476249600
309696194903416832
334427042202398720
327120517737902080
365330590574198785
309303187700068352
305241975773351936
340923170636824577
316225950654279681
315234003013730306
363556410350505984
353037728587333634
324245060151549953
318942233225203712
338053659025895424
309502244791914497
318238372625784832
321298155654217729
302014283783499777
331173191882010624
367244541704679425
332139542834475008
334047133265186816
304011405462470657
327614975994638337
297839627035877376
349401280021676032
383063355868848128
355695931657699329
337806167948525568
348611152059695104
354687420689678336
349038251211907073
371061167990403072
332821882770444288
331646839164125184
322782376155549697
330924883993305090
329965991092166656
359825761965834240
365879945416810496
322309704246235136
372879633798021120
371689878373023744
314299905189507072
321259170873630721
322010294224310274
302467541895364608
310991889354604544
328824530153902080
326116248654057472
377596219175882752
335446417340522496
360002056046006272
307229028681674752
323457227895750657
334160593571430401
322389500074528768
362433132303093760
322051518947794944
341945140363001858
349937864970215424
329102680310030337
320291816895291394
380031331637690368
322427709340917760
369826406760730624
338295924801556480
384799015511941120
356630772196708352
329752636075163648
306847315136765952
303289339549462528
360565906511888387
379741918181085185
335793500736073729
326665723516710912
328330815975092224
370423645631287297
315607462508113920
311481188667781120
321266840166883328
336923120101388288
334857905482379265
327992972572508160
382562273702588416
335179960987836419
327068501988745216
337929583003316225
322200403473203200
321294867248586753
369511903988432896
321311699447726080
381890841255497728
334427622475984896
384494618009538560
310604512685608960
334387690365657090
374777554680295424
325624012225003520
311958159474442241
339804052927946752
368028261219303424
325034818129776640
313750723676491776
320211507151507456
313790354237300736
328067518658932736
330748586046418945
328147548411924484
319793895611432960
339054282441625601
379579291379699712
375770548560601088
331214783913279489
340321567856791552
382005368068390912
331170820963594240
312668560981884930
321396737111621633
330684051390332929
313759305990041600
321279013685440512
331054032590352384
357956825779412992
343191350453362688
330137402779762688
338664220667305984
362005486515666944
339577348645089281
360194984235896832
301674502679560193
335187452111224832
315700411229143041
325672171827499011
331003603789688832
329316106147864577
341742435933765632
342325485814050816
298681374280396800
325019501949243392
369550073308258306
322371718897340416
355533055613603843
335073668340256768
327191568333295616
368860855946838017
321300389632802816
371099382084829184
348677144198660096
320182311926771713
322553150282285057
326466123069530112
326161693417824258
331227650842566656
360066019307429888
321999291751215104
321418173960290305
342671867632549889
313143149491019776
335754955673706497
322812931865706496
358074948700471296
326108360506212352
379417472283070464
378171745423089664
331874157639913472
335566163109097472
330409488354013185
327172143555162113
298143954862481408
321853307448598528
318424107869954048
374581718918774784
370265728902889472
368611442414481408
378702714034614272
323305475082944513
378001161665511424
332571346846511104
331902346051330048
319581221912969216
331434932683538432
382901802351333376
352497207007649794
308387021590773760
332497676232970240
312373641314701312
342894373270335488
334736798645362688
344103868717752320
379689724153438208
329981631760855040
331470034708881409
321772447223390208
330837517727326209
297849721014325248
304383317346750465
339034383593906176
362714836347535360
376834941499478017
331459109633286144
364536211391516673
323103223001010178
322130010905395202
318153975260131331
360366145846521856
356887377882513409
320895864145051648
378944996377776129
331946974809034755
336429283302072320
318853612916846592
313186882534113280
314882075389992960
328079892765892608
323284118672650242
376677385011085312
314137423049281536
375587970252025857
325272885440675842
325336152162828289
377094389216337920
335584716147265536
330413398468743168
354503824502833152
323619517571944448
337980165093216257
325631846375383040
326872283471831040
327277296799068162
321449183397691393
310848772404035584
330385451288494080
331775322108329984
335777111174438912
316278087497162752
372337384391589888
375419872764633088
382234538598232064
327234062504837123
384807227925991424
305714670457729024
368300291768074240
364144026158501888
315141719513505792
300521600963469312
315122062597435393
307114711105802240
307292945642573824
342577035048267777
355735084566974464
380532326104436736
340428656243527680
328828777855610880
331258928417603584
372377951045550080
340077027581382656
329432193124401152
330026704665989120
354869666973364224
376164542536892416
365489141254864897
331727417968324608
362938432672104449
364344208607281154
328276244611342336
304729126479228928
369084376471973889
373565127007551488
330505287326904320
373598583729053696
315323954204131328
365173399024173056
354483107870670849
331909726847770624
339393628961112064
376866587028250624
334413623218823168
338709711530643456
374884598968483840
315827979194363905
369702995937595393
342034666628464642
343324512621850625
338008122251698176
327747879475228672
311802461973258240
301789805958819840
335400504383385600
322361473290620929
375021224667398146
371696651548622848
330707113347268610
337884835425177600
329407276203003905
361480508615561218
330362028042616833
377973500645875713
330080561391624193
383117168235118592
324189726934450177
381567537210597376
329632585594593281
337725287506780160
343958292005011456
374542844092223488
322906772488724480
328871453917331456
365500621962477569
373741486480703488
381840127498010624
367710650270617600
336164045583433728
339265387843682304
328108205697818624
384026160658923521
374973095104479232
384144720274157568
380669235007324160
313830028616032257
327623214169718786
323986691440406528
315908473823064064
370962563430768640
358967110468243456
334378325504057345
367537522387062785
326926257415659520
312614693661454336
372606459873222656
380400338538205184
306777903327223809
352078864496857088
375934122402672641
357165235037147137
370321218131738624
327058908826984448
301815003378483200
329294618531356672
336623556802781184
315695304194285568
322810359943680000
382569390085922816
335004538174066689
308674676622782464
358611253888958465
376290275141746688
297415364650876928
323805497067175936
369822188163334144
366105248177205249
374344467240587264
354154740663328769
316966553277050884
339520099297918976
379647737261608960
304729525399474176
373477125535174656
377444396091715584
341684750613876736
326352871710924800
312084208275308544
358194835078922241
351853452583899137
312222827224891392
320183173109661698
318044072315060224
320199210907619328
375556252526731264
317008646796095488
376326699001970688
327566424635756544
327118650551181312
342294039556665348
304239275787038721
320042913570631680
313629556194045952
334398838309806080
322457410667163648
340167215095627777
307656443383934977
306274870470258689
313460253989683200
319732011717763072
335371939499606016
329392549187964928
308816146730217472
320948075369734144
342142577790832640
321493933110743041
329273796240494593
325487105998458880
326100408521084929
312726812050460673
329963910700605440
322136664375951362
330104809648713729
376376411759837184
374391960708337665
339423223051612160
383954193729343488
319149710927618048
321587251786174464
339062712145436672
359245905699938305
329841800460247041
332710991194378240
335081063334424577
368026728834150400
332273449005359106
338997145430532096
344762234355986432
362976454830587905
326109167309975552
329452210830311424
303068213976133633
337661882842365953
344916102536638465
378213225398956032
334829478037569536
325135070581104640
362544417950806018
317997143795331073
382192983132884992
329647598040391681
381864992963694594
318254952051011584
351146492951674880
302870454643851264
339941884447297536
353436694596427776
361365119713816576
328288685936230401
322566820651487232
383092611914813440
312696201889869825
353012690496667648
305770224140025858
322594758373568512
326389063387062272
334052596903993344
326164353416052738
329488436169936896
383852047809773568
339752332877262848
306021677861588992
330322424597999618
339956474996477952
312418234496319489
322316650080768001
317834407715143680
323974162316132352
331836258101891072
336859612311588865
306769861357481984
336716751620407298
381883356159299584
336556553400377344
311576643380596736
325056107179565056
378882212399038464
330336095042666496
377105858888355841
320970480012111872
332728450144165889
306734071457923072
322882530279833600
330131755627601920
328557084415250432
366021491562778624
316964144890904576
329229520978731008
341204523894837249
318773718673399810
304641458974113792
353998240909242371
334318342540234752
351322090458189824
369046387960205312
340246312349999106
384227104461578240
337641431827091457
311222975049367552
312649523379986434
297799628156444673
336919914768130049
368390365306318848
351681245354266624
327231475852398592
329761232984870912
343907430406696960
330095278084468736
337466231181418498
350551289324777472
321806528615161856
311346394004848640
363226951823392768
381640634265649153
331243330816077824
337683261868359680
359595444055183362
382967547097649152
360286828328263681
333900216539430913
322310400668491776
381931294856589312
297359991478833153
329341334739615747
338485196666048512
302232720589877248
323507640732901377
331457188436529153
360814753733541888
378777202911100929
324211970918215680
339098987284013056
332262732323749889
340874104083206144
379471880932950016
334886454893346816
384125848993157120
352072040364249090
332020462970359808
365698432519782400
317856945061130240
328534400910389248
312180345451708416
380442192923598848
336641505357856768
329845012437278720
374731563398725632
323869301532655616
304591670727553024
343153145171570688
319765816549728257
377116182857662464
326687144942911489
373661200795459584
343384199128035330
381169691575607296
324333575551987713
383594194830258176
321297350024900609
337376900001443841
360751995507834880
375675751439159299
338982345921155072
315343438876925952
329905543957323776
336315516023083008
315769676955267072
297946021651165184
354132899605397504
311701675964526592
321942313729413120
307617141761400832
334893011681038336
370773278953984000
328649782438547457
311621529731489792
356084242670829568
369668289607516160
353481443940368385
316760750670630913
325695164658102272
317122310274420736
352108021134008320
313407000363036672
309894816240656384
302963617110827008
326549994599485441
299176493718859777
337901920595369984
334982639259889664
326070708235018243
323805132460531713
368747653800013824
360523420896735232
339940389618323457
316767062502539265
376755853979705344
303038831127568384
326925294051143680
340222644605579265
361440411211923459
305437538842198016
323235274148675584
312325404167917568
326533119073193984
321701005421060096
323670167479525376
331598135447126016
335485529338556416
373658577698701312
308128261160964096
325232737822838784
322200734391205888
331055574588485632
323858703394689024
369237727612375041
351775512219234307
326050678172708864
312928253524447232
358817396116553728
375141680329924608
300131066222616576
297397527928520704
371652495132479488
322838826299035648
304089314067902464
335827963947909120
329365139444862976
331832345848057856
353212971213799425
349241790840324097
336160090681905154
330320890845863937
308987973909757952
381771621167820800
314442230003814401
360869391723802626
322542276553359362
336117108855410688
354537592152268800
382751318894329859
344377798498058240
334844134173069312
298124596421464065
323324053903515650
322010200351571968
334159418012868608
324487133496758272
382068877599191040
324015187537559553
310198058392629248
329042507331670016
324606225973133312
330508374565335040
369874680846364672
324230682245230592
332856713654964224
357267892527579137
324288267065368576
312209810307293184
330774128523104258
335266134410526721
366592261951205376
343972036953120768
341306824366100480
335827219010166785
329387319964606466
362024728636035072
357650838128295936
312224347546853376
302429144870973440
371526446843310080
329255088336031744
324207977731088385
335328293349896192
376479465557069825
311138999026712576
325649338606948352
358234291257360384
335204393219661826
322010374553612289
331395761034100736
376360103500611584
370859553854091264
378488824021540865
376685208114061312
326495986350432257
320798769815896064
342045593998336000
367750166209921024
320778983677513728
375219254163169281
329103750205689856
314945454066507776
332127512777875456
338457254846164992
353472440485150720
334477527571628032
374575828392476672
361398501151744002
332543192517984257
331576594776858624
322887879951011840
330672915966197760
334793408633790465
324700782035365889
340868100108976128
325661776249237505
328147416211652609
369691335931871233
327516100092915712
340607594198626304
329685092710641664
323254166329884672
330439808226836481
332964704169373696
328329968604024832
328901343907561475
314059103641161728
365572853338353665
314546381194932224
373693181226795008
348842343643897856
331979181875425280
325612074023677952
321937331005313025
318730200152145920
384545116150431746
324147736469446659
330353011417313280
319817365422473216
367041692446097409
367278665031102466
310465529083203586
341930392313544705
315530769252638723
324478039327117312
310105057154711552
305923367033245697
368573428153868288
330296695478972416
382562902504259585
365247426627510272
355132762866466816
330502494348251137
341937349766307840
362212241610772481
325842335655157760
330271317255389184
328837550225625090
323488208463728640
319782821327687680
379890532467896320
378277893027008512
340283422176051200
315456341940518912
381062305725030400
324631446595727360
311743767264768000
314488730629066752
372373377199386626
318623653271056384
366967075345936384
376205805608919040
334993215646224385
380072864067489792
379579291966513152
337214145000771586
350837708207292416
330559474702118912
325735664568131584
372302865383317504
338542535968444416
331164960556195841
333050223502970880
314764377888788481
319062016423755777
366430295047667712
357212246348283905
328340993671823360
373447818947477504
358314100880711680
318050325913280512
316898153108471808
327122458647871488
373200062559440896
333927873473810434
339518547699056641
327780964807872514
383604557193822208
354239172485197824
343029441347325952
311642393160081409
334471455620362241
323139998171930624
318231896238731264
321939237937229824
368340486475358209
324654796919410688
339102244484050945
322103529068191745
359273730960130049
319843355838267393
337181123811618818
374994959239507969
326351655845122051
384425090068148224
312768751672127488
329926104867565569
313162970760884225
319622289081655297
332114038207168513
332874859707236353
302822628018765825
308729553650606080
329445120229388291
382909366644387841
343013054902046720
382974119748182016
343918295679905792
339011664198381568
311524598778847232
317618676285198336
323089934762254336
359440605979484160
379059588474998784
343189133684011008
331138911650844673
321627313198489600
334531239002382337
326547421301723136
335419602924367872
330461063625732096
378366652640788480
336686481794027520
375136832226213890
323481731430744064
310415499269910528
336170875734872064
329462988320960512
310122438732169216
329966884852224002
323185152417226752
339609192484704256
303576162960015360
302038168667033600
357117077280141312
323964178392043520
313642697707618304
329788511886643202
320546974468300801
377150329835364352
354377615630544896
342080419761635330
382525297180307456
384685974736744448
325666359507820547
308590092304412673
334771196744843264
307306072727764992
302985961053224962
380677341887733760
371382545964736512
323649635468062721
353650997656174592
366875895664873472
309697030689792000
310727550966050818
330325354721972224
313689169396387841
330350511498854404
351476013986881536
342489773803466752
367885839881080832
358012189858598912
338732056383213568
325025891438702593
377153282050760704
306772258632900608
319437309344882689
372381339271450624
322698455933927425
297730797341900800
327787714114105344
367081317092966401
339528909752250368
331008113887019009
380065662799859712
370382778535137280
372024152409899008
302923092894822400
332385638026457090
326761381779079168
336817273509650432
377427540987490305
319843814581862400
324529681892253696
335748442699751424
320791189265739776
314597311323987968
333951229686325248
308950050686525441
331852711337283585
341900321687216128
328643160622366721
373810340628541440
334091385256935425
359051070560944129
325696137262669825
322694257993474048
336943279155318785
308837894062223360
341306158889447427
336911207690817536
331940235636264962
309729466232483840
322407054662844416
325059391323779072
321283948791595008
325807223106306048
370411961647120384
307966619873853440
355405745254187008
366113962091225088
350207077664309249
359217604537233409
332935356980789250
308650362301190144
366892060382461953
323830782747611136
334800577538187265
329275463220469761
313438624983154688
330179007083606016
354793191364497409
351982593811554304
332833100742664192
382605637731233792
329979331893932032
341591966968078336
373271216271798272
371640513729810432
325874051530776577
330404927786598400
305675061715677184
330708248460156928
331955588152037376
330447505659678721
329825138486951936
321328267967741954
343404056989032448
310260230674079744
321235173897273344
362271010252267522
333917303710310400
312015973966286849
374199457115406336
331149880418512896
338874428492500992
307218040171421696
324894839332290560
360614657687433219
320953747972972544
321514450052071424
378390719393566720
312664384260431872
310770317473767428
318760482213359618
314525641246646273
303581829141778432
361336905406750723
334003568216526849
376214241222881280
308705914704257024
322897701308092418
338496098928840704
324322090570375170
310635050041499649
318495720854405120
380360375742382080
319161575489564672
308434221796556801
324309172755783680
383591969257050112
339332371482570752
302929751352418306
326555655592873985
351363988791107585
333021358751612928
309942552331685891
359101734930481153
330739114439741441
384449566986104832
335062771580411905
338340548857458688
369167337875701763
319864738689462272
376718312534585344
334467038170996736
349928404579127299
349889968392507392
357776839713890304
341712910093017088
376795022404096001
379086785722466304
336245386635255808
318733128732663808
358225880251777024
381739628580978688
341428998682857472
373936890014998528
320257705665261570
365755603173388288
322779054933688320
332158094266204160
298287228919111683
342767050097307650
309370602853126144
334319583626395652
331521153606750208
322241928085258240
327989597999075328
331103062464802816
334100674952454144
328951389520814081
319821854267301888
307717862464839680
314455097520304128
316940201467445248
330809058149937152
348964431029481473
340163347012022273
325082754456903681
366828691273170946
327183023571341312
367712192918867968
323606774684999681
329217236894109697
339149080297095170
321932388676546560
332487300787367937
378601403859480576
342658876862259200
314757108740542464
330285308094582785
377292938272714752
315397359511150592
372912042920775680
343257847070593024
370940485705035776
371097579620020224
343091587116593152
314518672557363201
376350460547833856
334909437141716992
339465769068941312
334571463162097664
332323204834131969
329283550803292160
377655820605227008
307351194291023872
352274654574030848
335659390495514624
365158471886319617
300903219289288704
359960480099467265
373304308852219904
322720020578852864
365440929630388225
326455836148916225
339034874151333889
338286677590151168
311102747443339264
353772219983343616
326054182299770881
321350671850934272
321775838066528257
331201000947986433
330158336643309569
321987534873845761
329373814184099840
330321918865571840
364594841335762944
383992190533267456
334604917920653312
301876782154522626
323302432631291904
370307767070105600
358451457063788544
331178015604228096
343403029489389568
329626913058484226
323780819154006017
314993561294761984
379292021829021697
319097083644751873
382913289568919552
321770278407507968
352446023920140288
354466988355096576
319726625623252992
343434380099846144
382325314346422272
321326068130799616
344346326454128641
332882619349995520
321798500335640576
368807155102539776
302872639729455104
377414667972648960
325444780630872067
384050572392808448
321147823850663936
311562773282828288
313550579332947970
332367809382334464
336185265590775810
305731690893041664
332105459001614336
330121947906187265
331901018839343105
331537904369287169
321999581036564482
375833912733618177
328426592202289154
342370295614693376
339128427409993728
324659700098539520
342085333346828289
339878443799957504
329763916127285248
326623338862612483
364948285561122818
371407136401530880
338020962291298305
329667748584112128
331471383605440513
324935904806449153
342122764821471233
337827155029409792
332306012407214080
375749469112782849
330833035685683200
322614104944701440
374309573080793089
336512840183713792
323460558689017856
338680850357039106
309190132018323456
350317340434497537
382576136032882688
324576106483154944
336944010423857152
366763700046143490
310826849305522176
348569698981515265
333974105063833600
360285481474342913
360034585326784513
314802422721699841
360014606216863746
335775338086940673
383653848071811072
339431955517018112
372220628121567232
313347440227008512
359127015586140160
325996726399938560
344627310424645632
331366067198914560
322503419866796032
324745478392659968
342458787522813953
299154515041599489
314754150086873089
323781401403084800
329058102286622720
336560780436709377
338432652652724225
322698693931319296
363370000519663617
327915386844618752
331590606390448128
329793401287479296
299648707748585473
311001474882736128
361936283779604480
312236575440371712
328558020982345729
375619853602009088
331593185660907522
337343858511855616
332311335176138752
320919806364770304
329199496410046464
329352061688877056
339746719325646848
308355712008978433
353686749509201920
322431349468323840
322051268388474880
335028107155218432
382307254558404608
314040460257660930
370071126145523713
371639990213959680
334269686340530176
358209901748682753
318503074786320385
358659478478000128
312936022495346689
329876361504239616
377534470967943169
306119144963731456
323133574024945664
364237436538200064
357883061431582721
357462068351336448
379419845244121089
321989041551708160
338895010160320512
365642182524280832
323834736365670400
328278011763912704
315895260955934721
336542095407972352
329302372989935616
330381870791548928
324241424780509185
344706543201161217
354734705079365634
338101731697254402
307992806058754049
328705856625573891
371371714199826432
365371128543322114
329967126137954305
358018711749275648
372954685893668865
376893724862595074
339428046656401408
375043371720781824
351675717676826624
375794494223818752
340139512955019264
328075871883767808
377348320248999936
356639404464422913
328552141583167489
344224376880758784
339638451651624963
326577856173993985
351794522201665537
335337126549929984
356570384402878465
317301184979419138
323851761897058304
324971843163414528
334867177079463936
332741828023566336
379601794038382592
329058925917913088
312073193751990272
322229268971151360
384116789283921920
299266608495484929
334536514186932225
342484939645784065
344322815744438272
354692126975606784
305485064421117953
366076459028185090
337756245396168705
305984237415301121
323916627764711425
337600838740619264
378017046031634432
331892736267538432
342107047116038145
359091981093314561
332226207754121217
354251799772930048
308968130657529857
381791786437320704
330810767525945344
315088462187470848
369248193285869568
320137047924944897
308143999561113600
308754311247187968
354384129216876545
302769818552135680
329582097440317441
316423297409626113
339122632907694080
331593831990575108
322945201033326592
365522167892426753
356077940607418368
323367271814803456
331894567743922176
315317719438331904
341054066203443200
329763984410562560
368951240236883969
328890370014466048
335360512437145602
354361339717754880
329773924562894848
329049631889707008
373992701362176000
326785843647901696
381921019017322496
328508436830625793
358226660551688192
318528193919344640
314531461611020289
366331139780124672
324853677657554944
382962038458179584
362041462877204480
372716580276170752
333918270338002946
323718011141910531
307806922285916160
322529262101987329
328297371303825408
376744474380357632
362711536143302656
321614369551183874
328536017323819008
378920893906706432
306146408195559424
339837159987105794
335166044387823616
325668732078813184
372793625991974912
334663367207837697
338832044027150336
330375691814191104
372891569801936896
336960902588923905
338136158775152641
357650676500807682
325489200361263105
364381774777810945
340456380186107905
329950560046419970
338875374102536192
315835727822860289
331990302757908480
320048352035233792
332275549378576388
304999094848483328
328743810425290752
302709384327360512
321246982553341953
376009638489382912
328334481050177536
379699899664568320
339070770443599872
341046070694006785
331594813638070272
354747922430169088
331058531807678464
307933167011123200
333902858141446146
316242110175117312
376784785089503232
330633604738715649
330381241813696514
340947487630176256
341568355477626880
338290177854283777
339268981204606976
334364894654767106
363530049502187520
324744975101329409
384415165015289856
309148556302880770
340795566986498048
313074324481400832
338540112507961344
380371770336755713
331925040306221056
317703981222752256
315088092694474753
322723538140291073
323656849255723008
313443195423969280
327567814200262657
332964745617473536
348855110346088448
327070458216316928
326414459302191104
355892180868534272
317978328608952321
332625287663722499
355490816518664192
334200357372690432
313806774513836032
318664153994760192
312296922004201473
317628891386748930
314769583779237889
326624548780920832
328555994479222784
332720634993987584
335803215926923266
343937144508792832
317089814627352576
339465691868565505
374478701989097472
303877170231664640
315951576751673344
340842315411226624
368265535491813376
322305689391362048
318760314827051009
312030542197571585
299199390499880960
384666924476801024
344179059862953984
326757114494205954
335106617135734785
322219573313146880
326335663681179649
376214529559896064
372568993946554368
327039499127377920
370162388840243200
329350746602606593
320238004104998913
384367865832288256
334653079930675200
316219637345955840
328262050402938880
324739300883320832
342219311110295553
377866930025410560
339336456583655425
376368118974918657
315885820873695233
332155026539687938
323251385913196544
348909279740297217
369708292743786496
342655150827110401
335551814013427712
338693247801126913
317835033379483648
338645186055925760
331650268049600512
315616889726439426
331200676946382851
349005252877500416
339896324344410113
314230311795957760
331800670208405505
383341649515929602
300508912925437952
326792752102772736
310883081320013824
331490806861021186
301434106221301760
332147664097509377
383077421995409408
335759370296123392
328863607142109184
322032094974971904
325664197893582848
330674781982703617
384730735455641601
323114942171598848
325248152410157056
334706330872987649
340260806023344128
334196759494553601
350847409812799488
299342460272902144
310108755129950208
331084292287512576
334691430561890305
370656530703466497
332968184753831936
375328350996135936
328880896662966273
344302417191526400
336458637293809664
335114988979101696
359731882369359872
308443412686848000
379794240252825600
313009994280886272
372844740699385857
315520799111012352
314062635362574336
331323032855531520
321380545839890432
312559019124477953
336923110332825600
331096441034514433
375109185320386561
324377566976831488
308840073405796352
341535478295699456
338218593525329920
335172049435758593
313062363832143872
328163216150634496
322052777343868928
335141157942210560
377259117427314689
325238963226955777
323859746295783424
306403453754826752
301169647166844928
309076515189047296
328172863481860097
364855979772346369
339491459004776448
322265152235900928
381470692056637440
364227627462041600
340214211613454336
358138855880269824
372665893253562368
324582716517531649
365010526587199488
337357242955337729
335202380612247555
334322418472603649
341800574943117312
336835682876157952
303042731964526594
305946712931958784
380819480089088000
329977728453459968
302851034164887553
340449439900639232
375269846096691200
378481100248461312
334668922018209794
330514352174137345
329239934638637057
334529088037474304
335876101459046400
335853196679467008
369004909133180928
328957226700120066
359003648530972672
342362353058336768
340447356392706049
320380599380635648
353468147673726976
341303845600755713
334746714449772545
301224189480796160
306872082933903361
326327671774642178
305757399938109440
348407365835583488
324969164013961216
339470783468408832
304598557795704833
365223249430323200
369614386253422592
360278575674425344
326865615509929986
311616171382296576
342005402436792320
363322018994733056
329988177324539904
363275630923612162
324322068030185472
376247460928045056
381244749870804992
328906991504338944
324368206443732992
324689630815453184
325283144888627200
353057849632489472
314237519803850752
315987826514747392
313304604412628992
340806808388112385
313788636237791233
324419886321397760
371788725136928768
329267361205059584
318987885258870784
330627642011316224
297814038870638593
324393177912070145
338742897140703232
351808630649135104
324481581857259520
373639012319526912
300487514865684480
317294350210048002
340132273988984834
332207478764883968
364874184611987457
335001641046654976
376880066728591360
338118806406840320
331606868889849856
313006236197089281
358375333164093440
384377210376704000
356623550397952000
312376302671888385
336871655446040578
327168677050974208
371236685159227392
325667930991890433
318900454773907457
326705093665767424
329704876722491392
372002714915328000
326407796235063296
371503114601254913
375769464048222208
331799085713596416
330090422573600769
323652463745974272
322407214335799297
343598073655730176
307107623726092289
331750709978615811
336725034133499904
372891840007372800
303896385634308096
335971889019240448
313635433064038400
379904404037857281
331655891298418689
332821907747524608
313127776825794560
303912822922948608
343884335759368193
383346767125045248
334715753901211648
330196032958914560
381050724387663872
310800306248224769
365483741457563648
318548335445291008
322262181150334976
337188123404541953
362198453167726593
341616973580472320
375772792551002112
350848149243441152
341955497152360448
326783896513548289
308795159208931328
382379408688173056
372713373256781824
331868026074963971
337326914710687745
309976022122651649
368240470171721728
340518910178775040
322739173436035072
310811686242234369
327273667153235968
328956138429247488
309155893424050177
312250487225335809
355659329602465793
357359632601194498
339753504887422979
363891175565950976
336520798661660673
321278963492208641
314992598785859585
339886014954864640
329554847097581568
321600709600612353
339959464394358784
322554105010728960
360070951964131329
324164305601851393
348646224112537600
311783083642855424
332097031860527104
329984637604622338
328851685877354496
344592168624717827
339404101009932288
329046945458946048
359568103186763776
305369575611068416
366061179837222914
313381802247069697
324742604757553153
362256336827850754
350501230205878273
337366630382333952
331531152080900096
327742262811426816
332544796893802496
354394775375462401
317870590927200256
325849480303894529
331252618498297857
332964623022166017
335723279874674688
310279080681537536
326603383379226624
331507838050500610
322370588658249728
371642680096591872
302023371191894016
321079021293150208
314489944074752000
326689978107170816
377043765455626241
351374410571194370
343626738842095617
353055070356635649
335290609113907200
321646387949363200
355887075377152000
339079020815712257
297847311109877761
353498544855982080
305694412808273920
332821738545115136
368370548608208896
354114738881441793
340479411730132992
352085320826757121
324704860421386244
317006191538610176
315060997545132032
331499188749733890
335600562605285376
334373060926922752
370659056639148032
381442120604606465
297768803016785920
337344957532745728
330870555634974720
299444650526244864
333949675243724800
341820595211730944
314740687537045506
375614498725695488
363003244772982785
316733112950341632
368191535231565824
327602352607596546
326002880811237376
374585447868952576
383570984269516800
326750993515704320
307326645033914368
316944966498783232
323816619337998336
372263371812270080
375614108348841986
352801354441428993
334473808591343616
384182581119713280
307343162815422464
310060244292235264
381381953275981824
336182309969596420
379064228537438208
312757814634373120
338822639248367616
299132923435708416
326166131066949634
325651023945408513
299602474585706496
328230843262844928
351188461186846722
330019991023910913
318203823053225984
378606961027076096
326135086766518272
376482589575360513
329323466362851329
371131143178825728
356102052562206720
332095115852136448
341043486205820928
379988439497588736
362044378098835456
378867902587600897
328900775931695104
304585626840346625
321445269055102976
314134133037232128
321356165273489408
368882988211134465
354881187677876225
340471310415183873
331945236907565056
301887589466648576
332364840893046784
335084329237630976
319272895517958144
378747665699201024
316547351839924226
326914440958197760
352383480153382912
344097402518646784
302265959249494017
331973934478131202
330040810106146817
332501447600119808
329631102891339776
323004464195858433
320368010625953792
308998764683726848
330445474920267776
382977370686119936
371460226777493504
374736243063414785
310889324923203584
373456598544289792
337278991926960129
325313247932719105
313682424385134592
312342233301020672
362332834440028161
308965656831864832
302389530038788097
328258717818683392
364746574477262848
378969476655378432
309408537140932609
327790512050417666
324376543126237184
369476108309118976
356120070415589377
310125397129953280
313245462402580480
329415161419010048
335292892983750656
339498712718008321
338996047902830592
340308711610392576
313316783610281984
311649677311348737
303273352162861056
335798493597802496
327186625429925890
335398905892179968
323444796742066176
333088050982834176
330370271888433152
376545728425775104
334561305413427200
362576678901395456
314446682328797186
326687501785907200
310696392672833536
314143056439939074
303737010559021060
330750640739471360
327961478932078593
321609221487595520
330147038228537345
308442791715946496
329073908080865280
352998768083337217
331413711354990596
319710881648893953
379256351592951809
309786826737061888
368569222466527232
341342781756821505
327416485079285762
359041949770063872
331818403306291200
330752474203971584
330313112148393985
334559554606084097
335944106398347264
334069693419761665
363351317298692096
365267473471254528
333090887280259075
367881150296911873
357616187460435970
332740920955002880
310534903542460416
324475826613678080
380909972642889728
371341031658094592
328040394099138560
321769874508636161
352106561671397377
340102120919416832
342229725638455296
304347419167051777
322043141320486912
304991280524562432
368257249115791360
355914294015168512
358590515198955520
376727432323031041
321670889349447680
316779698342461440
343465603660664833
384108075713445889
348936313090764800
326071223916298240
377823162312171520
341440055769976832
321259771565047808
316367461354205184
325863497713979392
349906940610088960
378498563694538752
332382408341061632
314133652403527680
354438028443389952
357377407054913536
330337875428270080
383254466129956865
331118763032313857
318952181661302784
334580611085918208
327907143321792514
332627013519151105
356215705160527872
306881560387411968
340912802397044736
368219283169357824
374729483791892480
332511725653987332
352287192850247680
335762362764234753
326459668098588672
382750310554664960
313542929979416576
328848063538008065
376229898282479616
341534136760164352
342124024928821248
359163769970098177
358792854040096768
321459757162569728
372164411890208768
326861335717638145
341291856061157376
372054300991561728
317090230639411201
319071647950835712
337052624199237632
335060547986923523
317742489366827008
341149756644528128
324585549736316928
334994978000474114
344149749538103299
325993224919453697
327042914205184000
310974438130716672
370012467079806977
331622142632411138
335826670164537344
329833839235059712
374030915858882560
376886800058679296
327033444209160192
321050135897456640
337011072777203713
325983907436716034
375928622629933056
299862137109614592
330857856796618753
378078193262919681
322157709703147520
341023546128076801
324934451345911810
320386824453378050
317926333290270720
331918770245345281
336437435326152704
319263154074959872
320233873663483904
352116315294674945
351769076298825730
366056310434828289
309153613345857536
321658463618998272
340405825262735360
326861980247941120
366791925652660226
340953411463811072
328182945905004545
339747064491700225
334905043960619008
363834966372659200
320769740882710528
316999173448818688
370353580030443520
317410544539803648
328227794284867587
342631232116518912
377376298693574656
372182880426156032
306058243166326784
349232103629664256
372952805742346240
331566393214517251
321134960503296000
321582979296145408
317716233900396544
315324569781166081
304964215574249473
383202492042850304
336841191368847360
368274514657816576
337819832928043010
376728617708818433
332582886668636161
332510481245941761
373870860157083648
338654272172482560
363670930003726337
384358867569631233
335472090050342912
313054181688766465
362608061384372224
321071351605641218
338837602062974976
322840123836354560
376741257529139201
322406751997661184
331452623658037250
375274713569718272
383615953541427202
304698227901493248
308438783303495682
327130246656716800
311578376425062400
334486379486666752
321642867363807232
334460139425890305
326023186762309633
355339479185231874
342480706066345984
310290128285343747
326647851046273024
340507098423123969
330206172634304513
325906762391769088
335260431830626305
334669724581498880
308156347030056960
357588062454284290
361850290607112192
379957043693494272
320644293775720448
323145212409024512
340037492130607105
367325120513466368
329331121424838657
327511953725595648
317484181582131200
308787967328133120
332607180123566080
318098224521027585
360874944671916032
301357592607870976
334784910659317762
368400183530233856
378598461932728320
307367590618083328
327935253815640064
334475091075280897
340427763334930432
317403859242868737
339764694921396227
373777959498158080
369943016951517185
356130499187589121
332901128138276864
318338754836324353
328938357868621825
310431718257614848
327778059895840768
336685901302358017
365484043464212483
307197432599568384
348448097984192512
302191213388394498
310873075442913282
311908503650455552
327412683156623361
344069539497136129
328530153233850369
334624250835111936
336681822115217409
320935912202719233
313291843217526785
353351639790403584
364343597942181888
328870624556642304
327155591665553410
353899911638556672
334841172742782977
381953033053417472
307102900876886017
384123637726343169
306764415011786753
336963678719057920
375678296354066432
321677317183262720
378121827736125440
329803338927439872
342286946577555458
379387936938418176
331419077493018626
328107059830734848
318455598368841728
371410256959926272
303967546619592705
317070571491975168
330013512543920128
371666579937042432
380403543150448640
336715379822972930
334872267123216384
342350866789044226
322414794265214976
380420640702214144
328349182320599041
325585615787786242
377774776452141056
320069617051648001
321240727382282240
341665035522813952
325995316069416960
348725564867227650
316405594632384512
330947390750199808
372030464422203393
303920106201821184
370670383843659776
327859993313435648
314165039328288768
321943636357050369
357022690424532993
379070509662474240
328844827863154689
323087552137555970
382860508573216768
381492907032580096
312713637435416576
330929334384738304
318407170217635840
318921840426901504
299132950182772736
330686536993607680
326705139203309568
382888703560916992
326778640924803072
374313921651281920
384770127528730624
327823100219621378
307958367652032512
376794362287378432
355704088224210945
315561356948549632
351045956382367744
375081823308902400
382546362727813120
354309901612359681
338690491677802496
342678362864635905
334670118447632384
305842054947299328
331983920826568704
312817826220109824
332198366199025665
349303443351019522
379410839792414720
368637951581765632
324948792807919616
309921830834159617
329534587506151424
368788928427347968
307339867786969089
357740640299253760
320258256947785728
383948332802244608
337998586979688448
334546905369554944
310784171922575360
351836864367431680
322377277193211904
363534182296715264
362526553965469696
322435441334812672
380892562506014721
339766572841308160
301366718608052224
359243608005689346
379804134188146688
329779880415854592
328696126733709313
306790332513792000
370434932906004480
326759388532600835
336189617986494466
380116700404125696
341775805770240000
376070398070095872
310630909978214401
332828953683312642
330789410318725120
379045511363194880
335011227505938432
315680508489125888
328608641777295360
326892193228931072
344831169910693888
374993514091651072
309732737189814273
344926108166266880
329646322820988928
359779308908191744
339032113020018688
332968040348131328
325272091005956096
329049653192581122
380695278543572993
321614715585441793
328223844005449728
341636224747982848
344690194101964802
354856054468780032
343760948810629122
331524209014628352
358308280583471104
352851096630341632
314870084785016832
321329198859960322
332233483802009600
331883760876412928
318828409247629312
339440523662196736
382253440048455681
369805222564343808
330370412036911104
317088927322370048
371238078066606080
310811900030119936
329546527167107072
369526495703621633
377114939543937024
371141306606567425
368344186728099840
372184729568542721
321695846297128960
367041252434264064
343407648395374592
313736739523018752
309718279553941504
339240233839259649
319101428763348992
318856472710742016
384372799004884992
324680411965947905
377100567950016512
344706812664233984
325036967261794305
334239905892941824
350258643834384385
370477306348711937
315680325051228160
370450131017281536
322022385383526400
303203774539907072
372325275230420992
328879520398585857
335335001774227456
330858425527451648
321302240763736064
313771261111177217
311975831993982977
343842790842703872
323395387765428226
308842379652263937
297183988907380739
313917169446551552
331723834837315584
350512500388798466
342080558358216704
333919155218681858
351014732565716992
368960759914450944
329988126900641792
319779938372837376
330129410848071683
354738422117707776
335390604265672704
329619272894644224
339182822990434304
371366472502607872
312996618276331521
344434208502054912
371062665658912768
330117794509246464
297532544088416256
331530951429595136
375616054472355842
381649058974007296
344840688933945344
312203979272630272
336204508201885696
381340726304337922
381993297993928704
329734349475950593
304036983431364608
308634815807254531
351345409655963648
318077049195622400
318202203707957249
309748025075576832
300675358150246400
362063359480299522
366274311755005952
371626514095554560
327459508353892354
325859274326691840
302068056740466691
376239459538186240
315916881842294784
331033414595670017
328642423272112129
326576732951937024
357264275728900097
350113832099774464
312228087351877632
371831210999173122
306426703587180544
376534306505498624
314282533560922112
313820260014911488
322371916436480000
314795473649152000
364470155134631937
329469565664907264
329538914350137345
361342868603936768
371359389396905984
384678420317093888
335779716915163136
341667939579224064
335179697933651968
328214527214759937
329581483868180480
313638015148908544
317478331471757312
336362749867200512
308310098466463744
325078327729741824
377040349182431232
327068745912700928
378347034366853120
368312078161178624
325294940324241409
324401291088515072
361879417351442432
324527038524444672
344485626227331072
328502158397939713
322005384669847552
324725512771624961
379314077765349377
375245848281878528
301085752270393345
382186712891260928
340127447649501185
334812679279632384
322600850541379584
322790672224645121
328900103547023360
324558521448402945
324568504508481536
369221369386377216
307890790212988929
377108161251270656
377137323474841601
374930747225677824
332495972540223488
340903550945218561
352520794355662849
343315880433827840
319107244618833920
329965181503418373
314624676359962624
339464354305044480
323121021496459264
339813147168866304
342317689957658624
337156006251470848
319798332040040448
318398326271774720
323463325579100161
379071202838339584
383744861733531648
316360616191340546
329727178956750849
358198457049546752
322883626142425088
350491860109762560
369534625468518400
369843224749166592
331454925819224066
338784032160612352
321293113295515648
327828694859132928
337360093819584512
380704378329366529
321529261037060096
366434473140690944
325761748378456064
383095971485192192
370003168429883392
380404696751431681
337404427789025281
326301732005089280
340738887745957888
311523685523668992
377531133228900352
335031141520248833
299383424890843136
364473098168307712
342626205960392704
302430294269624320
309330932320583680
354007129767682049
319820435275522048
321017857968336896
370444502961373184
321697295865356288
352771838247575555
298814903169474561
328638856943509504
329624689490161665
369453889356959746
310282353840885760
364146804805210114
326370455923589121
381485425975500800
333954924222246912
313239756085530624
337597587328757761
335942294744207361
328304059259969536
329811253176451072
332831718790811648
335640221494439936
380574598682525696
308770170904666112
311919367334010880
325706520975261697
321954646023340033
341077842278354944
329451665881182209
344840135231303680
325103510104457217
321707426443296768
382701884941041664
326808436576759811
331501741453484032
332136986997559298
330921113301417984
349905128121307137
330022450412781569
384232843636781056
322204731386781696
330496662613155841
325760988404142080
384162079864659968
376122893106946048
330689647866953729
307238764835659778
319561169805377536
310385753366622208
380806554859347968
344848633302241280
311850298056536065
329769067160412162
341974892239015936
329776998274695169
359991664934260737
318283059487182850
325979346705727489
342134731669905408
327639088524058624
339791302415773696
320937630340616192
330483659796791296
299712042112278528
298430151014879232
303620542240534529
343076809040072705
321835222041776128
335729460408090625
372935687160332288
343162577024606209
310447966190174208
376715170447642624
321567778467360768
329086023013376000
368201937390280705
313370575320010753
355009517496451073
373467903401525248
330830163971563520
321994855817543681
373859213321052160
308423339360256000
379933618606338048
321637547438661633
316333725317214208
298270015663263744
375033853355638784
330919706628337664
326760362835841025
327525743661813760
366411807264489474
336699863033061376
316275151803138048
343010646453022720
335821467692449792
336520139157667840
318396176892325888
378186959706804224
381060419403522048
320542451582525440
324286936338534400
360885138554486785
339754311145897985
315976869990236160
319466574341894144
307037021203988480
310509944665432064
316640032427479040
334312422028484609
369814091541803008
334690937114611713
352309985155350529
331232125745524736
309691118637944832
309421930665099265
337153513266237441
384423659739172865
367858004571344896
329681855186083841
336324486783725568
382333448985128960
323595411174608897
332083867588653056
309513034970324992
329287396740976642
340443021701152769
320973328854679553
325949635480936448
327615445563764736
351049277226749953
324761314851442688
377449708936904704
334701579133399040
331957788416827392
303528153589092352
351795754542698497
326425718655438848
329401439514394624
344354481582010368
331126572704735232
335542512259321857
332637024639131649
321632065588183040
350333399770202114
334116026042155008
331838961548943360
374037263682142208
369698808395210752
313763284371271680
315113725541638145
339110284708954112
298269155629604864
368467932990287872
339750411659517952
308794224046907392
376864558369239041
307588548746424320
335392574120538113
334675626294394880
364935536424665088
326909645845315584
301784762668969984
350154089268649985
329569888471486465
323537699384471552
335444668923928576
373090184469807104
326915223950864384
340252413070041089
310434855999655937
337217617590878208
318879991700000768
300741508406050816
332890881768177665
380713794659315712
304308894900031488
368261547862155264
365646633762963456
332835700078702592
324578648931831808
334388441435488256
364596324420689920
337234455741726720
358815203019849729
327053770779418624
319878683219345408
313428627545006080
335184319230386177
318171898821357568
322828352627027968
353451967642746881
359120568026546178
309932433229369344
334918169863008256
339936870081384448
330347663352537088
331640761529544704
341017841585246208
327978676329259009
299757903290724352
308094519096795136
331168316666290176
335477322838839296
310883518446182402
326444521724448768
332518719802703873
320192371386109952
318027414418640896
327275930416472065
369321699537203200
300225847753842688
318843881691164672
380170502687305728
358432974926536704
325085546525380610
376426760445108225
327490080233107457
365603437985017856
338702039922118656
336927729662451712
322189955751366656
359094688214564864
332229318254141440
379961225259397120
378736346275127297
331514852956848129
332935757700407296
335263425284427776
359462554025738241
340595135496744961
330291314576990208
324756771522609154
355747107971407873
302181603952689152
320217070811881472
374215085763223553
322162889916030976
312090547181481984
322784955371503616
324972993921044480
374230660010889217
356254743338823682
322476564530991104
322451595805724672
381187320386699264
318017045709090816
315387476195811329
381079849114157056
368973688663592960
351708790615326720
324863122823331842
321860537438855168
323120444809039872
318545282310758401
326476215961661440
377586459173466112
380786694095515648
317812501280591872
336911568057028610
353655507501846528
352319567218999296
384543306228965376
339860631069024256
384686338814902272
338771048038281216
308438999742152704
317952041957879808
378703090008223745
323437654156910592
334469554547879937
341900962690129920
371475136278298624
329312786243018752
321670206655193088
339003879033282560
372456175067234304
375277282199224320
320588277100978177
352579599722483712
319925731062845440
338142849365331968
353668342671872001
353061934179958784
338854408970461184
322008307495747584
328559271782514690
330682792352571392
373448288743079939
319821261356285953
373418061736341506
334011148452110337
332736566692835329
315166333505507328
375413955423780864
329444609614807042
330206392659091457
376699145345445889
321862558137057280
364460246166962176
348954220638121984
331134124381306881
303623225764634625
342033657562812417
342154595558113280
307341950321844225
320241849627471873
332608170864287744
323264561065123840
328836004742045696
316093295702974464
308393803541262337
332087950382882816
321269930861395968
364937082650640384
357375543047503873
355336815160459264
358615710152396801
332642081287839745
384541798472769536
332151038108917760
338744336982351872
304620142250315777
332152028040155136
369479143873708034
350249056540442625
329611483178737667
301713739751780352
373312183465029633
330373721023975427
321938981006757888
373064954141626368
322037568944361473
376057459095261185
324535437261684736
310535637294018560
304439494030008320
317850561930215424
329222583927062528
321383473216630785
338661169072074752
322961728126189568
313690105221107714
344478970298896384
328923713397465088
351068488347037697
309502868908544000
375590440193376256
322391516989489152
334659121028677633
335837407574376450
361128518534443008
330869230176198656
306532171747835904
305082009842229250
335177833460662276
322491710787690496
313903406500696066
323058905276104704
382167178897657856
318343899942891520
342602989166526464
329401783908716544
311861412299411456
329240185835495424
312611988922564610
370338337422180352
353979358303633409
327657232584036352
335670540004122624
308817019975921664
369156874697838592
327850893330509827
324963891627044864
311859024347951104
381910247180627969
317240426698526720
329686267434500096
368600796037779456
335780357284704256
323331874225258496
350178858235994112
320491192234156032
327232690208264192
314523149234483200
333054372827234305
336486038195286016
331305955239280640
321312359643758592
329732225560088577
340268992268750849
357721658276069376
335528620900634624
381938959644782592
335383590097518592
338650631483035648
358413429188472832
329458523375276032
372063333903794176
325255093727404032
362146708114780160
329450749757116416
324519978088947712
302418927332491264
322678257495470082
340967711272206337
379107863274483712
367346933674684416
318010133206671360
331609171688574978
363808637665288192
317778870881366017
330045567931658240
310257550958411776
318600683995668481
320301124584357888
369634139864981504
373228985939140608
315101693597585408
318933215710695424
300455807206694912
374853933228756993
332235288099299328
319079774456795138
323955576675651585
335248114040586240
324348322615803904
313789150446895104
344571698529583104
358378327469330433
358350985954983937
366402080052740097
376911792766611457
321738118329942016
379940118230228992
328704637114912770
334429315510968320
312921205122424832
366788265329704962
320011427488362496
316429290789036033
335383106683011074
368596028083036162
327575098888425473
331903407482884096
355328469808316417
331180101255434242
329252714376753152
360785374756339713
379147497144582144
311862276145684480
330152836992208899
321457641773740032
329265005985923072
304655698829144064
366924243289640960
325187748807970816
321344639946862593
321801047377076225
335394176743133184
376239081182609408
326740284870361088
377586665344471040
382617341080510465
320557540196880384
379292652488757248
344592335230889985
381074272254312449
336342580956631040
330338856970878976
375480146674737152
310624551392399360
370594003877502976
344921981310873600
380723607246491648
332477422454833155
380755622905782272
315490671391817728
327115120822067200
373677620715462656
312383740380856320
336489979062661120
376067063925575680
337062832661221376
342464620688187392
377627167447736323
323585269787942912
336468318905065472
327074183924289536
341909328195887105
318747173225373696
298515331561971712
329255319790309379
335190316569202689
351352000216182786
310125027074904066
311363320206721024
341295388428480512
309231192014729217
364017414255939584
366929463386189825
343827938443161600
332512109344727042
365899323193561088
379970086317993984
348490040957075456
313645037424635904
375781173508579328
321366828356083713
307315821229797376
366441147939299328
378748191006404608
325680300678057986
339096667456430080
342458651824488448
321968104840232961
351965817103060992
336663261674090496
371154671286493184
328379349092925440
327068456707043328
317094195301064705
329247503058862080
326746129825931264
334536234166800386
330761179452559361
319477198702657536
373847442472452096
383305665231339521
337297297316663296
339095978365833216
334805920372629504
349199092372606977
377666802865963008
330670085754724352
318230226180136961
336809818771824640
380556759149985792
356477963732135936
328516438920925185
321237138173739009
330401341665062913
357113353153429504
338725086083309569
327198695189782528
369457373112320001
327574100816039937
325655651344855042
334146195624710144
318389303698919427
340862660356763648
381585171939868672
328017361959542785
357159930123403266
321280054313238528
337740366608490496
337076293084528641
332895439143706626
329600856217501697
327884339910172672
370699645367750656
363954534562795521
323624663496400896
335762894606200832
326494808329822208
340432142339293184
377558185856757760
310102331612086272
336161857192738817
340497238537162752
318271923979177984
374452249642012672
324035393588711424
330089338736091136
359502597280907266
316164607838404609
351715903299260416
337402422861389825
311253121584230400
356788091064815616
329634194701553664
379381746279542784
352117415632576515
316062598632194048
341719799564488704
322389519284453376
318871149222182912
316040095302045697
338675294128971776
321989560584249345
373884383863656448
382488162825961472
325656388791570432
344170803585236992
364841645071544320
382823033511366656
375884740550606848
365960684267249664
367165725968199680
351308814621999104
371716203385212928
316721594611404800
329631696657973250
337955462672678912
326314998186012672
330049857135988737
330462223770210304
325369031081213952
381420936827658244
325257521096953856
337531632477155329
378178976964804608
310077950101954561
325612766666817536
340228816268046336
372744070470176768
343923665156571136
370697181667528704
326150136394829824
342490267322052609
313375917198176256
372391793427750912
344006216990736384
326340191876960256
318456532956241920
355116136695738368
329953792692989952
368426214626574336
334778350415523840
314042003186913280
366621637409382401
313416961231036417
327361803879317504
330330215735762944
319840651028074496
319102794030264320
322368483436404736
334214559344779264
373626572613632000
325734296700723203
307208802099412992
318744618898444288
323313975175557120
329192885109006336
320387055463051264
372929987210670080
342108067632119808
327285774762516481
332279876197421056
325547268872749057
353912176811057153
315032706809470977
384607943443763200
383505160376291328
375484100502884352
331492025989996544
332957574460751872
384451958062317568
354281160693661697
370620228834975744
327030257297264643
375666365622788096
340490752780029952
365708690654896128
316675976102805504
330380707505512449
361352784991358976
309898619333537792
379592554787790848
323921259131969536
304280629837713408
313264841727045632
324021103385264130
354794453686423554
384214998135762946
325659664933068800
321327910357176322
337886896409694208
335787832096481280
328207079963758592
308197811600646144
306446908325519360
320579325562855424
378870055657693185
329575346640912385
310421228743712769
313276841886625792
342250426072195072
309778943890817024
371708119912431616
314385806750019585
359758806030360577
363001950939262977
327192570558042112
323975123466076160
357163251152322560
334326317392732161
359545767825911809
332589509915066368
337582976600784897
302231865685835777
356455954243530752
319768060582064128
334385991244718080
316494752365293568
301694631073177600
325667403394609152
362707463201505280
379866272369885184
312445198737215488
380738425537589248
342144348797927425
377800038086619136
312321801759883265
320734933083631616
299749610308640769
342391651198722048
323838185803239424
309028522763116544
332230948663996416
314441788377157632
355218705073963008
339788955077722113
329645053976911872
326363800792088577
370977324797140992
339977162373361664
330369547385327616
326741521565102081
322356992318525440
366533820998090752
321401647416897538
325996891210924032
382769248319184896
311914615229530112
380695787102957568
321815866452877313
382688902915448832
314534021461852161
317307769722109952
314384213484904448
382921622560067584
335040408331628544
297484747200929793
337701175317127168
329779461530726400
338781314612330496
359609850017230848
384049355482607617
334303775193972736
320130632867000320
354331881627582464
364213854722465792
337128165182939136
367684735826264064
325005496069275649
312631323472830464
330139498828668928
377795584028966913
319831904914395137
343213099358248960
323633411531087872
327902751868735488
329783851037642752
324523519318831106
382248190818283521
328739287677939713
341984454656548865
327871491238662144
339881329174921218
320687831406231552
383622772003336193
331264222589755392
374973999593562113
319441953336991745
320601829790601216
329600603640696832
377251080138424320
324361431225073664
378669800773279744
331960587414298624
375202016265785344
383307330101985280
336360124627161088
312731916853968897
331127997815988224
339032017125642240
306952434671054849
310530104067497984
377627501201088512
333164002999955456
327926955997540354
319104047607066624
324795332670144513
335140781016891393
332882687088025600
362089457740038144
318620526421610498
323829634758238208
379084447271768064
318984693234163712
304584191163654144
338352461469323264
312293301690695681
374402592245153792
360602666793058305
382710193307811840
303404243841343488
340805160492212225
380861431006380032
327809870323658753
329810021527453697
379833519234506752
382146012498124800
317578826509086721
363767688889655296
317688981053652993
311136625621086208
344096633992118273
329401155186728960
357684115430064128
338823353735475202
330673314513178624
321377259334291457
299881534943535104
314048628836679680
313637694175600640
322225121332953088
323806561963233281
375628703578853376
340544599372214272
316942177597014017
305218499666665472
323228593205432320
353335998316412928
366579231439847426
367069791023935489
329219050951557121
331138565973086208
327832926056226817
330879509177962498
383371065294323712
327215959288987648
377376744174800896
310972164323020800
324221358932369409
367260652223877120
335286505587228673
304797133737975809
356440444504244224
329796721657933824
380312131234562049
328051971254800385
330326679010566145
383069511714623489
377492064910327809
325862087165353985
322043541775843330
311349747673862144
300368469180960769
329634056516034561
383976599944577024
329885868393385985
327195538166513664
373418602944528384
309774378135060481
357172811032301568
312586463340544001
315428738701615104
368899553522491392
325678105152872448
298292110505943043
371978572128198656
327912337673711616
358115307459575808
331163591640219648
342636427319844865
348665798031720449
318909239512928256
307004603294158849
317503867766050816
355372457844154369
315308264340480000
338035602324856833
317412311629459456
358769323923349504
328845550793396224
327182193849942018
379694075945164800
314884058075250688
317683983691419648
306621508569161728
317060288425889792
328880907698192385
354023764255711232
383826952496242689
336962853007413249
317088318674317312
384032053269766144
322138467402407936
371824488151023616
344569773830590464
325460223089319936
328126098871308288
382655569678458881
336941143319252994
312034022580690946
324519421878091777
322061640566706176
335871004259790849
325611069089411073
366196579725611009
317667297407934464
327192746433593344
323093723867119617
326160501254021121
326365018956374017
332098976293732354
299108885741060096
354709796345229313
382524173093834752
339763639978450944
355614431411056640
339975998353334273
305880403472945152
342029329552797697
326538363467337729
335304976626761728
321309116591140864
329606884128604162
380713881250693120
315530009429278720
327058618891505668
339006682430574592
329651823340302336
380020603769860096
319455476922343424
323781844728422400
332578740385226752
337253246122995712
330181397622956032
335256334591201280
324196845683372032
315355415640674305
335461175548596224
355909273445859329
330494268923842560
357679797159206912
344891538612056064
367808490514825216
354374032860258304
307553650157441024
311235128930217984
314094504871337984
301930281588387840
316047084346286080
300771340208730112
329714493577912320
380558916683571200
371092515937464320
325034940855095296
342957645159862273
316079042837225473
329999428163342337
330650976098861056
334449886269435905
326443151206252544
322217050548355073
383234979615895552
326368108602343424
321618178692235264
343888591728017408
354802039265562624
362969708972093441
332960510746165248
328292707229380608
360410282897575937
307624227987681281
341657243311284225
343216067612659712
312790486240858112
369174926076280832
328193213733171200
326977592118886400
343153226348126208
299187202506752000
331802447607631872
326324003381850112
371827977715470337
306967538271670272
316990790285025280
326666673316843521
351918177069969408
312307437971582977
339440158480924672
327578851435749376
314433668225593345
336578648721223680
325527405122973696
320929119909056512
324194249451134977
322073831957229568
335988168895643649
376060467828908032
339943147759087617
319495703795728384
316818470530609152
313805684263231488
311269716922597377
299207262059241472
321299649136828416
341198904282460160
334311117054681088
325657206865420289
370500449381539840
383797765916348416
307299811957288960
317687568131035136
342633745725140992
368021402378448896
324997210209132544
319658163181871104
340965838725201920
329964633551147010
335969182556487680
320060691899879424
298787056614776832
329979159742926849
368191459469434880
384680642765524992
326448040644849664
338889477126770688
324140048004050945
337716297397858305
317559094590451713
348489682172116992
341097479233753088
354741367592857601
333975755220463617
332882618540511232
379661636350390272
359129015845519360
341064590844633088
320253689380102144
314751582094884864
333932531181297665
348892118380605440
335365287618682880
319553691407491072
326079222672158720
341013941654278144
308812050363207680
336137255775244290
369661105938763776
332492713423405057
354462045556588546
381007767655288833
364975946362654720
307302039355027456
300294064966860800
319462866996568065
335032651251593216
377801162197848064
321829614395731968
327137737532637185
341785667744976897
330350949098991616
372407196572610560
339148350978932736
324587277747638272
332201843914584066
335030398725799936
376532336172888064
338251956680269824
380438556939796480
383507895062511616
356558081292902400
328896665564086272
355726770365939712
329631896076156929
305942904982081536
331944137408520193
334475452800438273
309979259424894976
336332389389324290
378008713467928576
350605409691762688
318759421754884097
343359861892988929
335023696190255105
329822517458001921
328714572557058049
341656616841646080
341877332413390849
362761280693608448
329967909994643456
370233870114775040
324639821786148865
342438818684735489
351008058060709889
320800862979125248
313847911261822976
336943603693793280
327741533447155715
302492229610663936
321619327444992000
316016079136759808
342876783542145024
337076515844001793
343564986636963840
331170757952540672
335959495006109696
340122947450699776
315154680055476224
360055299484295168
314916246783160321
343399601082081281
325244562513752065
368963697172946945
298104194756407296
323846788597547008
326463550639968256
310575027135336448
322796198895435776
341356575761498112
334870117089435648
318858026125754369
324025797943914496
334412853593395200
335746734770774016
360801603487399938
331091837324517376
330407878471057410
318731873255825410
334573062647341056
327963454885482497
316520006852685825
377536527620128768
330570247063101441
334923003722883072
348416091262947328
342657934687338497
367852546993319937
357507630337490947
313358329583894529
336458207117594624
321817369737572352
352590368279248896
370606651000107009
318216643899691009
327734225262477312
352267155150086144
325947250205405186
316999063667097600
329828440998035456
320155622911913984
329971755466768384
319263312955183104
324049754382270465
315502918642053121
369862858483724288
359107457756299264
363526206257238017
333951674639060992
315278356121792512
321486761840754688
323881535403065346
355518997858500608
325043123992555520
314079500201775104
335082052510679040
369478912268451841
314580624499429376
313802635297845250
378627833637384192
353583959709462528
319582839395983360
331773071188975617
372462921416073216
330125817445244929
330864056971976705
317599519766376448
343794414596026368
377494538840862720
332547347764613120
330816998147768320
336241106687754240
337418582994599936
380552207885549569
320224852294397952
330770108970594305
320339705268953088
335047482637709312
330306951651139584
321464474722787328
335093332843851777
316363860925882369
327056465007362049
357211210892054528
332561949579698176
369334543435591684
335162428927119360
332282134884646912
340010032076832768
329699780672495618
329843555898105857
331431506406936576
319258509604704256
313541498824163328
378120443540275200
302090601082523648
380478578502008832
353878538459414529
331836039557685249
375125068017188864
376463325863084032
375196014367350785
376767871583789056
318591653214568449
359745830170804224
375759533546557441
339933437043548161
382542956541911040
360041358754455552
378102362092871680
337117700394479616
314577730542919680
321992898105184257
297602764031266816
321480659652730882
326758800679907328
305349012247171072
326401959269654529
327426006128394241
340130722553675776
321153608848666624
357329935653806080
320318416059772928
321628466422378496
377143402137391104
374648110678437888
321725527541043201
328976290965241856
321830404124450817
339043213337833473
339186423783641088
325641529676939265
321373738845212673
362976627556237312
382286482738008064
325197677505683456
317429626672664576
355581450915028992
334354397364621313
308925112764219393
322716517378715648
325656338162147329
375270329225990144
361365665183039491
332909938835853312
326519613397540864
328984933127303168
307362919744679937
302288815509356544
327050357551292416
326064437222068224
344274536008654848
381928006547423232
372754745628172288
343817121140203523
329994575617851392
342732940314304512
325622707393818624
383528166788055040
321963374424489984
343385978242748417
373286422779674624
323819080509431808
329082343392432130
383648723609595904
372324761021743104
335265263215849472
324396938621493250
319960396180123648
341137044027887617
316784280443449345
300618802113150976
334807971680882688
323786489584549889
335666316209975297
313167353116508160
323644343170768896
312559994518265858
320218051574378496
330146960059277313
378135487912759296
324748238844469248
350856703992012801
330679562776236032
330103052294029313
319865824896753664
351434332860190720
336748697981440000
358091087707402240
334300801986068480
335144684332650496
365416653946757120
366779792818835457
338163477598330880
352552185717989376
364806293011185665
344499156347400193
321666416971493377
319144405468598272
372472505912410112
384181073850023937
373445987232018433
334480242485886976
357953530105053184
381445379641729024
321446280805101568
319566801459617794
298499235140206592
374601886474592256
314505731967684609
309822618037518337
322080752760156161
311669511902330880
332535802783465473
340866559469834241
338306416811048961
300376389591375872
331789101244248064
316779385946517504
362836168401891329
329837868493185025
360762537756725248
312332872004538368
328887211120545792
317007499171622913
325655816558489601
378670311547228160
318747497524764672
334349949628190720
335353569131786240
371691161980661760
308411788658081792
325080646294835201
322430081974808576
318079043524255745
332491647130693633
309916756560982017
353660292057665536
298807813403197440
307718849225170944
325657226440220673
371993004795392003
301701931083120640
319142921674829825
359161021476249601
324960918557577216
325812353931300864
310456504820064257
360444489699033089
321683087417307137
378142011528085504
319440109445451780
311333606566002689
354021469602324480
335876332082827266
326773079705534466
335593699608260610
329688760163901440
372452423723266048
348505937050492929
377930292754776064
326071979826352128
321068109513498624
337021475477409792
327174956431593472
368053810696306688
321450377725763584
341376629840441345
341463016132452352
338296195178983424
329728314640039937
323991656556797953
309858006101811201
330665074517737472
307515728079224832
335026204191109121
308887456206430209
375368605312884736
348507354221907968
352456205005897728
377631623980011521
328737831784697856
305513507951108097
370933830712328192
316661963470016512
316945101064634371
375161821612634112
322536997073854465
368810935080595456
336819237278601218
337565541327843328
336932213427933185
377629388571148288
314516068762796032
324518766341935104
337748821561966594
326532757528395776
327771359923040256
328507818862862336
313117335428947968
334726801198813184
319648420912578561
342612973325545472
329974315925790720
368222136625684480
322361288225349632
301464907898056704
331530986317819905
364840871918702594
312962623408840705
334137651147972608
331403006727839744
311192667964977152
330911710296821762
329659905185288192
372352559450963968
326522753958150144
310982069717176321
374957150801379328
337708724632313856
323596333246185473
315204544504143872
325939105408106496
325529330258173952
308668106203602946
372773682265194497
324226205559689217
328051716308209664
336127954625110018
355567016645640193
317799534233272320
304639635252985856
297513748258775040
321614654134689792
364389923257712640
351640803485032448
330470664991559680
325405871792336896
336543133615681536
329623363028934656
330357145725980672
299546576991432704
321348208322306049
320681001548398594
319712013410504705
354819361313263616
328926734030352384
359205389809631232
341978647026073602
341533167133552640
337386081181904897
321945571411759104
309420257947303937
359719532899741696
307953478800646145
338153569427542016
384364474334838784
369276299937734656
380761317402869760
326705556523978752
307233545003339777
351804430817042432
336639438291615744
326824416858234880
306173610349957121
303707439721771008
338988350155399168
319578901535932419
330488002788868098
369105198385336320
320731536574005248
314705221165133825
342169139361755136
317044725662236673
340688207920381952
319078878775767041
324701354188738566
306236496946552833
327146113566134272
325319380760150016
328608485275217921
334477615018688512
334347043394949121
310763123592273920
311912533575483393
359725675562803202
372060872320884736
319162296804966404
358826832495247360
331467444550000640
300591357192445953
302446061291720704
314851376129785856
319835609046859776
324107658330251264
303863109653762049
321064861582909440
340341051640410112
318193798083657729
373785861147860994
339920594462183427
315091621756682240
371063274915524608
357703542343086080
331429683017183232
342231391813128193
329976680145903616
319963154530578432
352458467459596288
319513282463539200
340114887185424386
377641465914339328
331907189071560705
324927042971897857
336425710145118209
371900905009848320
361136335861452800
329816565744795648
325024790085767170
303083602042818561
321657840815181825
298969237114986497
377474177986359296
329642089124093952
321297422401798144
314610644647288832
370052409290407936
326518235275083776
313546316666003456
315196533035384832
326349553492193281
353791359519436801
306559632279740416
328730224533594113
327108599459504130
382866082752512001
341909295484526592
325367122811310080
368730954388344832
339971179118989312
342474372021366784
322792311169875968
338244324515008512
342977775419940864
327170492375109633
328006743089106944
377814241316995072
329653758093045760
336231658703429634
331507434134851584
373231037469712385
340672433465987072
326888822413619201
331994237770006529
332850216459984896
305620100789174273
335120440999673857
363726855641509890
339357448940957696
313150648889794561
330366126271901697
325655342560190464
321982411942539264
297345009827590144
323593477399130113
380678797164838912
382701689884512257
319117770098876417
332010161889759232
352806945490608128
361701174933598209
318176312692973568
321781107433566209
309157146807922688
321246092765327360
382190186475847680
300802519595094016
301413880448569344
351860507264811008
376108198778122240
375099121855516672
375642806171074563
368109696965554176
319834278496174080
381053808912371712
337054254730715136
332925651617189889
314618992633462784
331044021021597696
301849901468381184
378939925371949056
319512422488612865
319858721461248000
314300375073185792
320030575211720706
317086715842023424
357148974488100866
319520942873268224
322320569292976130
318892216342945792
376078159483265024
352099674993340418
352284917650034689
343536062720770049
378986780537540608
363486783251558402
338975588314406912
368346490319933440
334869863430504448
340894507103039488
329008108103954432
322331750711844864
337625166685290497
344492702668296192
320288545162027008
368073284740321280
331540217523744769
352005941299920896
321783658866434048
329305592361517056
351473372959477760
344206089023275008
342353081058590721
330486233304281088
326529781799739392
376420935210778624
303836323729518592
324475252732198912
314971712355717120
376253711682523136
306247984415387648
313529694005907456
336728273755193344
325406904929095680
319857066971914240
327595267731894272
367095177493876736
379463111570255872
312241335413383168
368113038098194432
299268389690556416
331947860369215489
331950446065364992
379629524360511488
375033128777035777
313828308229951488
320212929523884032
305169987532910593
309822114922381314
300486928132894721
335930819711467521
380141121705238528
343741445699690496
307565542494064640
370911058321346560
380730394301046784
306227236124647424
318780305974636544
334118615144083457
324627519485640704
303879712474804224
321675585774563329
370963189640343552
374036745051832320
315593385949945857
380427239419944960
349225573719080962
382019951751487488
332650490137571328
339892044896022528
371963582860107776
334174197297328129
308955712170635264
362253199945641984
325655781502488576
316637587076943874
318140132790259713
317484770105913345
329905100560662528
384486070294810625
366765628553564160
343767959119990784
308817356120023042
336627110284230656
356625736557277184
320304191744643072
329982157160341504
322074905225097217
332530405754408960
323074629088473088
321716595787444224
380139537206620160
341704092864892928
350699037189615617
299155558332780544
375535680438677504
327777489013338112
356744911325888512
318736827634827264
328630154882592768
321824815843520512
313976778156810241
357620353679364096
381432579762958336
382534520810905600
299735584015003648
325347377458343938
331734160387481601
377817408163291137
321587240327323648
340180257095184384
359213084381941763
361079104465932290
329731181300039681
303719880551714817
340676614004297729
340321499217010688
304675941299392513
321634084147326976
309647579510104064
323201256329986048
361554522469969921
370351574674976768
372426685250936832
382631707666415616
344776736329846784
370240494473052160
371334947090735104
372426140830285825
322954412811235329
316441153744547840
317018578698252288
315066452929552384
334764243293437954
335602815667929088
325664238733504519
373626813831843840
328492392393089024
327841431978917889
370665191991558144
311102869120118785
338221564556353536
382899837487697920
357795927525830656
379562410841223168
334642437664432128
362676381513027584
380642052733550592
354142750830100480
369515950657118209
326226594307915776
378362841448718336
335018832181727233
378463786392244224
338436656078139392
342783982716461056
330451969401565185
297709514411614208
327275190998417408
367995032663777280
337180117283504128
343579937179049984
335595990834888704
350946425024167936
323799353108090880
298787475697041408
323160574051631106
354494572732223488
323224791576350720
319693229543006208
381133555050360832
337584136850120704
322164352931225600
309930258847637504
370575744336154624
350300447992582144
316750375766073344
356512448884391936
331954253054742528
336909476315688960
382429070757076993
331245718864015360
321989873970077696
377962750993264640
329946389998080001
374535439354302466
328344242122530818
368362792962637824
328650278284967937
312946584474230787
323479256594268160
371561780037693440
376858189548883968
342198214168047616
322733263909158913
304278959057666049
327373186259890177
330772134433521664
329462394986311681
382763179891519488
341902457070309376
338487082026680320
336731012316942337
313829185057615872
314604185310093313
324376964116910081
331134896800157697
317736561204658177
335452537320767488
327836339020103680
318178100594745344
340319073730703360
317283203016695808
335927913385955329
332858211227013121
301730645019860993
325459888648114176
323495009636716547
307308813227266048
312300303842152448
335889795219861504
369660942344142849
382297632321720321
335420826151161856
376836201094733826
335021638447935488
323648445988618242
319882948499369986
364269490940284928
328741048279003136
323837351061250049
335125788074598400
339842678130884608
323223863464955904
340068552843350016
319273748178038785
306977381908897792
344627455249768448
321486347737128961
324889264645083136
349307075911876609
314234394527285250
359175088458833921
321676523809693697
327861986123730944
340336703057301504
343759810438758400
299707220336185344
344204517811834880
328117667179413504
316263887555158016
319087548112707585
329987624116817920
310821727343095809
344497436984762368
325618309573795842
330024144848695297
332719252652052481
312662148071424000
374063622156083201
328663344204640256
332270144611028995
378873622355394561
321898467901448192
310205263414190080
374316348442017792
382698990824734721
314348076808671232
356691922510815232
307574289400471552
334822967987015681
330400241629159424
337704439060254721
371414289375969280
348587668197740545
304249513663680513
354647207053508609
322138819564552192
362223564109262849
335192622484316160
316234955342630912
373782380076490752
339188302664044544
337715650602610689
341409922522685440
342925060643889152
329802253173133312
374837812967010304
377884785722798081
368309758022791168
364723758595969025
306592432261316610
356949157325447170
363348104579260417
370199828220764161
368457420223176704
378350128794697728
326406374705725440
314001381080039425
328670613336121345
311476161001709568
335065518446882816
344484753224921088
327113915362312194
329977047789228034
325657610009317377
370780101715034114
322787659552530433
372215433115361280
371817341165654017
324239312243789825
329612817013555200
329677033581969408
320551261718052864
326742866577727489
383956488747634688
301411942877233152
314515110267858944
379491855957643264
319314692864626689
322046064733605889
323265836884316160
334291794990862337
315151889094299649
335137740976955393
331012451556528130
321470366801334272
325655542502670336
364773570431303680
372694205044633600
324513942951063552
306634323774279681
314159075996864513
309899075589914624
334353064121208832
336132999043248129
384194891489607680
321584400842231808
368340007800410112
337560654368100353
321341053603049473
371122510936285184
321729063960051712
382645579005706240
330129376354107392
351433134161657858
364761144092672000
342642296614965248
321237956578922496
334832320005689345
334874637580267520
329637038322221057
374392737409159168
369802159757357057
338730132640501760
301691813050318849
326768807559434240
358776193882931201
335498809733955585
332220557858856960
320926322379608065
318232445487022082
328675353155469312
329824115689144320
314092236503666688
314956308719742976
372822659945353216
326409019910680576
312022841186975745
337780092317081602
298914831887659008
377150253180678144
317236748285517824
316336019903488000
331471991892762625
308315658398081025
380543706928906240
302204115365273600
322352016552759296
321695824084074496
384062600319090688
325660013697830913
330014593336360960
342658837167362049
340658866557685760
324192857772658688
327164787656097792
350654410126405635
369538779138117632
331926728127688704
352675230667378689
321812275335946240
331191837131943937
376141015628795905
321934448721543168
323488359257370625
368346691067723776
332705327239794689
318797092174852096
334030166181416961
383474077106589696
341750793625554944
373655131134230528
377246783568879616
307283144300711936
314830553100726272
339416601260605440
303694307548860416
297777961183100928
321290641600552960
351205816591859712
370314780277370880
330342249827287040
370402981989978113
323798977784983552
335232000912941057
339084625852899330
342732660340322304
357653650551738371
327303885112893440
324599890036535299
318941483669532672
324908779353280512
332315992275423232
299770588027822081
361965098941693952
382196701026451456
377894872369606656
315850641547354112
340095128016396288
352817633307000832
342472674284539905
315154463646183424
329653877618126848
328766797153189889
321729363462725633
380519779574251520
328848353079205889
317873425773375488
304261362375327745
318554064709365760
313381129564585986
337761439316049920
332096311929221122
312753060214624256
348679240717316097
372046923026268161
330717587023491073
333080591501254657
320180730242166785
315242325137829888
332875122522353664
304793211619131392
340294608699416578
378224186793410560
348809491866873856
353433065839800321
309217292510720000
324878047541088256
321965567294701569
325347014336450561
337312599811190784
379428860666085376
313636874633748481
367984861086515200
324674676926320640
328750367116505088
328911996315652096
335347760918302720
325268976504541184
316927297699586048
337574586189217794
301489525098692608
342878803456049152
308811167600607232
314857406934949888
333080228639432705
330856028281393153
327074577605865474
314179291439050753
366750728460578817
343039458733596672
311881222156607489
348525392644173824
317514414825828353
314568875956121601
322349208457850881
369627255049162752
319158867177132032
377670586379423744
343763274350882816
312973543564521472
331815002854006784
335582200189837312
333932697607102465
328224153096310785
317863920322879488
324168332217561089
340383016725655552
331877903988051968
316426720423079936
372693881684766720
326209809412141056
335815366125187072
321221720356823042
320946417239728129
313057161049669632
361987582038511616
378570931494727680
317516766274269184
327667153924927490
358260100714078208
316470715656314880
375525934725464064
330095459114823680
380305910226505728
341626271924641792
374967286945169408
328228864507666433
327015036709130240
339854194620121088
353185111455444994
304940757360463875
326484251186958336
343959459971874816
340822282580656129
323073933748363264
330336791666241537
309492740863979520
331111229047332866
325862684199378944
352166438674513920
325446409363021824
356631330936729601
330370796491005952
344509696817913858
328158795165470720
370600356914270209
330117683947384832
356073934703169536
364313801174573056
310770604536111104
369783735090032640
329633707730288641
305557856286023680
355351686837059584
339897130053406720
339111178695479296
335907082102534144
309669162052112384
323818549959340032
358339659975237634
315763961884725249
378885981484490752
365149369411960832
327758107646255105
339083522507698176
339412447406485505
303688950734790656
321893208231641089
382927384175198209
324403373333954560
329670152171966464
316778055144185859
354105131551305728
337977592059666433
311643066832416769
328558324733849600
356656915566166017
332196955520385025
320801355881127937
327900192537989120
383555894686253056
377448438561914883
302638899266715650
357745952511115264
359043220333793280
378016957657645056
322671190500077571
305797286452150273
303546078576398337
319275346899898368
329379603355430912
328835309674582016
304090477572026368
359420893979619329
372021753394233344
315513496332824576
298540256423198721
322559593941184512
329818877661966336
322368069991292928
314011095008428032
377917763865812994
378504435355246594
350272917843607552
322475399604998144
363645267171483648
340701803874246656
332477205173116929
366107363888996353
302278243397029888
328304938360922112
302044832141029376
326756087296569344
329627006432063489
377036748918120448
340572024864899072
324020630188072962
377493613283778560
344824893608706049
375685056284475392
343107508006703104
357534656129810434
314560618051026944
330963383186755585
314765783337152513
314805958993907712
375115531398811650
331406985478148096
325279350456975361
311907137737609217
322434786016768000
326733815970156544
350919991480164352
330921669893963776
330328722441912321
324948226258128896
380290198300811264
319065240182591489
331371686609960960
303602565252280323
367483049161654272
321504776233828352
334088953823125504
329668157797171200
322667113275867136
331251698242842624
310715777147875328
381982136980340736
329643931967029248
323439215746637824
341993865722605568
342304861305597953
334495640543444992
363659634390728704
343817485813960704
331654971173007360
314351351930957824
325013338809589760
330132197740789760
371311099003801600
342076719626350593
336951348413222913
336828447936610304
335385560849981441
319171988218327041
321339509260312576
383840946380877824
380913788540575744
373827349839486976
321377439462871041
323482673693745153
344622674032603137
304816665135288320
322555695062986752
349997268562227203
372721559946797056
330789903484985344
340405906913230848
326407893492568065
327045623935295488
328186428540481539
339379032007249921
321012919347318784
379795498170736640
328108458748571648
352018461544808448
362881557956014080
361977832987045890
307154215023812609
381999965964214272
374689396630355968
343447529813311488
377016718457311232
308994029616517120
369566339339276288
299856410173382656
324183463483805697
344329284699181056
302042507036995584
314047908351713280
314247845337264129
326915685416579072
328524081995599874
336707119820705792
377797178581712896
358021130835079170
358387761398562816
307616213020856320
320229042043371520
377569757458731009
348901669502844928
329706424584269824
371318850056224769
373144528221634561
352482198177320963
324482103968428032
371744745116422144
375129516315656192
331780009528266752
313345808269459456
341907188329086976
368493996152090624
318353974103252992
326336734730272768
371969151658516480
309064833276444674
325714308447211520
319575348956258304
327112896314212352
371164705072893952
335140538623864834
382846489820549120
339190907784024065
307463977909231616
326420197403680768
375983717400862721
339772762816131073
343523114006761472
317291647325057024
327976799181090816
376441435001602048
306650143137075200
302298690029252608
328318296615174144
360754415038246912
377806954573623296
328663806320451585
334873974225915905
327614411063828481
358797880028442624
305583440370204672
316979692735447040
326554908679602176
321675398628913153
315483982680690688
383092344943157248
311528657468407808
330341139683082240
367237957427539968
367781692204802048
314777851217993731
317325611913863168
371335377736302592
332672237872222208
355113999970471939
321015408624820224
328973125721157632
325892891358679040
326080776695320576
340310669805109249
343874418277236736
326342512337891329
336698611977043968
330527526944378881
319817176469082112
318786122325053440
341938777142480896
299590723240603648
320405177364520960
384083960529047552
331511315086594048
319086896032669696
324212380227756033
306380181206081537
303683448663592962
327888671351132160
334655222758641664
332977502463090689
321422633763749890
314817247900233729
332340120671899649
324592966213705731
331298256829173760
322179485103435777
377473391097167873
327210713787555840
342673221230923776
334737170789199872
365481414264762368
298916747208163329
352091152473800704
313636927276449792
322301852408496128
383002875154014209
370537693916065792
321805246328352769
314227603668082689
355087849600716801
330389715926786049
310823866022916096
311956159470899201
330023772990087168
372228217072939008
314401141016391681
370191550434652161
311463763930910720
325206316178083840
379295896325742593
331485055765577728
370214070072250369
340224584135610369
355800461602865155
384637464406552576
315322728875966465
330476882229358592
297349659054202880
334624394049642496
324147583989710848
323742339875098624
372186969650249728
374551616990375936
307972070682284033
305766580204216321
326717425330573312
334002901821296640
349907239487815680
336493617411665922
380140381125750785
380038852892557312
313697505764315137
319813835022282752
306843833688289280
354396433635487745
325485310953787392
307899893287096320
351394498670100480
365700688027725826
320927869410873344
330157362440720384
339251612386226176
334315061306871808
328321943268904961
306269676181274624
321998924888035328
328196394957553664
304750067645042689
325685172748038144
340267071873118208
379334605058629632
326898368704032768
331746613020209154
381826179013300224
318146431322046465
323550972012015616
332609740356071425
329775820329594880
306034104577708033
315688355683782658
307237840184541185
335385787153645568
332351518835621888
332618405242871808
332879511274278912
350369980040224769
368742610665340930
339858563998568448
322722820733943808
318783967157436416
379586947838009344
327025079848423424
338166738267033600
339332305107685376
348825413788786688
353743499130179584
297554250345635840
322379926470795268
306880082201419776
313749103865643010
320944525180801025
306630218741866496
332170682383339520
331095406337486848
354300000978735104
337521603887898625
297908606106484736
325610568566317056
332099314342047744
364904527335403520
317679770378858496
299930954611449856
340855301005778944
318738973721755648
335386184626864128
334832616492646401
329842192279564288
339771219597471745
365589794383863808
374715882104033281
309498762856894464
377917338328502272
308729560399237121
322095475111112704
328352572828164096
351778990266130433
329338090789425152
355011779178401792
337543131052535808
325427772359065601
376006443545030656
377554272403349504
375328179466297344
364429947282006016
324140184625098753
319676189377716224
342316617537052673
335049778578743296
327402073199099904
324436824506388481
334874025354461184
318835115235082241
370951614661533696
336526842037170178
329183263983808512
371604682549895168
330525670193106944
308804303949287424
315141468425687041
372720224199376898
316518143398903809
318151890460368896
382015433290694656
315510519266156544
342876503555588096
325849447412137985
364777805399080961
335000369430142977
326594870636584960
374715266443145219
326148158373638144
306422050434719745
371856059696435200
316085189187104769
351416411962343425
317552703544909824
378177637341876224
316871690791555072
376488269812224000
342857567376134145
326903532387201024
321840285334253569
376919127740280832
327113220785594368
360637189828259840
325973220605952003
319208767877169152
319546004628185089
330089822729412610
353473086332485633
304230734024024064
374016147269500928
315578423458283521
318744872993558528
359280942117961729
328606267113349120
382211788177018880
339714801968234496
302110304744124416
328932440431263745
317364676931506176
334506318545174528
329374050361167873
375111134535098368
319182902309044225
300330742200799232
314702134723608576
321261841659621376
353961989116145664
317132122483724289
354332497628250113
311307453562228737
303891804804222976
379072670563708928
375737271124639744
331177476350935040
339571126239887360
324942748174139392
376708542713323520
375619111448891392
306434831787638784
308055091519295488
314295056284651520
304314749162770432
299856656332906497
327393655172247552
312219438978056192
355938714213564416
301065717950853120
344445949055205377
356937451442417664
380457847181422593
368366849681276929
342633257088712704
312014610301595648
312573507726888961
360758928545554432
329241336106610690
372026243811909632
299385936322633729
320761787182092288
319440876747231232
324301950915080193
300265909262618625
313659877996253185
341594149360902144
333028055226384386
329845802908409856
309782036917411840
353054760242397186
328669301173276672
320219932476452866
334832364037484544
323966809151791105
318776370094284801
351724550674845696
338042080448364545
329626311419121665
370910110463168512
344262194562752512
304455130714099712
304932232676651008
335626832579788800
338644307781234688
321355042236010496
314414956651089921
341755476339474432
314559702203785216
365997451963936768
373407196115386368
321098038829539328
375490942616473600
321714434647146496
368399016515493891
353722114924216320
328369670874873856
333989569525604354
336903381325058048
324678742079315968
325992697561247744
356557907145400321
380418011385319424
324554535932678144
378916133099016192
310206533914992640
380358913914589184
372231077928005632
326169325314662400
340202356916486145
329302280207753216
331990362023403520
356211203632148481
369677044805681152
376037033539796992
341960574684499968
324115032453554176
356420343973421056
307294899697508356
341438742525014017
321832693497200640
384080887568027648
329816175523536896
322016607708790785
313854649742524416
314341005635776512
326030535732363264
327049750329315329
361898953232498689
342357335685095424
321771065967800320
368202350680236032
313483327501922304
323389996801355776
319498377408704512
312827690543640576
331947627769913345
343123683247792128
330784068763516928
312314016573825024
339356633358540800
375428129575432192
331348564598992897
360309051906723840
322114060005031936
321803592325550081
332376633715597312
335078794685726720
306887010889654272
372873705296101376
329732531115139072
335746902094135298
330055369059598336
342665762877616129
325627529702559745
325337094023151617
331127992950595584
297953100017332224
306779105242775554
321827122333229058
329614990061469696
330516478866640896
350376366442680322
311869954314080256
315693372423692288
318011099331039233
317011808764456961
325748399435575296
330387309189009409
349083865173864448
340680417466281984
340557364484771840
310466260779536384
301844709297487872
338875967776894977
365477841921515521
322856709762711553
365199268392341505
370187446756970496
319840568157036545
375448111692664832
358416156375257088
331974179308052480
380694229695344640
341218785962901507
337933433798029312
321313410799255552
319910974192750592
305744097421955072
321786606518423553
308376196037623808
318702974543228928
337646165283704833
329074079984414721
376009897713758208
341860841064378369
332616251845267456
315854757774389249
321149819018162176
366620934435639296
380503239776428032
330140102124789761
331483665844539393
336225993742221312
334067486033051649
317705497232945153
342689693500055553
324523873234219008
358921508150079489
366032233737367552
335133267764342784
338672634961203200
334015304231428097
341866635113680896
335051275899138052
322878825400774656
366371750814031875
369835383657201664
335412583270055937
325474146538631168
331407671024578562
311291099505364993
358409129431273473
322736381413699584
328116637616197632
332150902888751105
328202361623416832
317648410222161921
327832743549485056
362341163367268352
382350303699275776
380571498517258240
331619866249416704
383428831899824128
376341513698938881
325081230863376385
352892163538948096
361508539040137220
356196190947246081
364829456134701057
375161735646568449
373879290149879809
331637915031580672
336711696355827712
306944178930196482
329405559197532161
325740930990759936
327754205882368000
324373808817528833
382556600470233088
382207956080533505
342664635415138304
351468980877275138
318406153296027649
348603522016768000
373661749657878529
344887395742801920
320036788037111808
383683332824776707
313390775285186561
384579943113306112
309732287140990977
350835691808243712
353523170696900609
339597735693012992
334678873906216962
327801146074865665
329447646349647874
330373472142360576
344110375941308417
363164970282143744
331066066241462272
381847293634166784
358645627145551873
330776874852708352
319424227134554112
352440914565808129
304263159655579648
323694157900156928
307148836315492352
339545568646942720
321386463734419457
331437381909610496
381082250714304512
329144646812962817
340255421191303168
308298462120787969
381732548365127681
325006008906829824
355801458299510786
329977536467587072
329780933794349057
375037967011565568
323339748628365312
369234599408177152
326857567605256192
325704357821681664
321636627808141313
315235393714925569
329984246905196544
314584951439900672
321659672828456961
324172022412365824
330087524615745538
328322222601142272
332679058783629312
339558379137683456
338026965158219776
312676961438801920
360657843524866049
373984323793195008
379245905444343808
329219466904879104
327261983579729920
326056996233170944
330061682720247809
338834772111552513
316520720458977280
318072735563673602
317409598208364545
359409120023035905
364284119833780224
314559825310797824
307620513054875648
298909086550990848
302855826492755968
329303711899848704
340120346118201345
308221924201361409
330176267926241280
379933875612684288
297961001830187008
379274628599791616
324492627175145474
370757612255465473
379556660076744704
370883420664385538
381202959545028609
313898907878957057
315113746773200896
329026089269739520
335181762953113601
332570017180827648
375083671885070336
310465234492076033
312966411507085312
329618445580767232
311358985880080384
312337164778229760
363152524234072064
319559309035991040
353269417083285504
326745917757734913
382916279658496000
370395517777235968
322146435313307648
314641560794968065
321991141614559232
334783677127086081
376991223212290048
357261009104289794
344365405885849601
355763472665030656
326866622029631490
340737814763286528
326519570888290307
313653031981957120
320008477684682752
319514727141224448
342249719772364800
352847275669716993
315980758055530496
340260594328403968
377237560386281472
375798974621691904
299690875594874880
312364627289833472
314440443062525953
326002713605324800
325140974697332737
378995295771955200
376552343170736128
316668291244515328
359122695075528704
374313791124549633
311199619218550784
371601222283046912
384774766428557313
331566326139199488
376343522237898753
341761351762460672
338866555406393345
377079700092223488
338833587984019456
359778004160880640
322189919021850624
328643939705958401
351452143426875393
315339061348925440
356846779163095040
311728741699182594
334833749441273856
325261903666499585
334501989583044608
317636326260346880
301001431035551745
339832111156576257
339143124242821120
330752403622207488
339605406777225216
334105196970004480
324488514987253760
321276044386652161
329772295025459200
329549807767150593
324712815652904960
343804809108926464
323866213941927937
342409034969796608
304058730864058368
340373292101820416
314432401470271488
329739499116568576
309946104693268480
365332579689316352
332630257410646019
342454041881743361
342171269636182016
324320342443171840
365472718210088961
332873598287114243
319983770918862849
310156824722694144
337674168998957057
316951486280110080
329980167185391617
384491909051207681
383147072805175296
321349082432024576
352418658892529664
336537267843788800
330114053756317696
352994289707532289
363480529770786816
337663912835170306
301337026819661824
327557237453242368
342063721763442688
330440374487240704
298924566431031296
314543270283845632
304833963262885888
344672505300144129
344365124221554688
316023052456566785
316878621610479617
317503310460502017
352112250271707136
353562749705519104
375828692166926336
325465350768566272
326786158648496128
343638387548372992
335006975031132160
381362535061925888
333086854968651777
378163589397217280
377797973306277888
354392090702123009
329788602462658560
328359264609501184
319476001648283649
330295499485769728
324156804315611136
318368879103598592
363540344685596673
365106142562615296
369144696699777025
381946888163176449
310115177867665408
302769385356025857
344827307401297921
377964820605042688
331110709389832192
318858982523551744
377221348877426689
343781422248644608
318555579008290816
316797643261091841
325357453556473857
379791628061642752
375832351596478465
353746278863220736
353988848830791681
298821060470661121
318083480934289408
331585044944658432
299019806810710017
353544225222176769
351884101252419585
383083057206407168
332248174347550721
328233531190943744
301044402892189696
319316254500478977
322537238602842112
334374435899469824
314536579714646018
334791720376082433
379998033653399552
329672251635011584
374380994570108928
338115262664556546
331969747048607745
332082163996577793
334661537115537408
328202916521472000
356788455398834176
341654358133444608
370341751313408000
367112895064444928
377432790578384896
371312338445795328
329783225608175617
330322275222044673
376038910243008512
334175288575553537
339903962411065344
344094579320053761
305239696332713984
382636315126161408
379294491162587136
348832829486030849
335495146625986560
324559440785317889
328180247298199552
331155984464613377
320123314028806144
329874361051918337
367320866742611968
316057207043133440
329111923247443968
321390387442876416
331756582578843648
379962571807150080
377410329783046144
334399399511875585
334775596783656960
377527367784484865
329674433759420417
310977453076119552
351765862551793665
371501381716172801
348957298028314625
306423820246450176
336635605989593088
374516769714864128
317144989417209856
321601151277600769
298835678748372993
323747891065786368
305503919159787520
355356144820162560
370632123754876928
303283782201532417
330671273069920256
325015850815983616
321612059164934144
323828535036874752
358375138640662528
309694257436966912
322346672904626176
313757012854968320
314095957815996417
323347333410594817
340286812301963265
331251699698266113
337471205961527296
308941037806706688
311494944227483649
382239052696530945
328142631475494912
384738971638448130
330514841448103938
371773275078000641
354104222586908673
364439759487111168
374794513681616897
307139533995139072
316218919339839489
321276958380027905
340099358777298945
331802428796178434
307630961930153984
307885030192074752
362789780964126720
375101958824394752
321401534673981441
314163969050951680
334597825826525184
322492741730848769
381030994192912384
318920969618083840
379955147951984640
323301208720814080
334445703088717824
315484941964156928
340738541027991553
320931474205466624
300438132384473089
299397968644145152
300290939711270913
377060217638248448
362236767979569152
316727281265549313
321838191617404928
326767374042808320
382131490672238592
328184904129052677
337311336176443392
338131669552865280
329069917636788224
330088600903512065
354385521990041602
316951295724490753
341916097865453568
382637586566877184
341199348379574273
326128365708910593
376524905074151424
315981694337429508
299618451490742273
380218648457007104
338992111976329217
344107534170329089
303886681424154626
330277567192002560
368296043051380736
325771193938497536
350804676398161920
321844207218225152
334079513992523776
332263634032013313
309212589810917376
323989554254213122
329429025699295232
330586482085609473
381951846098558976
330175019693002752
321251537479413761
299330020973887489
300290854134886403
344157722138255362
326044591017033729
325610296695738368
308407377378566145
325663842812166144
329649792684797953
313031977160806400
314426358434508800
341286118324592640
341499868386304000
308462541284192259
344915126077493249
373836838131499009
366673617334964224
324592372623224832
299697724280954881
329955412935843840
342987139849531392
333077300671291392
353107424628047873
328962328714424322
316963693869010946
321275557419560961
329739946254544898
315271359376814080
377961856780234752
303072144236089344
329978721039687682
372855536372293633
331434992313974784
341192496530993153
335061726800265216
378668297254092800
322791241228107776
329536569805512706
327958581481713664
330886554803400704
316371859471990784
313140628756234241
353584472811241472
338688262614945792
314963016116477952
314204657994043393
328647715087085568
338747613828493312
329172115477655552
377200929831157760
321241002180497409
375078006663811072
325770885636161537
301292080095952896
324757702498713600
371462145474445312
334490883258982400
328941897433370624
330477263080550401
357074894787330049
352828073604956161
334478918365093888
328544725319692288
297895265472487424
382587584318144513
309318752950951936
326898127758057472
338063092875403266
330889327443836928
317022215524712450
325287716554153984
305388514982383616
330014338494640128
320926548477755393
306271769780711424
341686666496450560
336194781833203712
320154385193771008
325297523076001792
334618726894813184
384169395678765056
328337781233418240
320759268691288064
319446522439811072
382899264055033858
327064270879744001
325662684135690240
329949082640605184
323817214870450177
298854548846571520
335976298663006208
375343666010677248
339169849538400256
334654430010044416
323518435680198657
329793667487367169
382133770511319041
362577593247084548
335563078412431360
342287391547064320
304304798126186496
381930051710631938
329950812962963456
311366820370194433
324807006768726016
331370590042726401
384021985899978752
328287436285292544
342837562471227393
377418901879287810
342379967688101888
326833659413950465
307200732929613825
331084149622448129
314781290710827008
330384540453466112
335167256763961344
377484034013945856
366071904668368896
359112001903005698
379678510974922752
356605994463264770
371803390885376000
322930728268623872
380731482471284736
303153752322473985
321803983339536384
374207429510049792
363200861746372608
355765120489623553
373629542373392384
380170317190025216
329429048390479872
335775956520280064
379595945836412928
321951377947508736
372857213909360640
331270168749694977
311182182431473664
366879907642486785
351802143684034562
336914875370598400
309055671888904192
334008201152446464
329588039313657857
371064097938231297
330391380973199364
340685369328676864
368064397165727745
315896478809862144
325307540462260225
326450271020527618
307516787895975936
307203953924399104
319659933270421505
333148459492315137
312678624065118211
328902181266784256
338020897443176448
329596493801586688
339613359819325440
311226769577504769
369842684845776896
374374233792446464
351474043922288640
373169360862343168
336126112646197249
340213621479071744
322312612794736641
339973871379820544
374370260842864640
326905997018951680
331050070080380928
321258819827154944
328942493121007616
342001980807454720
337927983572598784
335571157531119616
335215032117915651
322050228284960768
331235724575793152
334881631137587200
334630305287786497
375824149534736384
368480293868412929
361243107813097473
327642420860829696
368543734087950337
376259376677281792
384021373569347584
374406011110834176
326679922900873216
349036880664354817
311034290538442753
341819022544879616
368015720119955456
337603446574297088
334795234644983808
342544434694594561
335094898313293824
306842614131470336
362442814237327361
328638127910551553
368557213138178048
307070308362358784
331963702125395968
342515277046636546
330069722601250816
321229512123768832
340845597219237888
371148533178449920
335423434735616001
367598678561009664
365716674911010817
336443869518499840
339424207140159488
335144485958873088
332825395994980352
377540792040316928
331776877490483201
371320048809287680
322717319849709569
357049431117398016
310346510950883328
376561588133986305
331821325343674368
315232198183772160
327619951852675073
375966144626044928
334423800617787392
371956972159258624
330168390503247873
319309923949355011
329550650474106880
357887098260430848
327430283857104897
324837854297600001
329614495460753409
338410277227859969
321227506495672320
338767898581561344
319608122840854528
337593081547337728
322431656965332992
321756336893358081
353533019765743617
322593653354815488
335177856260902912
329722996715565058
342413101196513281
329231692017594369
377130211617144832
320428090562076672
329015778559025152
369260792899567617
313868963127898114
324640617147817986
344842519328223233
316262639900712960
330160350043459586
344643488949866497
382568794612588544
298250956980768768
364092555673079808
372605476153749504
322350664279814144
354268341118042113
351099111132504064
379440031925927937
307515466144968704
366392816341372928
313223990565027842
324608726558457857
326370446163456000
317474538273247232
372454979912871936
314226081626464256
318127408853168129
330464851728166912
324994694260076546
314631207126196225
342992014331219968
322334673504202754
380837236419207169
344003300070416384
316951992973012992
335394795776253952
323524025286533120
321844009834278914
357293747366666240
360328823419568128
316758579505938433
324455189887188992
343922251978125313
369482988704108545
321589524524331008
354092652498661379
342183725947301888
357638341673496576
355494070040281088
316970471499390977
382895664549482496
332903143971106816
320460262291435522
374679040243691520
312601950636081152
373252745882787840
322571398549745664
322710835778711552
324575191743217664
314599397612740609
325602941832671233
309640424899883008
322153775760568321
321534562733805568
384749790409789440
321709260134297600
332316352566132737
313512012439240704
322142921216364544
341554875567570945
326688364315168768
341873603945570304
359757266653675520
321383125756297216
297354054630273024
298777758279024640
373800212391034880
327951369426321408
319991774368104449
317711487311421441
324680996735823872
314070797113233408
340212718172786688
323798407967817728
358575489868238851
330134583037284352
329434580945891328
321693765075087360
334778545643589632
327897786337079298
312178758415159296
327475173852852225
356654492265086976
317730622607077376
381026709811646464
375776126808768512
333183105080901632
332530682490388482
341811674564685825
298143175715987458
340440114620678144
323563900400455680
301512028516929536
377576740849455104
328596210439032832
360815404098129921
336833454157217792
321654737130901504
321276450726637569
367372391061925888
321397093359054848
326856205450481664
328342063198380032
371037158942838784
319698367661891584
322353034028007424
368811733835476992
327843415377190912
373615635487399936
332117716276232193
376339207348043776
375624042260078592
325092237807599616
341048051424702467
298593740589768704
335252081294331904
330202952994271232
310855496355696640
334165648596938752
377437764846772224
335365447119695872
342450149643149312
300300155436032000
327073203526717442
335445961545510913
337231191545634817
334643681812418560
321857392214175744
334668606086447105
317848207168262144
324431218521292800
365058613586296832
350654621192159233
334706454739161088
318510582502395904
328173025914662912
338497857122344962
335429912322256897
305712355084472320
381527681160204288
338532161147793408
320628883311439872
380711016109457408
376250900894859264
321352129291902976
311706389112291328
329432922530672640
304001462185390080
370501256772472832
341542332765716482
323279263929335809
323258822879756288
316696570928173056
339322797832679425
329448801582592000
324558693964341249
364747773402300417
313282541480198146
303043345733787648
297564143093944320
326729264965754882
312460271002189825
343222180479373312
300960936095793152
316602974745018369
324909267587067905
369949532823359488
352034782579924992
330673969269178368
379481248617361408
319140627889680384
312585589876744192
311469355131084802
383948299822055424
335058028363673601
307534809088028672
330903028871864322
330169338613088256
374042829363757056
321653036340621312
372741946051420160
331581392402132992
324987346359574529
366104652380508161
362261991953412097
338910930991734784
357985718674530304
330823579715387393
315885670109442048
319471248721723392
315353286175776768
335460412818595840
318071359110541312
376408166163939328
324902594235469825
308701190290538496
324398995394928642
318026468682780672
332950061585686529
341579944742236160
382387478440591360
384035168085737472
334064852115005442
319123289228337152
332634127633371136
352748615711731712
373279912339066880
323205357524615168
323772544215822336
313357950313959426
380282847090966529
353617336000983040
329090668448346112
303160251052593153
326337587721666561
301580447035564033
301699005556088833
319488983967100928
322029149847965696
335097910586900480
363415491697590272
344741211707437056
304464772315885570
321631018928992256
357956261473550336
339558625875984385
329781016715751425
325006913513349120
366318531605835777
321294035723644929
317337247185780736
335384012824649728
372163174419939328
321017145351872513
362752311388422144
322046879993057281
356969497283923970
335910346671939584
329017350001143809
300670687390072832
321877868210704384
335449003485454337
358313989110902784
329942718988029952
324034660365635585
379694504317829120
334477566121484288
357490560736575488
327945687012610048
302909447678877696
382356007134838784
328553141224235008
327010682623127552
356826248267304962
331043330077114368
300115158632636416
301010431709958144
336508547955298304
327227834206666754
377990971897937920
335188604668231680
321392706658127872
316427806626177024
324282674103582720
373569881288896512
326521097854021632
341585687813959683
332857266279677953
317316413176025090
364891497117659137
312082100717252608
322138344224079873
354618094729166848
321380009619107840
321319528103546880
361631638570008577
336869768575463424
374999212242771971
317681270735896576
303272260586848256
319715041702182913
321830106836389888
331320833140195328
324761143602188288
335863047518298112
380870726984556544
312585056759721985
352897286575095809
312013960448733184
321713696730660864
327367992662978561
370066136781434880
381805267266338816
301075765980700672
321179477017231360
331962926023974912
308617490324389888
328704095902912514
336658395203522560
316641784040157184
337183907067863041
338777593149022208
338637557728419841
329853304232345600
357659634917576704
327069877754015744
352451166879219712
364494658405404672
329945266398572547
332938867835564032
344143055571517440
324379624991752192
381621228764536833
377300847908384768
321991516212035584
320056431237799938
316195837740990465
328834399619674116
350162240219004928
323668588798017537
332877218378285058
306558903871746049
353211472983228417
313957051162320898
352113755536109569
350556951886839809
377417008784371712
351232409523601411
340285559840845824
340812585257553920
379454289804267520
307553992148385792
328317700705226752
324297983069917184
357120487366725632
380897971807584256
351864505434783744
308923759539138560
326710057389662208
331105022756655104
364593658583986177
349216022743625728
329262543631687680
323644026949607424
334896280683819009
384078206321442816
337211351124561921
311948648948846592
317649643578204161
376555197553573888
319761131642183680
335385234495393792
339392175915810816
312786108729655296
360589505272610817
344150752459096066
338904894834622465
337246534875881472
314945332595281920
313837817795051520
312829800526004226
314184789848637441
372042836184547328
318885316402483201
332942788545097729
319816642026668033
334849589872046080
328702120184381441
352544301252747265
380863106655608832
302656692611608576
319289380604878848
328213160676974592
328581666496999424
377566669214089216
312207266520629248
332552444263419904
328721307833339905
322724339839537154
318744957030645761
328550215885926400
311548952430387200
325288584531804161
351441726214381569
312079936385077248
370169416824406016
330716830010327041
372922331447820288
321974419541065728
331871225888530433
307678085501829120
314203636341284864
325767226294677504
351807883970748417
328938715244265472
329268366118383616
330559065300271104
383939510939025408
382636645834440704
328492947391782912
326716013230043138
335792940075061248
316573521717374976
324710296851738624
304265886808801281
323789988191932416
335387581049094145
329308637740822528
322378868860260353
376356776457023488
342912339055632384
340442250523848705
374247333795340288
363500929640697857
317109486047354881
362094423888232448
332539054455390208
304949841312755713
344856577460817920
330567772318887936
326540995384717312
318804861422542848
335198238934179840
335122663662034945
373181377337753600
343088814669049856
384643552174948352
383274532142075904
372887863248973824
317431618505695232
312221911780323328
374582385834078208
324684342641184768
334312971092250624
354473186236174336
313037570848194560
328480821671505920
371497257637785600
335770905038970880
330212583833485313
322150326058749952
373147169076686848
334017801339682816
372019290024996864
317314767582806016
349251217509191681
321332787842011136
349860288566263809
382276299403706368
356168491038015488
320658366923960320
334708979777286144
328013733102239744
369523231293571073
317714095379996673
323771474055946240
327424780930252801
327806180867067904
358251282361880576
312780102503104512
350897476062023682
321855622855409664
319207860280115202
321151480583290880
378313965517807616
378503182324092928
320677080557834240
376759772013293568
315220817648680961
330517211682848768
337182863323705345
379997406299181056
336541513473470464
326691266358288385
381849489465565184
300731718585966593
330890162055823360
322929718078865408
337335210444218368
319117768672813058
370595380955987968
317277069878906880
352098495173365762
321939740653936640
326571443825561600
328569085774405632
332682623665197056
326817456737878017
313893198223261696
342617843717787649
336970521063342080
328523149022986240
306804587837390848
331841248698707968
366616145505169408
325867670295674880
327193497222402048
338822151794724864
332873972926541825
321229130337251328
332320649655767042
374805808824848384
334407068398256128
316709455498706944
315058843208003585
324872109866242048
369717719710453760
312021071501074433
331369535384981504
317160787028373504
330654117414453248
320247453330845696
327416886365143040
312102426385715200
312690433576804353
349241877796618240
317064542255464448
368022370184749056
372356531603255296
320216331645505536
334634468545556480
334477634450894848
374080332980420609
339036246351437824
340568578090741760
378199668397588482
328397596831928320
336450350183751680
334302947116720128
322426884828852224
364299225082757121
375673262513983489
361125914114924546
318392103682068481
323223338254217216
354099864432418817
324163471375736832
344497243413417984
334435494861623298
299866094540300288
334151232832798720
383437367295504384
321920139639525376
322919684062203905
316101305494032384
314167546930671616
341381437267795968
369438915603615744
331722218088304640
323765532681711616
332455577852715009
309737255449292800
321680052649603073
335365611037274113
342331336310288384
352599885587038209
322806117447118848
378503238032842753
370870685033177088
339567350342885376
329579770830540801
336350315567792129
321814319081852929
379089861736542209
317279976762261505
320888806494593024
351126056775856129
301145172518006784
324509152204447746
321803817941364737
326137052821344258
324984969829154817
312564183864594432
331769455422107648
319884694164475904
343905746007752705
384530960555208704
341882311744294912
337627755338403841
369935690181521408
331006801350885381
323972542899568641
321291366623768576
325718770662375424
334002695738359808
320520748483629057
339112263480913920
366801095416229888
341781933174444032
320939316283052033
383446817855131648
318431214426009600
337584257725779969
299990435810643969
358352854064443392
332280871530930177
350618948603097090
365495292172304385
383961783070769152
321260438018985985
378518201761423361
302870242776993792
382553862676029440
349062177954611200
341399186178183168
351023850806460417
378805370031841280
337767406724325376
332003651990220801
312915621488754688
342215471816376322
326647840493408256
350856650439139330
307222184093433856
332279910129348610
339684863928070144
334164511198179328
337488348778229760
328238707415068672
376252256456151040
380286348663353344
313338886153699330
339038968727343105
314347068003078147
353690691160907777
332317110766292992
324567376823726081
302831512213139456
378302280098791424
329338089556283396
379036555664297985
308560848329273344
351710370202791936
326765193445113856
308296260991983616
323158741144961024
379656327942778880
350276200968617985
356834424484143105
328155982624612355
375122014073155584
344469224820989955
328946000234442752
327882073530589185
331083885540691968
337970379396112384
320922974347730944
331955266704781312
376177583521804288
306936395736424448
329095578476744704
366201426034180096
310633854056673280
340244505401892864
351769110398504960
341869366062759937
315255933708165120
322335860899053569
354132118193975298
322916855947882497
374935946262630403
375255296542654464
321785165993111552
381254657382686720
338683744934297601
323559556426907648
331152876544094209
332735224419086336
319615750228824064
336290080463388672
327506179804782592
328605532032221184
303896577985089536
322473477737168896
374127676745056256
325103542840995840
356833689939869697
343603716764618752
368752805994954752
307907225383473152
380743871258300416
365838104512311296
375354658543632385
318107144878706688
329366293230809088
368371809919320068
317680429228507137
332792244539121664
379006562401910785
320188750867087360
312289443102986240
364851828669693952
377998572697825280
363316413403897856
367289327371304960
340102038220324864
374438314729689089
355213117493489664
334985833847332865
336664749217558528
309856508668170240
315494685189754881
336745460503019520
371893426771734528
315701002495987712
321642294950387713
324401121613467648
376199808366559233
321710162652037120
377649815683100672
367713237770330112
342837004020621312
329679780876263425
325073325124632576
314023725093756930
349051915298037760
332117384066392064
339445363570257920
332106717200535552
359477757085892608
307725088596324354
340089825023639553
320945710499520513
331582150669369346
366971806130769920
301898105891192833
319757153663606784
329700812538392577
372169663620198400
328678125531701249
350429447435988992
333185055004454912
344133497050525696
309254423748681728
324549237511684099
353288701566124035
372179382468505600
309170042170380288
331755649354592257
382472921647550464
321266463979761664
330129638108041216
338454070098542592
373163690222051329
330560173481537536
357922896120782848
342004191713177600
338545571520466944
344646021709697024
319338634320961536
335229135511248896
326480108439367681
336212280498868224
366788934304407552
313534340640432128
328305577799319552
382978611851968512
328185952797356033
348735768379920385
307208222320758784
340108868682141697
312540789806870528
322789438713376768
318785626835128320
381269229862805504
327382092877004800
332050823020421121
324551888391503872
333969193252827136
365500762492637185
331445339850678272
383926863636082689
344302798722170881
330756251694809088
331865706931027968
335090402107469825
341999871890427904
384659553046265856
355659630136922112
326175625788411906
321966460002004993
325229458548215808
376690020720971776
326307745756246016
334918450281607168
372861765136433153
367359832765898752
325244371911974912
372350376453746688
327115305161719808
327582085722279939
324526006675312642
329301539019694080
358201369498357761
348512124106063872
368531440750706689
340579883455500288
365266074289176576
331772036051529729
363428674755768323
378757901499658242
362962100420755458
318438250765238272
312512558701608960
340427643109392385
314547456555753472
381749022769176576
327076348160008193
311136469160951809
381326761910616064
334848002747408385
329918611458252800
343907506625576960
382731008694820864
343928305369620481
337524593642311680
322210075592769536
332505105251315713
329082218716729344
348679045967392768
332586313733783552
332661380148781057
327983941246140416
325084100388077568
356200339634008064
335934255253319681
381049527845007360
363314328218238977
325517178994556928
380195333462302721
340608058889740289
342343897554489344
353039370678308864
314372424256847872
356837559499886593
322010763659190272
312271469793124352
383620218255179776
349352016843251713
328016830750916608
319175860680802304
321966550770917376
331982146501738496
329375175055388673
310952879433347074
343625898144174080
331379548329480192
332115861265600512
360045536595808256
325458960809328640
376764704137285632
329134922306572289
325010680694599681
318502234675625984
328518018973962241
384690504660975617
348896788113141760
328904008314011649
322114834357432321
355238691481976833
322936843752595456
333065351971602434
342484506055434240
331419403222654976
336765049572040704
321392968311402496
350331013412564993
368064773692596224
373310923194130432
319979745678880769
326370549943123968
306939724919078912
328512329639673857
336112920607993857
338110590465753089
379775870128648192
329782984087576576
325970897406152704
321634204360269824
366309659084201985
372503084913524737
332373541691457536
308222454210379776
370753304239669249
300044578973704192
328886430254391296
338060325716901888
328898916500250625
331388575931326464
326909470372409344
300879057262895104
373841004316884992
361362128403312640
304619461980352513
340147981191884800
311342977979150337
319457722477203456
329446805479751681
360653573333319680
313788722690785280
335156333294788609
323619997823926273
322964572870955009
324478509915459584
349366946699026432
374232006608949248
325750398835105792
320188469370568704
323806916692295680
320729548427763712
354832067663642625
357277845770346496
323950653699416064
369932223287279616
318931926184497152
322707638175531008
340539559140007937
332123396693434368
330490605509697536
344863582313402368
333997358499131392
375450787108773889
327069175984054272
375596816374325248
319929247013683201
381614956791074816
331613729403842561
372093889844224000
304287910633537538
297749117789159424
374904283549794304
341712833790218240
331446846876704768
339179310369882113
372041484163227649
320869159221219328
325806099645214720
311987419757031424
318760105204121600
312394122986147842
312391312508866560
308933864926097409
329984153317683200
320170535713652736
348983891056529410
305751607574949888
324743612799803392
309101409045987329
305376972291325953
341213629397495808
380141944992972800
304632913914380289
336974563088932864
305531154226872320
326066394804400128
341692755547934721
328231546777636865
357254332074303489
361260913686355971
354262079483551745
318978572150771712
335404741750321152
327204199693697024
358827241498611712
307009664376242177
334414578563813376
356415136149422081
301481782883278848
373832890376679424
366930665863778304
302637968995266561
318232373324025856
321767572909461504
364282425171386370
373003825893744640
338788820189331457
321048681589661696
373286221578903552
344167533252861953
334834459717292033
371314480166084608
331728091623866368
375334078947807232
359715559509725186
336802638437961729
315172828423008256
355838973949652992
319098484986900480
321873527458369536
354057253214629889
321614537721786369
323514610072305664
336886959769284609
319233374818549760
339055611314597888
375233796531949568
340999514666180608
341395770253144064
321225224098050048
354609242180820992
382355139488530432
351925195151384576
366441854281072642
330283750938259456
366602086395289600
326714091706122242
299868410291040256
373125391663104000
342247178498109440
334861500076392449
362594318541783042
324943664537296897
323805814139797504
350604782018371584
332884242885390338
353982399861899264
327576480202764288
376174744208289792
320232622427099137
325997089102385153
307644175535468544
383747630028685312
344151449606950913
343220495359016962
376554423486410753
320026125155831809
317126206153687040
375135416518594560
383469179254218752
376347310239653889
335230835898851328
318227776412995584
376406626585935872
321949798238400512
333026397650046977
335117620762251264
324864526082273280
350148591437881346
321426684605763585
381179584504279040
383259172847902721
358248683768258560
337120303283052545
376771554732163072
312465216602525697
340867558741778432
338094498062147584
356016924955652096
371850757433069568
344080080949108736
321463579192741889
373557305637634048
322741714420920320
323107926761930752
336875804422197249
374006179061456896
335860054366511104
384762747948244993
329428594524823554
298303293287960576
351214951169400832
309427786530041857
331749498906890240
382155468573253632
328355489652043777
333899297869422592
309923438741581826
334870867261681664
373963719250034688
355319920520736769
344227862758432769
315088571566526464
339029680202076160
331214478916079616
335459750533804032
340085253962096640
321988517813186560
319475245377540096
367988626707075072
321331824641073152
309045241288204288
376775656370999296
334097938382983168
332157138510163968
325521283024551936
315506863775039489
376466504902270976
314807399129174016
321684752404979713
312274128621150209
322031526814572544
334290745970282496
380816037014298624
341195897952153600
331074008567148544
329737788876521473
310576688369119233
334396856589230080
305466511945003008
341637492644130816
359818444327223296
369359294413553665
328878091113996288
340641088161337344
372891742284292096
367622069464227841
383740643731705856
352428061880356864
319587545828704256
374970365094924288
327863567133057024
352874745328451584
312017282387804160
339095398213906433
341091842424705024
373817712020946944
321859489970151424
369455540486680576
379058550196420608
318734705715458048
324147850600644609
322184162566078464
370778408461942784
372784689678798849
318616055452938240
318542467366522881
331755417745117184
327095713928458240
344755001937252352
303822903756070912
371788552515772416
318068206340288512
375648455135617024
380148394947133441
330170650377461760
384405606712369153
324910492684533761
330330115080855553
300401143295639552
324521778951122944
324806030393487360
366349443081043969
367009641156186112
304847028909903873
331167622408310784
370382373507985408
326653964508614657
308610999479586816
321592154155778048
321136680683859968
336299047344279552
331303733063450625
333918115270373376
318223540576993280
354534813929181184
332299557436264449
354464408472260609
334743122808541184
350803207330603009
330481951603576833
303626239837614082
352869287251279873
308795034164142080
358747536812548096
343131463052582912
372889694394388480
370237259556978688
298547850994933760
342347948136480769
316521752748515329
315898385867608064
327257209698410497
341829671693987840
372598207907254273
331120317172961280
377584922384674816
357382591122378753
321141539327840257
356438065692155904
317068797318135808
331971799199932417
340499022710185984
383247887498375168
324504826677444610
368714214606508033
314045584518557696
373537088299229184
307751977301987329
326498654967959553
359921249260019712
339913454280400896
378893723720892417
355160419226222593
376457555146326016
334114658996846592
355263071771561985
303520487533846528
306190336710017024
336830719575855106
379396105819025408
378695027612221440
331044497830064128
339562371439796224
301831748709400577
324673196668383232
371955811766902784
322239165754388480
299716341466791938
335584257579814913
356227931065946112
310200355843612672
334804248078475264
338623738566283266
304984993032183809
320976649493561346
335836851506143234
334760967005163520
337981046467481601
351163066488061953
383212735716401152
309132528411869184
320051475097214976
329649122141429761
331084217968648192
314762227875999744
336654201507680257
328538697114988545
311225373184651264
325685963802152960
329769908999163904
329779569747968000
353214269782896640
312845491383701504
377432470347866112
312743391580545024
328580262638272514
371973321652305920
337215714580643840
340625769938186240
298864727721926656
362917920382271488
314314531167932418
322546195274792960
359690754597199873
339977940391559169
330426074225852416
322876765540347904
318045476006027264
312672078048403458
328279327206670338
318607623555522560
340817154414870530
377484746487390208
324667514078498816
328921108927610880
330729399139844096
372339250614009856
377670636212330496
319134215377670146
312953629961244672
329706407727349760
322850083030855680
336848166571880448
364765862860824577
373482998802300928
335907606910603265
321784083380334592
317910064650407936
330468148052635649
379625500076830720
340107504979693569
329817887198019586
324633586634461185
325301919818067968
334478431779704833
326766500822253568
367822931843624960
328117594118823936
342940672531259394
301411209872293888
321740354690891776
342786977122353152
344168046736326656
320643596422369280
368231591241187328
335040062427385856
322345736253616128
317765405085147136
334890502849699842
323565017750446080
327142648727085056
327136521230622722
305864607304667137
330920013433303041
334373330624856064
331791505180213248
330157655689666560
318362988295880704
375819182475984896
344673739981602816
306555961663950848
379700683836239872
357251866557562880
379808940957380608
325685818977034242
311852029242929153
314398962071257088
379273736559800320
320752834389876736
378140362771927040
325197982096044032
330062835918987264
332676009600102401
330110777614794754
378016816297021441
298263787230871553
370168622313783297
382355503537328129
312827765516820480
324380347431256064
336934948286103553
323584226828107776
372938151419211776
354878731732516865
329336179398950912
372939836375973888
314180490552819712
330069944198897664
369430406858166272
322704438483632128
337026047927279616
338168612324003840
370806155615809536
329652939692052480
334354910252507136
308574014874451968
324428531486560257
350266362523959297
339757832381534210
367540942179278849
329998738003210240
381789524994428928
321258589043953666
382474499385753600
360436938722910209
330456709984305152
332469736774459392
331771343362215936
342660689397166080
325832691285110784
328656524870295554
321457487792463874
327775949573730304
363740182001893378
308297613709565952
375260565360226305
328383509678915585
329117435133296640
334999643303854080
319414270922203136
337211580288741376
317907243007897601
334312821506572289
330730456381288448
328545404029390848
321350562752917504
322336233252597760
329579613145669632
329059835037503488
371635650316886017
355745835104993282
370054385797447680
343061367173021697
365250027674804226
372396691049435136
326664723837894659
355320240516775936
298921349408231425
332528034341060608
322955640320434176
319642093276512256
344582455145160706
318220211058790400
341679461718179840
325052400962514945
337653145473785856
338867002934435840
360096512128200705
368601372385476609
329781415078158336
378127635119083520
302468282559115264
319451687288975360
330113847295897602
382685990923796481
317861560267706368
375814789748236288
339926164162355201
321639586931556352
366634456787853312
327202727694303233
361795280036831232
337290727555997696
316058510297296897
329278894702202880
374339662497976320
314731848481767424
323482547147386880
323315081452593152
380207367704436736
338796463561781248
344470675894968321
367825559524364288
341889786082119680
332324187060449280
370933986467807232
383234665135341569
352310877569040384
303012947393921025
350629166619701249
338843271210078208
312437141034651648
334531448956665856
350568499011268608
320047020641492992
342787540832645120
329435795247218688
349006870427611138
353611711917473793
322300747863691264
325021703254204418
322847810573721600
340956452262903809
306955203289178112
329778339139174400
329642671322832896
351341334835118080
333107035900092419
356292629702520833
363869407657074688
336535405115629569
372531412563689472
334421509345005569
331781324912353280
305464073447931905
379736004351258624
340488512426106880
307169747567525888
297788424214151168
325763192145993729
370449641877155840
321781743180992512
313861569958277120
334282816042958848
370631748016558080
362014336060882944
332283110949548032
314942663331835904
368746147050819584
374659431318839296
366967506419724290
374714219155173376
312402534436335616
330873430117343232
321963025089306624
330360981941264384
322714649151815681
356106127861223424
320008263712256001
379988625725095936
330672646335381506
310066171460329472
352692054222061568
334469676950245376
331641144578551808
321268828220846081
312375519524052992
369548194683711491
384659372602707968
326421206733582336
315549576910229504
324916911911612416
373874673819602944
328828634188099584
324894761876066305
322361581491064832
370413709656477697
382476834316636161
325489453743370242
331749399006949376
332366157896101888
319671232826073088
326922731553714176
317477217716273153
349242062169849856
380840857382817792
321825704650084353
312806437690679296
370633773479501824
353376288888721408
317708639081205762
300509713391570944
344649602034700288
310054979513765888
364643303536332800
337277778300903427
342108776389804032
374482255290179584
381729611719376896
335197515961995265
357367613988417537
371516452852862976
329844958800539648
317850039584182273
366809490508627968
316609414004084736
380021558002978816
328519658657431553
299379913633452033
321399102782992384
334816661658013697
324907101874974720
367870249153994752
333045471192961024
327078670105718784
321637973760290816
351710252598693888
325050041985273856
299034946645938177
330131861802188800
334499368017207298
337683642086207488
329177291387191296
341324491005243395
325064458802167808
324713069295063040
356092721733181441
382395619517538304
366808988723052544
372749642775019520
318863776646590464
313791763682828288
362640162926243841
373053896031105024
341422826563198976
352733396981653505
332854085181124610
353933819524558849
344172726589730816
379687030529490945
325031998492123138
308301003990630401
339472113742266369
326902822144729088
332855131462828032
298093902802604033
329767653092773888
323051768562978816
368424028123701248
317517883318104064
335216431199301632
341168859136544768
304322638644391936
317268493563224064
312652561352122368
329583372563263488
378248553572745216
368495935178813440
368868330905411584
322396642412216321
379979375354998785
360062266399395840
318093413914394625
324270894547619841
374780687905464320
336605553386217472
312161232633356288
316254618382372864
327280306807779330
303931663753281537
332107537459580928
322029634835333123
371637352898514944
321015439708807168
383326924246106112
338013097937760256
340140750769631232
342030131935731714
321330466017914880
328951526456451072
303616862753800192
312776420256538625
343930358787604480
306937692699107328
340277371246608385
317333942959214593
365504995195490304
319601884040142848
329747922826719232
330123585081446400
329889514917081088
352142403798446081
311590722929324034
318442842404044800
326854538411790336
330915081099563008
311912890191986690
335802217867120640
331541349499289601
334481494468866051
370685027597574145
331792377234747392
327102447447330816
352801338129788928
362927201332641793
313823911752118274
300974354269876224
335370973714989056
305917430989991937
301907850874200064
377535066299064320
381599620251791360
379809371015753729
343509614261829632
315252347095904256
381983805994573824
339759007591960576
361810010294075394
379636419104227328
333000921489477632
321228032226492417
314773766548901888
337619375458770944
298647580387209216
302246051853774849
335623355447263232
328507048885100544
374159878538792960
361144792891133953
332216871598305280
326743333215035392
324999920509677568
314720363948949504
314011657049362432
317698372259696640
368624180977082368
335217358400532481
330273774500978688
304030019758465024
332469947693428736
313725171217358848
365938511397912577
380950154343243776
334180126382235648
311630647871557632
310040144361168897
358400646984519680
351488367789228035
332992792915750912
374902611725402112
336641000405610496
360650432877576192
322009271279681536
354551475051044866
334124607701413888
325034849775783936
323853751913967616
323307242487169024
327159949966848001
324896591569907712
368973151570362368
340127426040434688
344164151351996416
319560415610798080
336279652165357568
352324785985945600
352524755288588288
362558610997379072
367335774510792705
325033124021018625
363700639785693184
339818956854546432
322553029947686912
328915274025795584
384015375874420736
323662697155678210
377899380910874624
321626228006215681
331244141738610688
371442821884280832
333018380477030400
331071824936960001
329814939290198016
332176357356363776
337269075308838913
383585106322915328
384092295663865856
302510579703230464
330400367152091136
350222401881128961
321754092252852224
330303311280492545
384133545137946624
365985113714069506
320292589112786945
375056631869865984
355711969032019968
357104970287431681
374395901109735424
311854819386208256
325788943377371136
374535821476380672
361116067352944644
375579557253771264
368346365044461568
309670264696868865
374568650398642178
329453927374409728
339050043187265537
371997274202976256
363381637549006848
320664889582571520
370700202069737472
334521695937376256
314687391401123840
307059587650043904
340405246444584960
327856985859047425
384109787664756737
305145957262192640
314368572296151040
320593990833561601
321479360089559040
311838580857257984
297154049218842624
308309325351370755
344518312329359361
377335639701598208
323546709953236992
322799710693896192
370914415191007232
330526051467927552
319772631039614976
322207154952081408
336750001839566848
317756634736754688
380820106692939776
335096881938051073
327842852824559617
318688987260788736
339196661337317376
344932523345862656
343119656418156545
309464215746392065
349328743866703872
369820177493278720
377971446472916992
337061585841446912
321996524894703617
374051587825479680
340310442641612801
318121095989440515
318032030506041345
338719267400871936
357301477406027776
330506271339991041
315695725101084673
331159793551147008
351772409206013955
352119557663629313
316173486307545088
328597299355869185
302115642415394817
377029080840818688
329939577022332929
327460366428819456
356011486960828418
320113470852980737
323786332084260866
311170007210000384
328672910912942080
335444663240626176
337286036998721536
319208841852121088
312083973327159296
333017270659981313
313824169437577216
311593638016716800
324243666375950337
338889894892036096
367678013313679360
318520890230980609
368098635956752384
333956436893782018
344462099050799105
359063224143974402
316585450347319297
353645635834085376
337579623955197953
329628212336394240
325387202819403778
371866359547695104
305316650566156288
327101763230507009
379785453282799617
328281950915805184
314425682409177089
372911813048152064
364609500797345793
335019101636403201
324615907873792000
326546658261360640
310897205894582272
311997402661941249
301269977481244674
379809517527400448
352486593367519233
327135712833064961
311531712473620480
371399998506020864
378691517818208256
383473384228528128
321362720685445120
308556765358878721
328133076213436417
343698683944124416
341926639992713216
322468943262531584
328877885500833793
338301545097621504
368060970813632513
304311765116801024
355391705178062848
320959645978083328
326483920344477697
329358186891079681
315951998044368897
337717587624464384
326331446753107969
373137409975660544
323197877243482113
374416437169106944
322723134451105793
360717154330480641
360722699024207872
321739545186009088
309910751643049984
376217754149195777
356861818246938624
383650906635395072
300510209938423808
368135441863540737
313801898077585409
331589286099038208
383311190774284289
327217371867660288
335368147072856064
337628924324478976
304806138292105216
309043376085430272
341899940974440448
342708752467783680
367811825116536832
330175490012872704
326913339936612352
329257553206837248
369325910417104896
311308396148183041
356798743753932801
327422690535276544
327456945239891970
352984870911348736
322558773434675201
325748773919813634
365133175766257664
320938306466619392
314827043403603968
353007447104962563
376377634436825088
334378420173684736
313363630710210561
375479818122694656
336189066544562177
382925148544061441
335166670056341506
383627189985353728
373992466850271232
318543770926862336
379456954516926464
339611010916810753
334083588687527936
325685205937565696
319960071830376450
324383266721370113
309898433408421888
366903065346969602
308735221791092736
318622167547908096
357362580492255233
334417567512944640
330036344451649538
329421824188366849
364027808747487232
359962600978649089
311709635662995456
381128406219235330
320606359185940480
313496804702445568
326321857903075328
325424255447748608
339360529971818496
333959521779195905
353162078216925185
340971591812907010
376702067668033539
351603483587248128
363465992824827904
339047770923089920
303693670601863168
342132744878436352
340872435052212224
374526581479194624
319268355456524288
332551133430181890
318024889405693953
340307113123381248
377707730922135553
313207531436638209
363344609927118848
327655919473262592
369093358829858816
312437339177758721
316147411716288514
332304337625829377
328862227203514368
317710430187425792
330525195888644096
330128674827423744
322659825727193088
313520103318757378
321590017132744704
335400170701348864
350640782924980225
301784748802572288
360067441814028289
309827690188394499
380723708106932224
354841618089644032
325441045485731840
332872783509999617
341061352674185218
330671313196826624
306992773658189824
384720030996238336
330442281066848257
332530399844642816
298818366804742144
326703371316756481
331991567156002816
328626339638833153
312966098846875648
327125581361717249
380040242046464000
318896429022187520
340228784819146752
361744528874536960
325736797625778178
369353846113316864
355931361107902466
311279819671343104
326681197143027713
326290416607576064
310930840211320832
348636245582282752
317855406997270530
341015743397240832
329401699670315008
342024004946771969
343830307360878592
343814764650172417
312927957893128193
313120619594145793
316562051352899585
336423692747800576
375776004725149697
332504027592007681
341300908497448960
326304970620145664
324743813031657473
329975732342255616
330451425081565184
366193001954942977
329249328222830592
314486296754126848
332330968297922560
327391056205328384
312575917069316098
325498507597316096
374383109212733441
326476594665357312
382133999847473152
383990012179931136
306152670970904577
331151788558409728
358020433498476544
333923901845409792
332116562565812224
370976254226214912
339141197400535040
329611589449826304
321856647549042688
327889099950276610
383576434691670016
329030448888033281
326447682392559618
329956763145220096
327287952713605120
353540632930820096
303103793778802688
367602942972411904
354793652284960770
308366192463204352
330109454739714050
329971277781671936
379744910548533248
328959719010095104
372306680559570944
330682009032720384
333030457258164224
372700472177885184
366772278232489985
323853917530251266
322000762160967680
324532117889511424
328122501299322880
340600270616678402
372323755164303360
305467055275134976
333071210256687104
311501721547452416
344873657513934848
332994974209675265
326484349761490945
365838413812871169
321379401583448066
376401758563860481
298465707694366720
383224993326194688
329476915960352768
331764581921853440
306298275357671425
322489656056897536
330702850294415362
363864188759707648
336873193644109824
319992866069938176
327895329062125568
329567317275054080
312539139142729728
373878386193469440
326048041045987328
332393734090145792
336916216662872065
334882146877591552
357804391983611904
316928307738312704
317538745639391232
314381832101703680
332597779702611968
358112716528955392
379798690174472192
334509083254202369
314024857698447360
311656038946459648
348446570661953538
329417094057844736
320425743425347584
316653205373214720
356706020036313089
369360721932328960
335007817914261504
327054182022533120
373730289756827648
318201012336869377
318296881488867328
326720151586238464
331371631752663041
330073994017509376
332584169953693696
369449439003299840
342672113171300353
339731969447448576
362109291911577600
325691223115444226
329639898686570496
368725548056322050
381026609832030208
373807392024449024
358267345183051777
337419784046145536
324226060122222592
372035124612694016
323835410541338624
311562100982050816
315336102892412928
356850401800224769
329776574058598401
330310936361566208
328764652047708162
336480501726593024
378171291586416642
332979249352953856
362050962841534465
367499046669533184
349996147735146496
312995572472762368
379746875026329600
332501487156600833
330427716442664960
330159423689482240
362240327614083072
323486578406215681
375826120270036993
329778324626870273
328898991272120321
315442437755633664
326762479571062787
326525015598178306
369908535062061056
317119386446086147
325007248617271298
311182429522100225
316242951942574082
323470614096666624
372353931474513922
304237314941521922
380383475041177600
314456824793415680
321092377223782400
380852286525669376
319893853475848192
334397010423730176
336979220444110848
352997858754039808
331125129557983232
309431750810038272
325486728397873153
378548599652892672
357739662879633408
330219243549384704
365152008321245184
339871785665314816
330290515595624449
355199760573018113
342211126513242112
313084247286104064
319184888957906944
335588638446452737
329313364385865728
318043046002454529
331075844636282881
355850657774841856
319085767492251650
366086019801559042
338130612747657216
313840447351033857
344624023050797056
332701447923830786
311610288455692289
324901885414875137
376080290227441664
372538597225689089
322326311219654656
331422319056650240
335527677937217536
331242693122478080
339479374892003328
319244296773591040
324346768588419073
371464057833795584
341750394424279040
327239440550461441
329981874661376000
322907864240889856
311722630921199618
327395518693130240
321813579504447488
377792689833771009
302944817523085312
357187423043723264
372037010443096064
314221917332713472
322224913895276544
365199779426349056
332135475303309314
344834734670639104
324598873777664001
328689671934717953
354468979387023362
377257492360593408
334872594090188800
380920466698801153
308708371681378305
339486742748987392
374875335692533761
320881123515318272
330803799553867776
366394412525305857
374047803858632705
317971293909692418
363893799484788738
322725777068142592
328507234264956928
313343317922443265
307513822418186240
303312818940284928
363349115305852929
322559788728852481
341219013520658432
321731880342917120
376443515921641472
328909174639566848
313853252015910912
367980826883276800
382114474016391168
362971420231344129
366776381624950786
303759940613451776
340594747242582018
351676904694231040
368417138765496321
330026816813289473
370896821603688449
323807652423532545
314762962470576128
329239483927121922
323273527153278978
384334961559363584
375153184228265984
326779811831881729
322049595955888129
362988910902640641
351753229006151680
320918866400276480
339725657653256192
321809918514577408
372523164049235968
368917484566351872
301160708161302528
337568604964921348
359161079579934720
297421600813379584
299281828634836992
323599404344942593
349268542815870979
321031308715380736
321464702062444544
326115101897793536
366567838821003266
372069256659492865
330837964022226944
330307021071077377
352126042019868672
298450169513533442
354865551086063616
336680235883962369
342450257235435520
338292212020432897
342677381561073665
380547317415550976
379962547253690368
323828857453035520
330659777426386945
364022961424306176
334710587592409089
320566430280073216
351459357726220292
331620989597261824
329370401086005248
375664848207499264
324352692216553472
381954248746885120
307823672377356288
366563576388919296
320168868297441280
314599047497412609
356096538184921088
332339017129549824
382492306911154178
313852639991439361
317356754885287936
371343053446848512
366402765804679169
320011558858149888
355404697709969410
355334809603682305
323531734127878144
354157704400474112
372047894896836608
329052950922158080
325657442174251009
374241771145814016
299353556882964483
314896428633825280
342434564301533184
342391407710990336
311304250774917121
378005616779722752
328377595722866688
379656413355581440
384756311629377537
366308231498305536
333941505792299011
356286239973969921
313005431385636864
337447187212562432
366485269794390017
376870585604665344
331106406931496961
337532783947837440
372720941727350784
331084885617958913
328835491808047104
339089536355278848
376082788547440640
340300585209307138
364757162641199105
323095463987408897
339631961561788416
331800946470445056
373473799254994944
330195003081109504
315104749248724994
343790532729925633
334095189457137665
379506074073575425
304057376175169536
372573222538977280
328819066682875904
334334242370764800
325248079387320320
340624479992569857
367736860623138818
311316683442749441
329249044671102976
359471461976649728
303910656988561408
326913928619757568
318046124084690946
337722204139687938
380086345357459456
305349094652669952
360169887278170112
328880961662119938
332156912122621954
322758674508558336
329663466136797184
330689029865607168
342723883901784065
365813972957528065
314246014309646336
336559725246300161
369489482292002817
330924637267582979
329801895256416256
383810650696212481
325203964234723328
335759002170454017
348826971049967616
322497649880231939
329806170816663552
330779541490528256
325345158021390336
334084435131637760
384609055517335553
321246565832482817
368398993803325440
357866312535506945
351512469853835265
378476622946766848
375037097112903680
328342356229238784
359531727753986049
353335582677663744
308643296861900801
379079432712904706
377256912078655489
344929705243320320
321493345975279616
329681069819441153
313006808241430528
358105885702225922
306021146971746304
339627522012614656
321321456615178240
367288005712543744
319487744411836417
330787847995006977
381527447612575744
350304678774439936
332257161361113088
318943353200840706
311449265262166016
333954428770082816
380510263218147328
335982692074135552
299154508989202433
366708217625055234
357032847078473728
361842261044109312
326290416964091904
369203774759264256
329044551530602496
330140844780826625
379994032212291584
325375382071169025
369274007310200832
368147708537606146
322537935524200448
320988743710425088
335365810396737538
330740846389514241
318585889339080704
324985565487460352
320651244454690817
366959809582465024
330062072434028544
314922901113561090
351386569128685569
312606896504832000
333977255518826496
343516621417115648
324534663211261952
321263934852182018
310261247058796544
330731083593285632
330264071368749056
368859955433975808
344856649544126464
374683041798426624
298123402269556736
354403681396989954
372230303982432256
320881927974449152
330056723668807681
301551694330875904
322566592594575360
324987280647413760
377656260252172288
329013443673878528
332625610864222208
334759311261724672
334720212786114560
321433121369231362
383324759582208000
356652076358578180
379248259165741056
334892446074953730
331935941361037312
330853065857060864
335069189586952193
332507529940701184
330050251123720193
321060810942214144
322304453363523584
362643215389700096
381257555303215104
374272360976637954
368850554308403200
335230716218589185
335950452480933888
332697637893599233
327233925225263107
320467360827973632
323953219288043520
335922395229614081
348783273247391744
374554691385827329
339026988142579714
328649469618962432
327576154179506177
328548017009463297
330926851063160833
331906676728922114
379747693771231234
299261763147407362
326567121943420928
337633247548829697
363957545716559872
334854244710621187
320673797495742464
375232833645596674
338449411648663552
332995745349259264
376732828979191808
326153339077292032
306913749648949249
330039289708675074
315181536859258880
328149570200666114
375261315331145728
318796325921628162
329481849246208000
330674090333589504
306800428102868992
331444545957027840
352219276595310594
336539285878628352
375670520953315330
320970392506363905
384524946439176192
357509966187339777
329710721732583424
318811273775181824
316547632115904512
308940298850033664
331624417056661504
362617154446688257
335501383279185920
313803004929245184
329476926798434304
301890697177473024
377873498632634368
329823507930288128
353607352102043649
327767875714682880
320548924890963969
327951674872320000
354598833713451008
322243011654336512
327740088568139778
309723137057103874
372351529224634369
336354721151459328
378157506591072256
334536831481819137
331871804601823232
319536003360624640
336877492277227525
298800462952554497
366271967201992705
322136389766500352
333990903448473600
314112239839899648
318698388700934144
319447347677503488
332234530897412097
322889515926704128
310832994942345216
306573453887160320
332690592985387009
351056213062066178
384097700561448960
340109083501805568
340870941263413248
314492739532251138
358711265973108737
330169169964306432
355717083838955521
379476670605832192
364871237844996096
308969703466991617
299639569165479936
326438801780137984
316517100938219522
332998194961199104
317915762721431552
328739379008901121
359171382564765697
317599974756069376
298772734329110529
331679245774487554
366733336846139394
332739353602293761
341611906768986112
321056275838406656
334422644965396480
350855244747509760
334366789951696896
320976892624785408
341989872493555712
314006935852687363
357337396615974913
340669858381459456
339180234127593472
335158917027995648
327823747333623808
331378155522756608
313869889188290562
328127775988912129
303145060059467776
367637930837172224
336018166348144640
307161281629130752
322326840041680896
337194757870714880
328771759341981696
316266027967197184
340909565887528960
321897937301012480
301366421580038144
321605647923806208
329671072255463426
322975916663910400
373249361242648576
360818845226766336
342507186909499392
322797108031782912
355739739153907712
338916383343644673
334727569926672384
299346693646848000
352031903022465026
334917088693063680
355466690152251392
375312421193543680
331870204118306816
366364809320595456
320789892261089280
350830163795251200
308366073319800832
323834640198688769
382831262584807424
336300268377485313
310916485377835008
302109671353880576
341409134282944512
381085432349331456
331169864351891458
378522008935346176
331534016304005120
324660380976693249
378327179178037248
342423230654607360
375594750671200256
336190280988495873
337546592536117249
326044825977778176
308432318576607232
327255092539576320
299380186342912000
374065425015128064
325481388331659264
334009241448890369
314268847911866368
303428903727411201
331527418470887425
311844606713139200
374914403814367232
335078148486074368
309695577510260739
304498952974262274
360950582573400066
344883165971763200
362925957897654272
376534652233990144
321849654423719936
332164726412955650
340960224997429249
355935369381953536
365870642739937281
376086191432429568
355465000254570496
331951521145167872
361197528345092096
304286020562731009
354770105370030083
325093162139926529
333052754958360578
331416168185331712
372170359421681664
353750769410912256
367063413265932288
314824230938226688
372270433048866816
328887794686652416
380499459006025729
321114253690040320
326820069281775616
330131198598856704
324366564084310016
324031672054079488
351787441037914113
308566316606971904
319092490948988928
367367701247037440
321801177966714880
328146226077921280
297950477902032896
303849695304884225
331174606423592960
330151969660485633
351191456855244801
316228956229607424
307369993270616064
362427171932872705
331086849831497729
365711883891777536
334933249036017664
382627440985899008
333003162774544384
331836599958659072
335370864856035328
374450676975144960
340567914069504000
319460165478924288
305517841229160449
321498678210752512
380902015137619968
327382556657995776
317814334673805313
376902569131393024
364638652212580352
335314908667314176
299983252582703104
351068910172372992
320179707888943106
336735078967279616
365169384878129153
306785194474614785
316946348819750912
301507137891336192
331072626334244864
334011311010750464
335788084702617601
361182303604576256
341772374951219201
339846265082884096
336558811617845248
324426367787737088
301889715932655616
354120593089630208
318022348446003203
332583000007143425
351949487712907264
332209282525298690
383715864023162880
334024051397898241
360165783617282050
311392494141186048
363943231857229826
321970670902849536
333954269428465664
382281580993331200
299113828963205121
309012509296295937
334718292738596865
371182192107327488
334635205304393730
329048362743648256
343541795222876160
369421380594331648
335482718328602624
311893987248189440
324705371631521792
352984597631483905
339056434568380417
359493183610159104
316618182041411584
362041595660480512
358511762292744194
336572500416802816
336705238486626305
311683648149655552
322111336505032705
320063891931553792
332107215739691008
375782503249743872
375244367855747072
334735690141159425
316252761257816064
341860795396808704
324497608821321728
309757878296793089
332357689432764416
372021423264780288
310800956847714304
315160268911017984
327258590702362624
330893802476814337
351793865054883840
304798452989173760
380530345382531072
326837341924761600
324111301334941697
329423276172529664
307378264228372480
320242452873244673
301097069295325184
312630548851982339
324290579825557504
302799366681415681
343578368811360256
342785159810129920
331126102456152064
316293631470342144
307679064112631809
320430253178765312
344118697578885120
329699220040851456
320175789419155457
341947765930213377
325200505452232704
350157061033701376
334342400283652096
316252411977166848
328715260217413633
320249468987535360
351452817405382657
311838124198211585
316966425279471616
325673048210563072
371168798294155264
348975792916668421
336395401714348032
327295753858985986
339468062384345089
366760163727769601
341747014779949057
332291353469915136
328914019136196609
308665395894710272
354519670361038849
357923757878280192
332152936715124736
304199787123728384
317469403975405568
374034943984553984
319790454587658240
375998254711709696
351712063653023749
322941571882434560
374877138882535426
331208850126540801
376616724453658624
326704808058822657
337046481330655232
329788389626888192
334508575193964544
381117516912664577
324359877969469441
370974740770324480
378962355918352385
344574817485344769
343818357390327809
376716290188001280
334894977538723840
370788802681241601
380129834732507136
368420590769557505
304354733810929664
334141225957482496
364278533977157633
344735045023592448
373643761428856833
382685751781363712
329392808022663168
381844942554791936
366307686343651329
312405264567525377
381052046780420096
326467935998713857
303935075073019905
350320828941991936
381438223115104256
329714367547461633
367317722243149824
331045077206056962
381280868247302144
368230234320932864
302652753606496256
336492156552359937
314973832203083776
337987130330603520
325495578240880640
373274107343044608
330309425577476096
317522138410143744
327542357769732098
324366029046296576
332835618864381952
299319505140711426
328642824759296002
337448146328252416
365341200275877888
325955121299206145
362751954411192320
356801838022017024
310529040635281408
342334668835782656
308459813094957056
328001348362727424
376350245707579392
360795580395560960
330403637492858882
357707849180258304
368731082427887616
334699687988850689
318969123466006529
321853241149251584
356974269894369281
306492126756237312
375067464503021569
328257698623803393
301810915303649280
377652373562589184
309290837748117505
383956987576197120
327284316453359617
329807883141279744
326390283061309441
331094549281767425
315778484565856256
308624240456912897
308599118299799553
336651732237029379
369523573024518144
330738678781599745
329749399381102593
332155211265241089
378719414582931456
334678916172242944
355527077551812609
325734112981827585
305375343706005504
353364603822022657
338744176520876032
324616118083940352
330805443523932160
352448345521913856
381243784174264321
353741447398309888
325114118757552129
330766558186049537
328497446227410944
354316930783522816
336549077426794496
354944712811098113
340559702549217280
316285918187249664
342801313622544384
327903286671863808
359009116628324355
323967263118077952
338980463647543296
318196580526215168
318395914932850688
301934391331024896
382315239192018944
344845189044645888
321100638647898114
335063457537867776
343064037858369536
352111203948048384
310800589024022528
339721202123816961
309142922736041984
326189780301934594
310983788740083712
343199554440683521
338029555304509440
321557235224420353
306750697637040128
300969286577569793
372139783817936898
313331333223043072
337279791667494912
319976697925607425
310502877107986432
377654264103186432
318806458730962944
384734395317620736
353354970340392960
333940210226298881
362776364757164032
316977983413968896
335408474022367232
353698096225587200
384485734658629632
377628888614305792
372475483964715009
314170180106326017
360980487264665601
351271856575234048
321346748750626816
374213745813504000
325272016628350976
373517340215754753
321940164714831872
372301333015302144
320333652695343104
332889471433441280
322260828848013312
301153838067511296
331152285809901570
365226598246514692
322828015014916096
316438649883484162
337163168142991361
312093569462697984
334505989602701312
338104156961247233
329778021672296450
322836704715214848
324700103975792641
307309538682499072
376332147918794752
328179591988518912
301326020781424641
343979321205088256
381836903596568576
326746740600483842
361717989705383939
330547704843366402
333026701657391104
375354391903367168
331247319234256897
314251256946384897
328681957955342336
312980224784621568
380387557646688256
313750052306829312
320761411842215936
332259422401343488
376174907551649792
321627010373931009
324495101743222785
313513841998835713
326091699057197056
375370826524020736
329350684174594048
315566516538068993
327176869038403584
313657701639024641
325756684159025152
331947450032082944
333057677175435264
344227215577346048
343847550610206720
303353850776141824
331526825417248768
318165820159188993
371986415061446657
322436980191424512
337531991593480192
322488497082613761
332268292603514880
361323205354471424
329347551696392194
316825483092316160
322201053409972224
353189871126446080
320917899596406786
368989849434329089
373436664711880704
327056423211106305
331833476842156033
329073772541906945
372016180619640832
323797563637641217
324528238187663361
324926378619314176
384785800761995264
350204606774648832
334657797079855104
330808996409782272
364735190096035841
354322790226206722
352396210759405568
321336560366800896
326069802802245633
331469162796965888
327093489915531264
378263487689920513
328248413764341760
336559004115410945
357745353627410432
315543670508118016
313654691466711041
323699830708920321
338711604147400705
339006572531433474
337058707936538624
332806396951289856
331853399278628865
327648941191606272
330472526046195712
335762292853575680
328931682625392640
334437406193360896
317287070118842369
336349456159109121
328959914150088704
332664842718683136
328977829779890176
365579199727157248
334321824185860096
317012579266478081
342846232798064640
321788540222574592
342968932686249984
325648353620815872
326486914603560960
306853417765187585
360471184422346753
377127263436673024
334789640122941440
312742289040609280
382504534464942080
334448663600435201
330333306094751744
350943328218529792
319851036015747072
343066144405606400
335425387884589056
331187341676924928
306027737792012288
326159089010868224
342122437854502912
324172365095383043
324632122868523008
310456994521829376
364835897830682624
382659092122468352
309836986217267200
355100592894517249
332374664842207232
317735860843978752
306761149515436032
350455848612540416
368280123310493696
379102978205941760
314249584190844931
361722290238525440
324656530643357696
317315176955265024
351523741748047872
360083986913038338
321297137688276992
372685354202984448
331230351009660928
353872493259407360
335394000607522816
379960669313183745
307998918157946881
333009992925978625
322512229742305280
327824883486699522
328826332354060289
313117226544812033
319674699531550720
365909917225332737
310774380827402243
331385940339740672
334909886905327616
343878045356158976
330528294552367104
350926202879483904
301887833336061953
329224969940766720
314410015077310464
299409031385210880
356697366360887296
371313819227660288
330712736092786693
321021645999464449
365101558658113536
303169078632280064
340244398849794048
327806163519422465
315588287521779713
377432324876427265
343997506377629696
302306457427263488
367372513652654080
304723377308971008
337946580286070784
307174321787396096
363037473309335552
332480243426283520
328287210321362946
342126131346018304
336204963782987776
300829935122137088
323241065517817857
312221612462182401
375368996712767488
327238604856381442
315958401723162626
325462179660824576
330265343182393344
375268137639223296
332678199328768002
325661207954599937
380703329979858944
352821641606209536
300033374620360704
341280691176235008
377785463534551040
336714702367358977
323118803816968192
335960105143119875
372054966069772288
323085251851190272
324170349887504384
312610437529235456
321606079744192513
325054068475183104
327117057202192384
339493986056151040
362455170593996800
361014155555250176
324737519902158848
303221123200462848
322127444024889345
348659352674131969
329991054529028099
324364945380753408
317460685174996993
318075171049181188
332324278932488193
321003925320921088
320373187613425665
332650405748170753
316839295883280384
318738167505244161
369815601906069504
335058829442162688
376034658724487168
306930121049255936
376607363194945536
350423220882640897
323446700352077826
317480566838685696
339020526108426241
334327128063610880
350098747339976704
371860674055401472
329989133281923072
342098554464120833
313391812062629888
331607631338819585
343022137805783040
371696098684841984
332955056548765697
324204237942841344
371447029395779586
321733050012667905
308652478931537920
330094793575260161
371399274531004416
379911085878681600
329995465007443968
299919358824677379
313878572622295041
381266766267039744
342733397241757696
380313716413059072
329461391570399232
329609454096117761
353895256787390466
324927927697428480
308916102174490625
316189175483355136
356230846824460291
373799405544939520
321081241564741634
334562980245147649
372359568740741121
329448533222641665
329680773839982592
317355035619102721
341201334327984129
325005527379742720
339187992046493696
358820883332595712
318523394310172672
326039100480180225
330450335262994432
331614018789855233
359902782746148864
327917734857957376
330644301660971008
323557311568281600
334084283922804736
343385906113282048
327755001726398464
329050544100487172
330078754619678720
321589658012233729
315595066091634690
349023203580051456
323611525124325377
308070540717985792
321590775244787712
372062818385657856
328150695083655168
337013179794210816
320769816170463232
319304694176555008
339112767183269888
331508952246407168
325493350771867648
317319084826034177
333970743287230464
337767076968153088
317486377505783808
322431760539459584
332935346016899072
325841053154422786
316970686902046720
320203426678054912
306865739116204032
374447724520681472
322199187456401408
305402987138920448
308785997099974657
299136178848944128
330119800292524033
344071889104293889
342139701928525824
323124940427628544
381257709309267968
324004868236931072
331812338778906624
377391047170859008
344320671393906689
334160580199985152
382351162206220290
383603645368893442
329432222119632897
341048202071527424
326872504075436032
320155843586846720
319061255014989824
336495476096524288
320054345674661888
314533584948043776
369216449329377280
370378414147919873
322368636138450945
355720908192743426
338023145900478464
344930044101156864
310422425470898176
325346956270518272
322941871322181633
331228243468374016
311070642420187137
373326495550156801
303402144399228929
360733136923017216
341729874127507456
371296493191184385
337292049797746689
315523182155157504
340857823611191296
357360560716779520
369212749445750784
310511287073402880
343196157343838208
328900435228364801
339371653689647104
359527669827768321
344501075715440640
327222867165081601
350482260396482560
306110048491413504
369991999727759360
329748466152644609
352277506499420161
302947413210054656
342440935730335744
335491820773584896
324683861864882176
310020155432386561
315485923745865730
327267236039499776
311234142463459328
342385108537454592
343373047438401537
303931259288182784
342876850135121920
313931047572234240
337531945749725184
375843036665626624
336164605392986114
384066693221212160
371853405473345536
338340849479983105
329949297045012481
334009914265583616
360164269066698752
329770237551583234
382534174269136896
316227554711314433
338775427692761088
314434502585888768
377664550726033408
370838013699715072
300069151815376897
376338928590397440
339482654300852224
338519573387149312
382185994289545216
327341819610402816
364484850105188352
330511489045778433
325577550334144512
308965894732779521
336395988946272258
327268656633499648
384499127163166722
350645396307062784
329059696063426560
327078822132473857
323807310239653888
378735418763517952
323136382040150016
334880806357057536
381584616265879552
328371100889276416
361359017907466240
316225163261771776
324878348901838851
373189704176267264
344311598845919234
314893911833329664
340607131210354689
312295982991802368
340112412378267648
373027251391959040
321753835511115777
297842532749033473
322124401590018048
341255323987886081
333996777130831872
306834446647193600
334342687618633728
372192666051551233
344498413091557376
313366713393618945
373887658360963073
330108793222492160
330695625823895552
356233370918850560
329953400110333952
374850476942327808
326371981526179841
329623812645724161
319813261165985792
378692324890386432
322109228015841281
353782328193060864
314623760504344576
339254827148259330
328259811953225730
358203004815552512
341610433024782336
342373608305352704
328522278411329536
334356977197133824
373848885472395264
337919906001612800
315906423190089729
316627365017047040
340120599093465090
317056907242270720
326513564712042496
330032675962368001
304537820838625280
326958417820409856
331416956601241600
369642507878936578
376002876981510145
340101558991732736
332488081808687104
310072365449097217
371366168403013632
321381693942554625
308965444298080256
328666350782402560
316882700340428800
331229016973537280
328821013041262592
326360927245045763
311608841068503040
319525677361664001
340848422196219905
339171090528075776
334057959598481409
323298896778498048
336288467527020544
314140139087605760
308944461063409664
338708841443246080
372085126290624512
352615777066696708
378530066520489985
373599315958444032
338920675802750976
372741367786532864
319157158535114753
341954710451924992
322567386471473152
353589648603348992
361854222704197632
374869611717865472
329736431041925120
342497591470202880
314703156586115073
350664881571250178
330514101451251712
383306739933663232
349197146337193985
332229672714784768
321845789565517824
332936412938784770
349972294204014595
307179351223447553
340493147954110464
310785473385730048
317208646926880769
322068631196430336
329583227666829312
350112090184351745
330516715198894080
361866313074880514
368555617465536512
324531287383744513
304676727513284608
316256372960419840
325031060213731328
324224163478917120
324248995012677633
331773314240487424
308638107937415168
329651141421981697
375094803580858368
310807972173455361
321454525695266816
326367298153766912
311276801534074880
329248189209276416
380954934478635008
382868305733636096
342744388075671553
312460157328171009
372064333112832000
311158631473225728
316429230848233473
306441791194927104
320307231558074368
368027838382743553
309700401207341056
317548947860254720
335838062103912448
376366845617774592
305498346783641600
329390309224099840
324620939901939712
372072814624247809
314579426237091841
354106934539984897
324049599016861696
371757860037726208
342342064140337152
334617348554231808
330830042584207360
321480680804597760
329989177158545409
373904350445572096
326748917901443072
329685634627293184
331777938326429696
328359473024483329
322211222281936896
326119104631169025
334923006654676992
335251610726957057
358446814078308354
340561123998855170
375957245965914112
334709285437190144
339760908832231426
333112047623614464
311232656098619392
319614875599003650
336545508380270592
320563937584226306
361759687672217600
304097970457018368
364560926390755329
377773211351777280
362225396705542144
318450684209020928
333111067221835776
352690906740174848
321396783009906688
327537151610871808
333966285157302273
326360924485197825
355821255317929985
380050115517353984
370041015203540992
322677265857130497
372037484793692160
324908128300847104
343221161959780352
332241691748737026
314040515278536705
342706876951171072
362466916171915264
334406442272583680
378168704426467328
355379569831837696
366473442809217026
376101835612110849
350379458479390720
341795775807889408
382236521048182784
326819031707443200
381114854385655808
332717840576700416
375317218349035520
301495072195756032
338352497712300032
329406999328600064
340765973671993344
351481102524891137
322835563101163520
312758293347061761
331237240468537344
355706891399204864
336259328338165762
315902096618696704
325657164351954949
351888250719309824
330330175877283840
366706916656824320
328866884399284225
298275488269484032
382896191979388928
331466354676871169
364265840570417152
338975246101131264
342841021043978241
315235148775964674
344663058137903105
370400935811756032
351976658808475650
327864940083949568
349228260137254915
303236909361160192
378155795721879553
332337659869528064
359881551103791106
319123503297200129
310462534589235200
331618214935134208
371883710456811520
357894062667345920
362348044093624324
343566856227012608
335486370137116673
372739681168785408
382151939414556672
306383101838385152
321596553196351488
357228784916762624
354558035869450242
368153029016817664
352796108570898433
317332446943272963
380884176314314752
329701635871887361
331083150748962816
349391574767116288
380124781531889664
328339133435097089
301075753779490816
332440589645799425
329805251047743488
306810049035137024
338935957531262976
356581123230404609
382720098588688384
323520358592434177
312673456783249408
376702635338108928
341230912484286465
369127674955853824
324229349261856769
332464725646532608
335509468320247808
317340902240686080
337634840327356416
319976031836577792
312620580065120257
328174835811368961
355765525097361408
338992129995067392
328836034056028161
331419019687129088
326729005019570176
379043992744509440
328938743882973184
311254550696841216
380912434430500864
324844869786939393
311155753387966465
350844235173466112
351303545800237057
351885011286372353
324167870307246081
331468141127417856
350261748235902976
379077230338785280
328670452249686016
328223593601306625
363418617104183299
344199547532234752
343591165939036162
370201295569031169
374500650018557953
353341293096730627
331962839612936192
382194643078635520
339874929120002048
317202500371492864
322939390328463361
355533863486885889
377809255812055040
307021818299039745
373382723231961088
321297997596065792
338826780033032193
378340544532869120
330892243697274880
376548586907258880
329257573754761217
364436277547900929
329619593658236928
336645774354026496
327545245418000384
322001567102414848
337244887185494016
328518364932734976
375278467564060672
325062914404909056
332119777977970690
327289592392859648
307717402056077312
338271337044926465
327881265728610304
354606279450308609
334610258376921089
351490726770642944
328182944969682945
302261828644372480
328114139492925441
329073975252627457
325050106468511745
334463969332961280
326223594873057280
329594948183789570
374443250548879361
368095027907395584
325324866691686400
325820819462828032
361348121680293888
311537986753945601
329363546272038912
340283801257254912
361142071274377216
320554346347646976
318857332551454720
369898474994941953
318105293722628096
331117499288522752
334835349786333185
324678064040726529
352363449646456832
334666494946455553
331377946717736960
337572968509095937
344527702054801408
323531628494348288
307375122233311233
377147199190093824
330047723409666048
323810415706517504
382657750309679104
311706699344015360
310628315050422272
384175732257464320
316533722000273408
341441290484985857
373053957788426240
365957423430766593
330050518959403009
311517271107465216
370018590302289920
369963440879984640
298974349925445633
374919975103770625
339351887658774528
378177683688931329
323271059887501312
362555094950092801
323071120674791424
340498278883946498
319793249118220288
322166489031520257
364445973449146369
377512886047752192
322712939511558146
298956968108883969
364668880142073857
376379643403583488
317923335356944384
330493638041808896
299157938352820224
324291617664139265
330019266483085313
321644170320162816
342097989797564416
323764761512792065
315963581613092864
363539791356235777
318468514455359489
299342068034191360
339867267162578944
321813427129565184
306540707928223745
330123575338086400
337179732544196608
310981272459689985
327634935793975296
332996642859008001
332144311699382272
323804427364466689
319986044848189440
344000790245040128
368589741639213056
332706003453874177
302650810897137664
353647718494781440
324041666279374848
338802180201017344
378354681656782848
325246549498138624
356671373701169153
334664300121690113
310122097512939520
339397956241354752
302870156923793408
327472233402478594
376387050460557312
378433154609983488
330020664570429440
375582999062265856
375549113317617664
312929461312032768
360419743527739393
368079677887627264
310047681408028672
376018265958383616
323784317002215424
320530167481114625
376598886321639425
336813657549844481
351015698165809153
310826297561600000
312042024859758592
375744482479587328
316269711224602624
356536978067566592
351200698177826818
326515488131801090
364843144363245570
336653669036609536
327211770659872768
307139590916038656
299665440765009921
343172220031488000
365814416551329792
327205820179836928
330834494326181888
329084853716914176
324508653396844545
335428672259506176
334869494973472770
367510244706242561
322731973128900608
330404793413693442
332792468913418243
313038118947262464
384338925390946305
334384154483511296
380470622955921408
350036423635771393
331801126800326656
334068525989773312
357211391796576256
361150421110243328
384609541054533632
297182697619603457
326853102105927680
377293752161034240
341531885689769984
319283932728279040
304509917761511424
363513483796561922
328853609989152769
339972474986958849
322564424227504128
325631792403070976
360425170508316672
310029806379094016
317659945904517121
326770219269906434
311855687481319426
320938464424099840
355781425506684928
361000685384384512
325732823359160320
367169504121323520
309010245508792320
319051118820872192
356921860996345858
339820438127521792
334525501458763777
311377510258589696
314636216475729921
332327623541788672
298809211947741186
348819394069151744
316557351563980801
310996091208335360
339426916920614912
328890976590508032
344676170069049344
318343183471898624
324344753699303424
318243644563939328
340672448687136768
330434878912999426
331763300817842177
335765274441678848
310894141628379137
320196147773841408
321706502656237568
334884020565471233
301062028594933760
354325136205287424
379115989729685505
343589451643121664
377048704030875648
335369489044631552
318103199993188352
373524530385264642
342630682767536129
322336619577352192
301386435204890624
322394183237242880
332172067325759488
307201791517413376
360400246846668800
326976322788274176
338532388135108608
367627315456794624
331825257059069952
380344627334615040
324731165539962880
325068729174081536
307694626683367424
372045147082874880
360334177754824706
315925880939618305
335392441052041216
378351786966278144
312317826272739328
326942040346726401
339953793443692544
350545141230084097
376130946971365376
331941400918773760
370510292616085505
338138950126407682
312296184419069953
327296243971796992
380151902497173504
377699829079482368
325735093211643904
329267783852503041
338150684547506177
331993258194522112
313636554507689984
325657307948122112
321845376606941184
297144704464732160
324848213989400576
326855085923639296
315146203400663040
319708907859750912
325081685538516992
323200461052207105
377028143363915776
371067016314384384
303529821458288641
300083373790068736
342527525030871041
310204316587814912
331147951256776705
379842158867808256
363913511425949696
331727605994770433
370546664848646144
313897835449966592
332136492401041408
325331221817208833
357301459534090241
314621267074490369
331127570559021057
352564848703451137
316008402625101826
314464829442228224
317128387191783424
316784258754678784
380655795274514432
331305085822963714
321985380020785153
308254284066213889
297217185171009537
359682235571519490
312737207611953152
335014870674194433
332353984327192576
335179765545836544
337430675168837633
317702769131782144
328932419036119040
321379556286140418
376110432861175809
372596318356525056
322925295155965952
324353487326560256
322106662062268416
332097639371898880
329007398964568064
326147145315008512
308614706162176000
315563304456187904
360076114061836290
312657559167315970
378016841094139904
367277855912521729
326867631120457728
353784704958332929
327438301671858176
368095901065048064
318807388683640833
312503401692938240
314623449731584000
322386922263683072
327980312997019649
371020201607036929
331664127737077761
300119993306202113
379468475824996353
380949003686248448
361017540006252544
369269328148840450
352875961953435648
382339486354788352
353481797071417345
319678549009260545
331921733827301377
328506333139709953
330758668410814465
332573436553592833
307248943568416768
326190175837376512
329169217666551808
304266520505229312
334797708776853504
313488799978098688
382864941092700160
339993568892551168
328161063780626432
343682917966413825
328002396712230912
335596864109936643
360816991843528704
323295378432749568
311470104498024448
302131607568019457
342459676685897728
360467642726883328
327067210302492672
360758654649106432
336365681840881664
331213840312324098
357128292911955969
369209964889251841
334552825730306049
329350061169459200
339151623144226816
362038289877835778
323157032146444288
326572521925271555
313490635812397057
328946298168422400
320968625760657408
321947708405460992
317095196447866880
370923286210686976
338901434449928192
330081849491718145
311857333884035073
335761721434189825
356117256117301248
318396501942489088
336370718684110848
329739952139145217
305008113529020416
313319917581639680
324196333005176834
366415196446666754
378648039553896449
340807372144533504
324493578829193216
354843652398387201
352445023473762305
325987906621677568
335952670013677570
328210154837381120
314792231716401152
325538006574452737
309392502203498497
332309161067032577
326649284961386498
319691881992822784
330171174657069056
329693550340108288
330315671353294850
354825522204782593
384552467804856320
322063427986137088
322106124369276928
337983115932884992
315855822758498306
331264841442553856
333036062672814080
372542964762828801
335131862357905408
316554851003805697
332966001387925504
335952061948624896
364865184910671872
372021565220978688
301231752926609408
307506417613541377
381121256286089216
325251850301493249
321626049706328064
331827106235441152
319961309326241792
342448131834773504
341701752732655617
316030833565773824
307574419969171456
327402921417392128
376064592113598464
376679632571215872
364589190203195392
314364556765978624
330038416026775552
382676684388200448
321807173699133441
330924372535689217
376210810772926465
322208244544180224
357456971424743424
349386527702384641
344410384435916801
334166715963432960
319382148819865601
334283739595145217
336985417368887296
361767889071652864
339884095440044032
332441501751705600
330118073623396352
341804033935302657
327142454258184193
383248598299070464
372927332358815744
330964434535194624
332354958106193920
312667834612318208
368798586625986560
330477460548362241
323090025111769088
310406831593893890
366930277844520960
329937142761525248
320733776449794048
326232574374580225
357972052323467264
305187011432681473
374583437992013824
302725244135804928
312733578935037953
366047910506405888
379947629758930944
334175330334027776
329665997269254144
299787590658301952
327841043238223872
329189605721133056
332507940848287745
340860100476547072
301146751606337536
339404810954612736
335537123597885440
378315212979712000
374412320921092096
322417715526643712
341571960666480641
331068696497889281
314183410933432320
321266380710223872
326485841033719808
339746288662896640
340866749371125760
322209106687578112
331480138908848128
336594453391343616
342642745866866688
322443892660248576
328149509727203328
372395362272940032
301733726008774656
318897360690364416
312061621629501440
360753172777676802
370392223776796672
334353513570242560
334647123490529280
375265843992481793
348609318544867329
363122814426943488
334423529762217986
352465659470422016
342049647864451072
362006044496494593
382670333406240769
359217403785256960
374589882716258304
329339431226056707
332128806909386752
369685964379402240
315265095959711744
322813096764796928
310508305070055425
321254681898799104
379954843680784384
372362648114839553
341964705285419009
364514643496419328
324883787282530304
369677383575420928
369419009214517248
377628048235167744
328760738137128960
378561590452158464
326043725983789056
337462979010392064
325598059633446914
324876929067012096
319574459046576128
314269549270818816
342136453314265088
356791708287115265
343564925052018688
354102261359718401
353891393749524482
334593413469044736
352851600362057731
331974659958509570
382148929862639617
376321067251294208
371883574720331776
361138483793887232
315326992000094208
311496381946793984
355459736751185920
361287054329516032
380762026684870656
372744536084475904
302836249436250112
332976926954254336
383718958643171328
324916443202322432
371341458457911296
329669751171346432
308494281885237248
378729389472886785
328359564288327680
323970793463754753
335226852228599810
341300432758525953
372145676295348224
375689253784911872
331744175647236097
369569315458002945
303977409479315457
331167697037561856
323737897394122752
326007467047809024
334670744082587650
317443980268818433
323297680879153155
370105480737091584
329991055321755648
311608492874137600
349075085165993984
360563103492087809
353760799128428546
314395097808658432
325744732598845440
334974781847896065
327619393506914306
335154487104794624
329315129915232257
375121698703806464
381099978464444416
307371629510545409
372686679238123520
337237395072225281
332019985100705792
314177907595554816
299226989468979200
332632613363785728
297846566662852608
373805320638062592
317402657373421569
305761142104530947
331904626150477825
376555978629464064
336549563315912704
338839308926603264
316998849925369858
322320179843444737
351728191880167425
335002591656288256
360685268933689345
323055243279597568
314470866299797505
332698928267026432
325423864622501888
323565833504837632
365715361556992002
371664433019240449
329927076910071809
370563301664518145
380132013686423552
372365088037949440
326824430988845057
329301823515144192
311197514290319360
352049042437570561
373451782141521920
338397564795772928
344285894687195137
319075131672633344
340648601657147392
328519286744285186
301003184422412289
311521961727651841
376425476153409536
378755477472960512
319579746176487424
308816879798067200
368752330419630080
330132061052612608
327210545805668352
371270691750170624
329311111499358208
325030405038284801
332286041413283842
343646366293168128
339917741769240578
330054688223395840
364169881652326400
344569646780932097
352506799934545921
352260912004071424
329579846290264065
341984002850320384
324341648781873153
358228303787720705
316436775570636801
329364455655882752
329026152234618882
367889624812634112
328529570867322880
328693836568227840
320904157240385537
375810133781397504
331989648295485441
308658935848636416
335481415187705856
364401939733151747
368623980057341953
383859750741352448
349092676689330176
332724250496606209
331275291878096896
326822513629876224
325645815278354432
317374674659078145
331373354357514240
353742943472988160
324143869677678592
327546570847432704
344263978052100096
324571261365784580
348985263181160448
325661716547526656
321489116338483200
321879460397854720
336533605109088256
314738650116136960
324318720858140672
329633762600173570
327260159342702592
334973314126725124
330026391112413184
364805186482475010
370012565067165696
332571299908050946
323881298982739968
332299996571525120
370159948996825088
374843426920878080
372119958290841600
311855146453827586
328366576384475136
341783858099916801
329096577111179264
326923040309002242
337951829616914432
318661011987120128
332360916786102272
325040678910427137
373031392365780992
360746148614512640
331741794561843201
307520373858107392
313668007408844800
380342284065071104
327087854784237568
333984686080671745
309074963787304960
348847213209845760
322815428692942848
342092112394870784
384181218691936258
357225761695989760
314352931480678400
337803697293778944
314356837287854080
339913590758862848
336144602723667968
370703213705449473
330692151241486336
321584459587653634
353339999372062721
360166606556495873
330746654686867456
321300483341967362
321344846465990656
304771458943553536
328007317188648963
328589714158415873
328934018743689217
313905815335620608
365668449999011843
310824249881415680
313877438776111106
322804704235118592
336130719946510336
337418394351583232
323598270473576448
366378516226375682
348590691930214401
310863909248696320
329025802433884161
355072689209212929
373344928937439232
321721194212622336
329716804396146688
334453820455264256
319609952052314113
314593609154457600
324852201510010880
332471457416347649
334471685984112641
309884954957991936
340540735000543233
377230692976832512
330118880041259008
324610677127933952
377645297209712641
334587561420943360
310826974228647936
328552564385787905
344182608814555139
319516604251639809
362557856022667264
324196000623378433
322892168681361408
379830786691969024
311475657760727040
328722958216466432
321136105468600320
374390384849199104
307935076317007872
364232663550279681
333927286816522240
361535275735846913
330144851968548864
352997240962428929
329587839375384577
311501272631095297
316532731855114240
339093353364848640
323859991872286720
334862505090375680
352110211256950784
335402193966469121
380362440661168128
321619384722395136
330737855427125249
321602684786470912
362614640313769985
328918996235743232
352127874448371713
304835096131809282
322924537538813952
341237912358236160
368399429524811776
331039488191115264
322700799874588672
311212818777116672
378326910628945920
356736338466308097
321253857135058944
363056182132350978
332938563559751680
363681499863719936
327615869310095360
339802179957313538
335039762354274305
316278369241137152
340674124189937664
325252456604909569
298430146023653376
372016456331837440
329408682955792385
382914059323994112
326466217277788160
337625207357464576
340503729147113472
369851638443692032
313617232972365825
376015812563181568
344723089558482944
331739697367891968
376378848314929152
382852271203049472
300382056423227392
334159508555325440
306243014962065409
350218086395289600
325109031708528640
329004444916273153
369697895965945856
336651525793382400
326791592709091328
330736310753050625
320863631162101760
317125909025017857
321970094307688449
329619481510957056
364530937667026944
352463242372710400
369424259505848321
329580010962837505
355769679417049088
325778128045744128
361952413487337473
328857552479719427
375885905132666880
342697637537005569
362987243897491456
357557018485207040
322352798824009728
339329728223793152
372015852737941505
312227996817842176
376871294404689920
369972464823984128
331589074831953922
321818837966270464
330731171623354368
372937719845908480
377667772442238976
372372307307556865
376339568167235584
321229338961911808
310863810749673472
373818559434338305
349028289324675072
350573611695874048
369737246251180032
378954176035708928
328327474800889856
314064199498207232
373088262958497792
314352736089034752
384373287645499392
336635993585250305
340402343675826176
321293810426601473
330786426763505664
363365221512921088
314395407708999682
377066771636711424
316167278263668736
330872016880156674
329592191116791808
322490569337229313
354009442439794689
354582831667744768
328368927111520256
334383596188082178
378564275364577280
314711332727447554
321256850966343680
375327486495580160
320221334393212928
324377055594680321
370287658779414528
325078006165020672
322054912617873408
332130782640480256
323797707967827969
323474817628119040
331241023655256066
324113179728818176
332493679317110784
328168337752326144
306329083577507840
333961825370644483
334774228278710274
308667407860367360
370633567174262784
381789567914741761
325475864777195520
372467636895879168
331491911187705857
330730669691006978
308691435417382913
304136941740376064
370544610688258048
314560277494509568
371971931135692800
355897555600678912
361491304334635008
331978706446872576
305516386153820160
300953310909853697
372793644131966976
312180913859592193
349977549595611139
318822635775598592
369453251017457664
336251419374022657
324350386557317120
306836501289914368
327426281945853952
324897631350439937
363594012063563776
383988504650215424
381933836336369664
340429969001967616
330399023464869888
382900975931248640
308335070152904704
351207805107175424
334689979387228163
331157803429396482
318123016632557568
314856569869303808
329411022211407872
368322495121604608
316376720615817216
341642098476478464
318570148925693953
319435972787986432
300071845607133184
340186923387715584
298246187381821440
325851326321917952
329992230205009921
350794455885946880
383233360497496065
379662293308825600
311953600433758208
297869528518496256
318355822864384000
308783004480860161
324263230606307329
319488218145890304
319588756871053313
377295874545963008
365480359187578881
327811614881484800
372591968662339584
310437305812926464
336480281265573888
300990934143885312
323169246530125824
360868714851217409
323313029196427264
318387741412966401
375579879485370368
336662003374493696
362943807827877891
362556285964660736
359646144000835584
325493473560129537
332919566722277376
334630816825106432
312705392767533056
315591475972939776
329758108173869056
370302392916377600
320243760942444544
320397218962108416
336660152847564800
324483691030147073
318494466770096129
340271718125948928
321734977098244096
344924399117402113
338678080551919616
320590672757415936
309188395782004736
351303640969003009
334150256935710720
367298248744386560
331241623948230656
329885609252487168
369288581627379713
343396441663873024
321651330248736771
354922797987921920
325510980727611392
315372675629453313
373282687911727104
344903544152915969
322188169141420032
361923714415202304
377068110744141824
374761157464424449
311381062649532420
377990787038195712
335141489619382272
374208410369028096
381027391407026176
375604183816089601
324333407591075840
335915307925377024
375399689107296256
371979763969445889
321221868088598528
360110616788217856
330001852437516288
363174429137707008
320223636214665216
375974420818313216
328388193697267712
376129458711035904
332999548693778432
374189523283881985
371547778377195520
314193380794056705
351037607695761409
318683465874812928
322571565084573696
316926786170679296
378078485467500544
312281188389752834
340316350692077568
327454585159565313
369248899233378304
329570712421539845
307369811145527296
340089563697516544
309870419702341634
364747895481696256
325763523328217089
331780243171983361
331866024867667968
334928944606363648
341730660408496128
373935744923877376
328167669230624769
374521969141874688
354173224428376065
303423156708855809
331859591166054401
337041580080906242
376745689536937984
303613722088333313
329017655547789312
378889430922047488
329446152338554881
300645167109644288
315323125246078977
319046890731745280
307676313148346368
324050874156593152
377387239707115520
324680764258140161
321142859380191232
335160559957835776
323043717193818112
360873073697751040
336464775431196673
363919926731747328
356816536490610688
306903045437026305
333084084819611648
304460189657096192
327012190949359616
316577920468533249
377129312391925760
335437606517096449
370620648151724032
377866500415053824
338426452997443584
368027726298378242
325731062951067649
335041742774611968
325321532068986880
350482249323528193
300281315683610627
361140042325966849
329792086348029952
360272093746704385
372391479303364608
332212338402926593
341346980792004608
330069598009425923
335731297932681217
325710262793539584
309478240140013568
331432930691932161
351511890595291136
369814342646001665
377454869646295040
310212663051448321
332471895477850112
313390701641596929
328315710965161984
330674993992175616
378747612574126081
342675372963418112
321302923395096576
306082699976790017
330379051145510912
312365560967086080
318920508353703936
311911102101454848
325656330436243456
332267098506137600
363139242588782594
304386796316409856
335792145032175619
317884498933059585
349342079010349056
381474545057550337
301489902783180800
331879184634888192
310874633509433344
302111503060963328
371860003071606784
320705506622709760
313056887954358274
342035893038764032
363001531651461123
336354635818364928
364199474731548673
339880183043604480
301226491507793920
377902883804815360
298955432888782851
375256807200919553
327253617629339650
328379306231361536
324253598059999232
340420437005713408
314456319069405185
341764902479863809
322135656845426688
334774894032195587
321932020706066432
334609457789149184
335030351300800512
342638492381233153
335350867832213504
360786808528838659
379806586287685632
369399887978192896
363448604049932289
377445353210904576
318776063348060160
368890416931684352
336171686015668224
373314190142095360
335097079934357504
313718349093826560
379393658560077824
322561256810749952
356107714402861056
322058238440910849
379810048131620864
319775899929161728
381886523584438272
315131100043292672
329626686708654081
358086789665275904
332856954340913152
320375197200965632
383731559401922560
366774342324989954
335390186793992194
310920691329421312
328561903293067264
330806977758392320
353378673086308352
324430698360483841
378948992794501120
307363031812284416
372088101021044736
315593505416298497
302915057745018880
325656190942076929
374383387957411842
366514863498985473
316374438658576384
356324846998786048
326714369712988160
359786050773725184
329413674848628736
339059975135584256
337606240878354432
348549449053777921
308612229203386369
307680649358213121
367005146313527296
319681915508633600
334479065404809218
311609978412728321
371432889528762368
319063769072410624
308949002961973248
330416907989692416
335516200463372288
339440648648278017
335812530700165121
336130843753996289
329676715301416962
339636843500953601
338132155500752897
321612323024433152
302533416895795201
326134064358776832
371838714697117696
362093128699740162
328420177676996608
365673855538302977
352148917980377088
373488296132767744
319794721411186688
314801421063159810
353284777333374978
383705998604500992
333094285316608000
325023409669038080
329352390136430592
329876339597389824
334844409977925632
323651520044355584
306034440776339456
378206440407986176
320698312141443074
331792514254245888
314100390159339520
312797847420551168
301687683992920064
323441392850440192
330718386743037952
300153612124962816
350311728451567618
322257369641926656
297577574375247872
332868623343435779
331820029991587841
360822958454882304
334824554029518850
342045167072735234
308780043142844416
319458956957347841
308640400292315137
339212397225070592
331760659777875969
332710147233288194
341058977439817728
375479486990397440
317240954056749056
339175155458793472
330440664485621760
335813218259845120
364947995504021504
384727929814405120
327740952892542976
342311025095364609
384347090044071936
358082383657971712
329956938139983874
324685527267827712
339525898426540033
372056470382063617
354928303947251713
332094755972464640
363759681358925825
304508670073528320
377195576195964928
316231327626178560
316546053350506497
335489239959609345
337601929297403904
310719592689455104
320698905639661568
338296470824419329
367854437382881280
326384322259087360
355484769695444992
327867515931877376
318382516904013824
308685856502337537
360570874203602946
381049667464605696
354022837348077568
323630846370263040
356476497416036352
330529564847644674
321239968578158592
323672493879619584
328399456523386880
303983224651120642
356108616119492608
312060307981869056
340023667943682048
325247776281739264
335745172887445504
320393844900392960
313592553243045888
335885016330534912
335030082982776835
382168207182028800
319626027460616192
350821243240456192
356633527481151488
373534787832922112
316014069209509888
332706470204432384
325936874176774144
350076759556886528
368019030591811586
322626393697558528
352195156692312067
340530814955683841
332803555893338112
330029612857970689
350108865200795648
308067637907292160
328273586399883264
321470330474483713
313320491815403520
322105971893735424
321598548707782658
329850510838489088
300400172360404992
380081554212413440
322708881174327296
365344512945569793
301580328957526016
312708137088081920
336518623508189184
334333953987203072
350009858633895938
383471752623292416
337786974838611969
351492849004580864
361971678382784512
324476720575041536
330527493448683520
305745217913495552
352282705385373698
370654193985802241
321437425106821120
317484668226252800
334699358329135105
379266723221753856
299729540605964289
326526799175622658
343730564840443904
334354589535059970
297537475793014785
325348490702094336
309381824558288897
339983288036892672
373154510710898688
383368802983231488
328394798010609664
332807335045128192
358300370247745538
335614840947216384
309894164915580928
321587365799944193
340875561876475904
329848667014041600
331085376586403840
315278048201154560
298726625820946432
332107298765946880
324564162149744641
329197024442454016
329557291756052480
314012907170054145
329028584326971392
338198100646694912
373100265702178816
375943552700010496
334875115152109568
362215698673573888
362310065753034753
366210358903443459
329637181868109824
360154519918751745
321397661402021888
337256748610101248
380440865920917506
315195617334935552
325023316895215616
359485966282534912
337619605424058369
331234736125136896
361736069428953088
327200274991165441
322004368746491904
329453705315364864
358046972525031424
335542636452651008
332135553086681088
328362975687749632
300029248889032704
299467572007534593
337347094455148544
348981868366012416
321034034308325377
329433376270454784
307280275325476865
313866704939806720
378617897998094337
319845473588486144
378666193411796992
298447019658334208
356872113006714882
367927687085424642
342411333070901250
340021722289958912
329453313261182976
332673789412401153
369473746102267905
327106970597339138
373737346941718528
340092497537667074
380335219137470464
331823528687063040
372603456940294144
334859436726292480
336001835603206145
331507256191504384
354108048966549504
314950038151393280
337675615111114752
315654421172322305
354598071113490432
334009820283817984
381524358361268224
334342373188452352
297600061888671744
321666891322097664
309374488997421056
383844499694182400
358980284357681156
335815122511618048
379427388503105537
380748048118214657
308422464009019393
311979183205150720
336903765854658560
329970755855073281
332942562841206784
312684142557011969
344298774245568512
354006397198942208
364905678810259460
306594597574934529
307672990907240449
350952292578627584
359955086920781824
338474593884991488
378350386735640576
322038412653780993
320742917595607040
302672222147989504
338878219644174336
342669351926784000
336449184880271360
381509502270722048
310147035993096192
363661298258558976
330145521538850819
316097178462470144
315187000368066560
335719397392011264
375695180378431488
325786028151537667
333953955493208064
308349552170262531
331860331540393984
324621649251037186
326781090427707393
372567580487081984
329086484512653314
373494566596263936
328709710477946880
364037085037993984
339367257526382595
378483427697504256
311124178814267392
312474962684428288
304765628831657984
363702499326173184
375270698018562048
369550275830222849
331266174522359808
342018998055092225
329762772772601856
300029269113974785
318920424207560704
367913976807440386
309346670758469632
343358746212302850
372014684075216896
324229547585306624
334820460657274880
373258437833928704
327932626717519874
320574200366632961
350224571380670465
314439401931431936
357830036994277376
354827684255248384
311706522331779072
334731049068277760
335218389251391492
331958840528601088
322834973373644800
372936641473548288
319940535613788161
375251708936724481
379612557193256960
316190653287628801
362089632608948224
308405760633753600
338429603234316288
327780888475754496
335874770530881536
306493624869335040
320032884880732160
354664259139018752
309911250266116096
324269268638265344
321989178936143872
307321226399981568
331627319183687681
383886710397890560
378258729268813825
374606680660512768
349013391240728576
321682018754781184
331436717934510081
334867808888451072
330348809878138881
370173904016261120
376740189680316416
314269228427538432
366035954277957633
342510310810333185
375060508082044928
318063938313015298
319179532961710081
343976492851671040
313761415578152961
318835534183165952
307323174062813185
299051155730882560
342667554273239041
329754456575049728
329216845615874048
309323727852683264
324388721417940992
328052197495558145
364579578938785792
348844578918514688
363445273386680320
324569340009672704
319200219629772800
338220469314523136
331232446404239360
344084260170379264
326090518041882624
370560932407046145
322687917547995136
321755429027868672
328208365094313984
349917868256788480
306394869079875584
323837057480921089
379443286672674816
312013767527505920
315815026218897408
335065852699353089
306800182094360577
357558266437447680
337792177361018880
328171675931787267
320725022866038785
343627724595818496
326332769095528448
337525770857615360
382013220459778048
352259956612927488
333958973071962112
314481857397927937
358417773573046273
376879550166097920
341938253345206273
365391068918845440
320362603731877888
330097011493834752
306100540000059392
335063207368597504
299973949440286720
303912377903108096
328605125876801536
326111402890760192
317263595467575297
318945954873081856
330821925528035328
343953683618349056
335037281968721920
317716557679718400
370894545858215936
322034299153031168
331154002781806593
325750989275664384
377928997201780737
341957803864358912
320510258529325056
370222083508150272
342333803827691520
321988361382420480
376972937183522816
324886997489565696
330488581468602370
324739394584051713
372558206561959936
316948719142584321
321576683524218880
301366031216156672
332135283275489280
324579589437399040
359060687428911104
337320258929045504
343484359023673344
333012936798900224
357118663091961856
324518677250715648
330675432934494208
374937060093591552
335781260255428608
365139880688361472
316083447653355520
337278307416543232
334806676815360001
309398493632536576
355986211388657664
313179556297195521
350433111617708033
325819544184684546
332885589110190080
325657727944773632
300536521247834112
353891730283700226
329417990619676672
341417597083975681
330411787486912512
352514035104747521
383259284953247746
350143801676926978
368346208311738368
378914609907773440
329099881899769856
318100254706782208
378260790731485184
368584260329824257
319606177010946049
352164609400119298
342067987223818241
350818270288416768
366569402277175297
374353600879022080
315984380927553538
335053008255713280
321263839146565633
363230235556196352
365148512721190912
355028437456535553
337751588577886208
331033386372186112
298698863571771392
367981990110171136
384656085807661057
331224381076434945
366837692643819522
330350637583831040
375428910114414592
354253080893726720
338655475002400768
373963810014781440
341893603863449600
352746956218564608
329065930149744640
356567983285473280
313068299212693504
322189115384815617
370523981641973760
320884648131575808
375664579860115457
323468195249913856
343584702290071554
340130903995060225
313505880723308544
332108681648930817
326119889586765824
356738466173829120
374221165285212160
341232005964505089
354300913604767744
352487703423619073
324881439688634369
359453493519593475
324740808978870273
367727364501168128
314917941210664960
309406165488529409
367826404941250561
332494657181335554
335836708090310657
317344900364500992
336703585796640768
374794728211902465
320408323776204800
329664636565741570
366190210544959492
324281091714326528
351569755620118530
302249810474459137
331413257216724993
341071263223144449
376883441020567552
311079263266811905
332251838936141824
350595268770664448
372915297709080576
325762351741665282
311934403259547648
304308647893270528
323835870119591936
317684815681970178
331573187609505792
344655503470768129
363648298600902656
343561990708551681
353203588304076802
315822567183220737
375084214800371712
318590521109016576
330008434768494593
366740231954776065
322335097888067585
313305815379484672
334315336335781888
335963203085430784
298964943691202561
340275869165699073
313975245964972033
330365496488775680
316038684824711170
333030308951781376
373440331335081984
337605022546292737
321353012419366914
355715865796280320
337779699533099009
316907701164732417
339022804118810624
378956846478147584
325609179853225985
320739758240301056
331439853524901888
301205235538485249
368848571719618560
330575165811474432
381858788141064194
326667987698479104
336834862319276033
322728889904418816
321373366000947201
338359305940111361
314341366438182912
321707025627230210
330015052742664192
302915298321895424
306307093793763328
329297405637951489
309672832294608896
362350745971986432
340918853783670784
314615570970595329
312353030127378432
320614711202807809
371133976473509888
329682779220623362
329858223106564096
336966532917784576
301554114276495361
372911171449663488
334705095428169728
375273546597277696
337965948147490816
311544936229122049
366280612065198081
325266374022807552
379956650318118913
382896101730557952
351227495107932160
321086697523773441
322007840309006338
300369923786559488
326178050087731200
369519280485720064
322353885048098816
340960428995780608
319871886714609664
352067400058937345
312955980033957888
375231559223091200
328651701416509441
375633771397394433
312773849991237632
341957512335073281
371303058023530498
321094240010657792
325773622788640768
322297464306675713
370890675346472960
335385354880303105
321779081391783936
327552793613328384
373636426136842240
373412556234579968
357250289096593409
364061239665639424
378322883199901696
326133739740606465
302780526702522369
302832642502586368
323552562064277505
310457196674699264
376384791232278528
335720568508784640
307898043464814594
382178528302993408
358740288501583872
328961726924062720
318204854038302721
378042839336095744
342868349736321024
371275731726131200
297564184076509184
326419305279406081
323267007124471808
318911095861559296
380710602479783936
372002853704855552
307148535659393025
323168540620386304
308683148064075776
352796794901635072
372626356858679296
320044259183034368
332250152536526848
360376076289048576
297753164172640256
375789011425456128
331819247653224450
313689641662439424
318011130821873664
380507125354856448
321482090870874112
311253574053163008
325064692601061378
348786416060354560
318785234596405248
351346010393546754
316458784182636544
300404384716713985
325468657792716800
374028366195609600
341399870113988608
369985976036110336
344624001395601409
317724730616598528
348391501086224385
299723661420679169
367538085686280192
335546220028239872
360849859777011713
307278889363841024
326937128820944896
299599957785206784
312079286314078208
322003154684231680
360744078062788608
308254555928403968
315059320880504832
307470224775581696
324543176905990144
324233263210196993
341260230476324864
326699241110138880
372552796400123904
374347631822000128
379376329323331584
351175739799896067
330735078676250624
335623636629221376
334374040854753280
337561652562112512
311152637376602115
330329801397260289
374186828166746112
367510710060085248
328986585829888001
299871942989733890
332460792098217985
336790791320125441
335615773500383234
358591541368991745
374776802524135424
326862447539535873
370755648759156736
316927152853504000
375442272612921345
331278174220595200
381768240382640128
328718287640862721
307242138377281537
314106385795276800
370052957112250368
338357469015326720
354306868056834051
315313404107698176
323819262361886720
331412816118558720
320840497818124289
318671503271026688
384035158652747776
359283233856294912
381969778165837824
360093139786153985
319173051747024896
384217749741764608
298036776445046785
367791331021967360
375714808261140480
299258242821922816
333031095769628672
377188226491891712
352801171645280256
330485069951143937
370000987051683841
338661125983969280
322834721484701696
319087477807796224
316455035460542464
376598453448503297
321385381964701697
314086806419279872
364506707398889473
313957778995675136
329972177329864704
340237164317118464
377020950711377920
362304307858653184
316027712168919041
316561948277891073
338157657728897026
321266478420746240
328180453750231040
337133749579943936
323544975809843201
373580239739183104
339475747288793088
335985134106972160
326721555252015105
376007213615026176
307163771321856000
321314853249753089
330408627053670402
343618529548976129
376156905695358976
376014142920208384
377668257266028544
341870618398040064
356068619106529281
324569409660280833
311062386524164096
335820627829211136
324522598023192578
331538433212305408
313000748252282881
365503797763645442
320393574791385088
314826210318360576
357913977918984192
314004714079531009
377563809051066368
344109817440391168
373043919678078976
313369251136294914
325403396767096833
314093469427703809
312003854327750656
372993085032378368
340516226281398273
375763399176499200
377560222123843585
343453029825134594
314710472068849666
313695114566459392
377401726728286210
335415127526502400
318910282053345280
321647217851121664
332979085066256385
339957035347107840
342382313604263937
349265350984077314
374543825722540032
316710198532243457
310434557100953600
317334659598020608
328742901821616128
317113508741390337
329618320292712448
323640544154771456
334276942469672960
315527284238987265
321262003085795328
356326593750237184
330171869682614272
305562710932848640
331786482698293250
379991663713591296
316662264520384514
324054562967269376
382881142556200960
334698666801631232
373296624564318209
379783255727157250
330111283645014016
336374908441485312
310601519537983489
331801210803875840
381554318135930880
321678743846400000
311136831158771713
329343478771376128
334661719416795136
381431773109825536
329356798345756672
301336248876953600
342614152289857536
300983932034379776
331497919259750400
339069463318118401
324694868322549761
354373756354965506
316480847161204736
383011729233674240
372603333434806272
338447576741339136
376001036470607872
367427837512269824
322692220014710784
306289100128940033
311671782136479745
316976073189494785
322728597599158275
357041756988125185
338452262588411904
374575229663596544
371979904080166912
340447793695043585
331943304906276864
325671109439668225
327960030387265536
307131440246685696
313337748457156608
334354330226409473
318100850650259456
340718877283594240
320899938458411010
338581232218697729
342783180107051008
369468570591195136
358083924267761664
357697594778062848
327067845383057411
312771739564257280
356222962887700480
307486607882215424
315576784542371840
369635977926414337
339771428444467201
373282589043609601
342071837049618432
312290037356187648
337997752111878144
344822344080052225
301707425814306816
362018293365747712
337095255469993985
318170123217289216
309636496518946817
343597582246887424
380303707092430848
355169247577640960
326715346247634944
356922534710620160
379621166169608193
324743022103379969
333173267558961152
308443082087596033
311849896368021504
321460406830907393
324764110011121664
375981002390130689
343898058964205568
330372333132996609
360448472010342400
320402925971206144
317793152478097408
299390050699972608
380575491582726144
300456548931604481
302280324363210752
378325711846518784
352873333248901120
317363968819752961
356271477626126336
304128708015431680
378129502687092737
316057892216266753
365830726563807234
304792787092635648
317685926283313152
339216217669783553
343000044598870017
320436693079572480
308693570808860673
319125305694515201
334690412134559745
321932551352631297
307954109301002240
330496442974208000
360243142567542784
324501457980227584
311158002096930816
375279896874188800
335233111535276032
323687750303887360
337295745008955392
332131624533762049
337240976487755778
351945506768961536
297416719306223617
359792846007574530
331664323820789760
318057299572838400
313455693522956290
316181022188396544
318771417820831744
371447314147471360
298338072913911808
383569868739862528
304377556478599168
325659422238056449
314566967510040576
318797750726688770
372857218515107841
359146302283591681
307905293633875969
332341765195571200
335235439692742657
344663906003845120
306808690621685760
339710779156742144
374153666275442690
300025971040460801
329858438194679808
304847784966750208
323546657239203840
330761803799871489
327151893707112448
329210609000398849
367541895196446720
321962582208569345
376056379393310720
322352317699596289
374922411499454464
378638659987464192
326336938070126592
358336031394766849
359660712534089728
307969638980001794
375394022971699200
303554202813214721
377264590322925568
339218376519995392
373999449267113984
324055332525572097
336542706488713219
315002992870965248
334743740231061505
374283135745146880
321937982384918528
340836168587411456
301411188422606848
308918931337379840
353109191403118593
328702736424124418
327088255273164801
325668857786277888
365967260042534912
323581800754597888
335187271932342274
316829789983997952
337014739932688386
335732080195551232
337995714653196292
316335624657457154
353031169064968193
336724869347688448
318398641989619712
321942276681117697
334240393501741056
311274720425304064
362939017324539904
329639791782141952
335758303026106369
328369759303393280
334067141001244672
337939857726902272
314485067760140288
358020646049026049
376286104170659841
327456275078213632
380677255396982784
376205651212382208
370697313167351808
313748164731621376
334021936294281218
353306460039544832
314540776795287552
299375478316351489
330122244753858560
377891092940980224
375081861346623488
340862764396453890
378753525875879936
331116146189291520
384038603732824065
310969303887380481
311561360909680641
334853927998726146
341335293380657152
320374156459929600
379723243206479872
323818632629088256
340607313691955200
363882940477870080
321149894645657601
355035658080882689
321858955955548160
300329905210675200
319286687941394432
325731418783219712
371990962517450752
369815088045498369
369535463104602112
330778801283948544
357320454739988480
330050880005107713
326639821663637504
325873018356236289
378908496529330176
370143309093548032
331484212182003713
315190273623851008
324563259988525056
363465546144022528
324243673309130753
298294071108186113
334039959176617985
366591626472206336
304557132404125696
374012732661825538
337224414137561088
334716202951790593
332879335042195456
319822595300147201
310063232511533056
334889744783798272
329981342383226880
319056174760722432
360770732109742081
366520281390530562
360500467840729089
332657573557858304
329015680160645121
336346414835716097
377041640419901440
300928123388690433
314880743484563457
300676833052090368
325063636877975552
327518670131707905
332626456410722306
334502313144250368
330316548159979521
376209552280014848
340565537908215808
376712495890968576
326760702486409216
331743113070641153
326370434180317184
371760764710699008
321838473982115840
318137345482309632
307067451282161664
339222481741176832
336945366526201857
337930027998007296
330284954430894081
326857223290617856
354795762674184192
351704234082828288
317395746502619136
310812360933789696
341201848134430720
344068092084756480
326457570657177600
371475095794896896
353084270144798720
335018657669316610
340662627778850818
372234047227191296
306153579822055424
360287719391367169
339760079689641984
344457483726770176
339979487460618240
332654189702426625
379950355888361472
320229800843284482
338119732886663168
340083702107369472
330660308391702528
327517015554260994
368378346314661888
329416882828492800
310408395389825025
361012595328688128
378308665398157312
358836226142388224
322092149648814080
331758534352064512
313674447397715968
352322822875525121
329565690040287233
364437027543990272
332994439897313281
373600349551996928
335061651676090368
372142521280770048
331923735319814145
370544189177479170
315279746986569728
344811085456617474
351427287343828992
310698813851594752
380798365115875328
332515834121555968
325263065329332227
332892098296705024
322233913474969600
316027897183879168
383724758866460672
321399410267402240
322139135307546625
358327176774430721
336851053251280896
316914221852008449
365841589874081792
328528221022871552
329414813614755840
327176430364528641
382400017761566720
321754935828045824
339851959592968193
332656658390085634
327121949618761728
326014791497969664
329703366810808321
368416368905162753
329796365897048064
316417902544822272
321605308000649216
334485009522114560
374708048285429760
320435772803141632
350016104938213378
367113582200111106
317780836445462528
329075778962718720
317927262408282113
342901137894154240
316391473627136000
330459064532344833
356770567006851072
309897464729706496
330095421865197568
322469921659432961
379348672703500288
329670692683538432
336490994780475392
374745117132746754
370244187049840641
318733435260768259
336448450189217792
319110160033411072
328235134883090432
339759175481577473
377774366416994304
365939208008908802
368903770580602880
317985957657845760
362417529748078595
305934473994850304
308976022009835520
352139964684840960
329994746380562432
354154413805412353
356745014967156737
349997301881782272
378343566726008832
329673140147986432
306793426685403136
329808635905601539
312938544140283904
329962586193948673
348878909259005953
338334280046501888
367320424859697153
357514605637013505
342876538020175873
342104958897897472
343492571387023360
349349525875462146
324515476153708544
364690261944713216
342350064343187457
314426840448122882
305793778504040449
335781611633258496
327781261512962048
368404386214871040
380325389576712192
322741446207762432
342060979376492544
334411652088856576
357855612656287745
375118463599005697
319544841354764288
331929040397148161
329784673821671424
366579301992251393
370337875465760768
329809121614372866
324133699853623296
322190422153785344
320919561455165441
370642184200290304
333025676808556545
341907205664174080
310061479716081664
351142411902255104
319127857936871425
340852188291145729
324638594193043457
334839783228579840
336117617427378177
353726721645744128
354064571348160514
325978150515388416
324611153265303553
332336517651509249
325268373762097153
320850416990552065
382284288991182848
360960414290411521
350141629182652417
343552605873643520
325743371597512704
337949080456159232
330015878756327425
355567028859453441
298493937964949504
326106349601710081
368745454382501888
307630328535724032
374353215829323776
328591440101904384
309428864692649984
324881296704811008
320551720931450881
361255717145030657
307923408807657472
315081585403777026
332276153266094080
383844228284964864
377672074124607488
322016346500120576
329600833257877506
337956886198489090
312898791139315712
316448519693168641
340554204361940992
324742651675017216
356859763306405889
368829673767051264
329805519474790400
369827383349493760
318944608459558912
331608368768770048
322478066968428544
299024616020647936
349013863380963328
332018795654836225
337977510732120064
370519039602216960
333019904141844480
351242599169921027
310600951520174080
376812818172899328
343349062428397570
335600950817480704
328692376002502658
377825562150309890
321106509058674689
319063144863522816
350683018647703552
354936841272696832
326089067764801536
366576708679249922
314164200551378944
331995059870375937
327441744813780993
321435199361662976
323959347052965888
322730736882946048
362699423844794369
352130820875620352
343538480028200960
336676481566650369
380674737669566465
343764248662523906
383421799830392832
321591080963411969
327659317866164224
323117082696884224
375349117603438593
312149403379048448
354121051606753280
320604920023760896
332557259794157568
299980934948720641
314680139495665664
337954443310022656
336137888079163392
359306375878287361
338040539570122753
373112604324921344
323832530837045248
374084164087447552
311516882299666434
319263084642447360
365893207055273985
364686110510694401
383402361651073024
343383155937538049
308005682563665923
324869846275858432
330922305100328960
377386556035973121
317411354640261120
369330890691715072
361947151166750723
305919593996746753
331817801167814657
359897982784634883
340829447949266946
377493466973888512
359314371681333248
377351886393057280
327129450233856000
370210997887594497
383705798787887104
319121031908454402
324856536272879616
328891968648249345
332672144511217665
302451070360240128
319111627939147776
335467124116058114
355950648090570752
316421286991650816
305465054994759680
321786728442626048
337792359389614080
360183282563940355
336135499372720130
332971992980520960
375062152278994944
317644762524045312
373886628877447168
374618332592214017
325347192044924930
342374735134461955
342412253670289408
297385743708467200
335183714931851264
330759911522852864
318725811760939008
328984156967153665
376242466984173568
377277184790245376
330495600586010624
357965633440325632
379611679551934464
301474243055603713
331389729364905988
371490469290995712
338804296017661952
314910915654975488
308000022019047425
331107578077650945
297480906388697088
342284921685016576
327738217820475392
321709845336170496
305350203664396288
334055653062623232
332347423705931778
331907428490817536
377444637587152897
326548252008787968
384644237062852608
323130663626735618
364049011147157505
324283181236899840
325351511884460032
331767866804293632
334643226319409152
329760612433408000
343309461961707520
364217521815433216
368493025065857025
323465271224442880
330197673946775552
319037662130487296
317643629155987456
380428653286281216
329579870822748160
358039055650406400
330812254062784512
319748641940193281
337454318389194752
328694792873730049
332487856998215680
371726366686732289
331493357471817728
335240001325527041
326960797702033408
325229632871874561
338869735510921216
319295091086852096
326371888412643329
366031562841657346
344816117438623744
323974844402249728
309699718789865472
331729857035763713
343569447820341248
370612725518323712
371271977375637504
318150495648755713
352309966260015104
348518453143011328
331191759298240512
334319360351010816
322712092979363842
360540138637496321
331934819439230976
316041700151812096
325733388315148288
374956475464310784
377440541509574656
355010621080735745
307572961123115008
365666203819196418
344679266832764928
384796120016105472
329612479430787072
331362051110866944
330131207209746432
374703997078499328
339565186816036864
339824229962899456
370270725262696448
309500675946061824
351420566185582592
313026203084795904
320889001013833729
334753212097769472
299550974480093184
321597334632951809
306557640270557184
335913120587472896
324756789482647553
322012981120602113
318773213981196289
329832386290413570
318670720597118976
350380336502411267
306295449319510016
350502464384024577
340453597923917824
324962431023587328
336129162806980608
382004544219017217
303879858499497987
327592752080629760
326729723327696896
332456237226663938
303381887961927680
326748175543201792
364387125443448832
324842673540300800
370359892197900288
311133631508803584
308805792398704640
354367539960233984
380291894334341120
359224112960389121
325165213529804800
340507961921241088
323774699077238785
340451088564113408
317731918437302272
372520973330677760
330194049938124800
301259823692013569
322164398959521792
339792615757193217
319335580070711296
328928628438102016
328506655694274560
359005508486709248
301209740762050560
339480566825119744
352652159650770944
313427491215777792
382925240193789953
309206306928095232
368819220999438336
333949355448995840
321141101497053184
338654687962206208
305203830218452992
327168409441796096
304833723726176256
333945611848151040
306078724535746562
325656596711604226
370336508315594752
340489638760288257
322079887454261248
331752801199874048
380486626457026560
382742592024104960
360420408685637633
339423134543380481
310805605109596160
343370435968266240
327482526220308480
316378719130353665
327679086778515456
329334010012651520
376888149441384448
342840763140427776
314942168349413377
301704839635800064
369783077238603777
351549042649595904
317631563863060480
321256782154575872
330699455886131201
380427310119530497
321395747721453568
368859564927508481
332245316147503104
301224016822280192
337783968252448769
376884253948379136
352278076404666369
316718426909446144
325089298854588417
320289508786589696
313816669556461569
381066820330872832
376155575538548736
363343393813823490
323796807589183489
342320784775196673
325613553606348800
327049121888362496
332855558522695680
302076577657786368
330875739652108288
335073155322347520
329698564710227968
365821474289881088
325746629078560768
328206200787304448
316436791316054016
342850150919725058
361633559867437056
324454409780211712
338610027915005952
339399494959501312
336630004668579840
384341276742516736
339846231603949569
315352719156211712
318782286034259969
369877233155854336
318928817227960322
383419947717644289
331930299464306688
339509489776603137
359441702618005504
357196697329336321
376922495640940544
298081937313103872
303168591950385152
303605467765149696
325095114018021377
348816292628807681
329349978143199232
321515447424012289
331475241463316480
318060590717362176
317696985249488897
317546954882154496
357910670785781760
323123021105733632
336340224911233024
330761227120812032
332991069635624960
318613642025254912
309808776364568576
308480262960984064
308997707576512512
316178267688292353
317632735210524672
338109119758221312
335446636421586944
315267807094902784
367036805096288257
377550817290899456
331734709442846720
309478013513379840
335025855564759041
326132986330361856
335324446791458816
344532732942114816
359340821075595265
326725602247835648
368466435867025408
368481848772419584
309385190650810368
378399712849952768
328857523010539520
297944605008224257
335344593790971904
342239795579334656
314264771002257410
321416236804210688
336710170841341952
315214516407373825
344294005380632577
322783633914073088
306200967131574272
350329331001737216
339924528559972352
309444047129423872
320222805247537153
351187770233991168
330801935177359360
330526109118644224
325205709094531075
361401070150369281
349343041062060033
332332290493538304
332361857643991040
353626041119539200
314725706787606528
384828140092399616
324129293909254144
336522032512651264
379835055784218625
344857516301242368
352261224827854850
350506661150076928
327263542552166402
355569359168606208
331414763076739073
369999115385466880
328381021030608896
342493042974027778
316302852010168321
322076809837572097
331535379985465345
319537841627602944
314451308222484480
337414033474990081
379540217533071360
367653218299293696
377473718169001984
321714829360521216
363381179208044544
339189609546260480
352373066371842049
378395682366713856
304122283126042624
370399963798183936
375811762802544641
340872551016312832
349251664324202497
321638329667969024
331638557355696128
380402789333336064
362947163011039233
333986738886295553
303890824582807554
322089660111265792
338496107707506688
327595781345390595
365812498487705600
380143849886478336
329674836446162944
352129433693454338
334318774675185664
329069428195074048
310991743921299456
376369742837452800
382423530173788160
320397294996430848
322730741526052865
316201951035527169
321824426859585536
325823473626787840
367320543676354560
377775633100972032
331642947500142592
373843236143788032
344195639707566080
363525305052311553
384000063866818560
377368356493754368
382278048281661440
373151753912336384
363115309609132032
319098199686127616
351412482948075520
322835785055346688
323118179633213440
329780309082116096
336889431304843264
376175983142772736
315465610391871488
331023409288998912
326307707483197440
374980796165402624
377808211694592000
322651164971765760
356529920610013184
374736145286168576
331238378072850433
330889630306140160
304420522031202304
329986206672764928
326805339100020738
329245441390686210
310537385127604224
382386099714129920
323420220331008000
336155936462872576
303357786044121088
327774417415446529
367050067351314432
357026389569966081
339236216094474240
302904064495190016
330444512277192705
338889113371545600
374707223077089281
331508866997170176
326936007071125505
332595750284439552
341367575688654849
368029200143233025
335029960345526274
330325191278338048
310188570721779712
321254667583627266
382950836479209472
325678886472015873
318424294541639680
338359735344574465
320903745846276096
381796114824830976
331941115399917569
313550986855718913
334320663630323714
330667047400902656
336573712092520448
355926783436144640
379235793304576000
330453360706736129
335386782118080512
329769095060918273
304762857344598018
330080233875185665
327452245404811266
308730234872688642
319490193272999939
336573432147869696
341232168397312000
311875871172620288
372031128904798208
339434442533769217
313682462364549120
330135409810092033
363181555365068800
306676650014277632
318374843194150913
322897236658884608
377031089115906048
334749319519424512
319238838176342016
309147528245440512
353469151647510529
322954661558636545
327884406129823745
326486268026441728
307169128765079552
340326676741378048
328960205553561601
324602959805698051
336143493095374849
303775610331869184
350713547682099200
327660025076142080
321985259916914688
337224008074407938
348433227557527553
320541093227819008
323114869165535232
362456654987538432
344713681499742208
380544120344674304
316000554780344320
321255778373730304
343792286552965120
323960459780841474
382940564586790912
326023248611520512
309645315613552641
384194405671776256
305352220256399361
343948433809358849
318816867290578946
343536399988957184
330613414735011841
356095985652477953
353197067537096704
327112297522806785
304372261366943745
340615760860807168
318384311340523520
377083755787071488
335981030592892928
304063767128453120
338639515222679553
336323992623403008
320030837775151104
307894182985482240
337721226535514112
329705842997882880
365343017919447040
358410604521848834
339582478941581312
381976641410301952
358786319712923649
331446964887638016
374390577111900162
329707565707587584
354446005401432064
314440523773513730
326479745233588225
328889261359255555
330357143037415424
330761578691567617
323757520948690944
329743348338417665
335602727121993728
329215651665285120
323679399750803456
337203900992061440
377286927327969280
298118201542316032
310167616058691584
356896126282117123
331156198730657792
351202966956552195
331995247083155458
330204144709271552
335901656346685440
370437413459349505
328551777878294529
336688979942461440
332850153952251906
342339772863348736
319905321025929216
373125243415433216
323814339893133312
363431521450868736
355222538231611397
382730000983523329
316382248523952128
329937474077982721
316461660703424513
339301938464178176
308929544948178944
354083628642344962
329729964184322048
320397676325785600
309845560758771712
309562571596369920
331509393994698754
325660807188848640
328238352774070274
322707352790904833
330863972045705216
333171415647932416
362481308141748224
372935549452959745
353425873623465984
330123459432706048
310842140437651457
331014483629715456
353445668997697536
334823224439341056
322407525284708352
363343371181359104
330833260647174145
328906414795915264
335211504393670656
377456470117593089
327064747755327488
343783208783060993
358217131420549120
354656049355169792
319801348881268736
324357831002308609
321469864797696000
323676859671928832
310923751732690944
336237708848553985
332335388213538817
336717288503910400
317720162117771265
313793701107355649
343316868423118850
378257930329403392
328992725846339585
353410455466803203
328546167304622080
322064370316214272
336985743681531905
383025251590078465
321782945801195521
384095992628273152
335787194000232449
338746879825285120
362749068012822528
304910954779525120
364451728608862208
376188254736748544
330346965814632450
328540840941203457
337746244837449729
339605210693517312
324829544920002560
326543120449810433
319911699429855232
318804140371374080
339249079248908288
337925138349707265
371707942489182208
337701920271654912
371747105166987264
378565988247040000
371622655738142720
373431128642060288
342379427956658176
331438407085608960
340916726709510145
333066663731789824
337188267948654593
297925779466121217
321815101382467584
344499407724630016
356637433892315137
334883221298880512
332350881091710976
359356643839979520
358978213030006785
321164342445871104
313290869274972162
310927200675319809
331433368157827073
324965496288071680
310620424717352961
333989850556538880
321317756769300480
325958362141454337
320281042709790720
339014089978286080
335131510212542465
372331261718581249
354106168873988096
373510986776334336
334442922193874944
325654251328126977
336599358126555136
335263190860570625
321474380456677376
321961891977105408
352778455588417536
306211535632601088
372101731183628288
350492577889394689
383639713245978624
332477705004142593
361940716886294528
325711505364508672
377988134903885825
383208166319599617
321949978576695296
318236731453370370
319763675890188288
380021302788378624
320203550863011841
321305324910956544
330864304117141505
337967197701939203
348416012590403584
312616856420757505
377994495042015232
321050032944082944
330102994949521408
374892941312925697
331374818316394496
354311094489194497
329571548392464384
330000503708737538
349995375400206336
332603744170672129
325049720739348481
312549996513873920
354945507501686784
374350788031549441
340535749122334720
370044562640629760
360784490953588736
314925001797156865
325484635859595265
355606081298366465
340196112055033856
373149485519872000
331245192747290624
352459459999698944
342134631895822337
334828927388360704
331755556127793152
358798876871888897
332667700860047360
370311263471304704
309649583317856256
335090469543485441
324384234187927552
329945731739828224
304100905169600512
372592454081339392
317024397913362432
310929334087061504
377088242941976576
348663667463712768
324554286187020289
316964945277374465
340724598935003137
319148071911034881
336193497839316993
338718769830584321
374235045520605184
318424725623828480
352853038714724353
335151950205186049
320100511351189504
340083334027804672
313750169025925121
342699357923061760
326379005332832258
378726167760486400
325339117984575488
303237381472018432
317135194249388033
328513547728482304
381789359201992704
336945654939140097
321697300445532161
359496082218172418
379417363671949312
332002215768240128
330536228627828736
332260746941566977
328771530509152256
350264492103438340
331930727530778624
337076991062859776
367783018292715521
342737710596898816
332873070241001472
382571989766242304
381509587125280768
354247438158135297
327781996191432704
317493458434666497
349320337319669760
317601565047394304
372718923793580032
343386532847157249
381859906032136192
319411927975620608
322160428300001280
373668451232919552
327155449784852481
384768524368883712
368248217055399937
362696504122675202
322464041870172160
326767879510970368
342894338918973441
325306079451955200
329782223010164736
318728791109279745
365655499909246978
348941937442705408
325813955211689984
371941093543542784
330687787902840833
358795044695715842
321262062435172354
344806791730823168
312925705170206720
334520116530274306
318541870512865280
322536290237173761
322082805624487936
321366927408787456
309183306811990016
323433346015305728
375595903429906432
371465405191036929
325721967862878208
319128992902950912
331038489967738880
332723164067028993
371327840756592641
320958855225937920
330654167918063616
375339182463279105
311153081234636800
334657039299117057
344522323807846400
309004694058053632
382134932480339968
338696963648262144
355460545538830336
316811727658430464
331592746009755648
368844489856544768
369625032646881280
330090292663422976
331247275584143360
372571653659975680
321699923898798080
322173420253097984
324248925429186560
334723986636283905
363786019675439104
337365313630916608
316185982418432001
330104132268609536
324492322870009859
336119890446516224
324987171431931904
365812895403098113
357157109978247170
321358000151490563
335371443070193664
[truncated: 425,886 more chars]
