# Supplementary material for: Can Twitter Be a Source of Information on Allergy? Correlation of Pollen Counts with Tweets Reporting Symptoms of Allergic Rhinoconjunctivitis and Names of Antihistamine Drugs
Source: PLoS One. 2015 Jul 21;10(7):e0133706. doi: 10.1371/journal.pone.0133706 (PMC4510127; doi:10.1371/journal.pone.0133706)
Supplement: S2 Dataset — (GZ) [file pone.0133706.s005.gz › pone.0133706.s005]

320473534176559106
367157530624929792
308696035625144320
329455702693249024
337430643673817088
323725302620618752
298797416386281472
328032396798726144
384805689962803201
328286476087463936
342659986918346753
353414889248800768
312715481066909696
315206591056060416
324164460694618114
324199891096190977
363883658182000640
338400773375422464
333972510150361089
313747021477576704
301715270228123648
333943099095130112
320049444223586306
368160476322365440
320448363927576577
312172082572189696
375424816569794560
369115551282364416
314155144503762944
326536404907745280
373527967302836225
321607208783732737
329236724498710528
314212639997833216
329425969020555265
357696109004599298
329384658993291265
337043995920330752
321093007115956224
329675466879430656
342078139033321472
307310008754921474
379063779537199104
331804964248752128
343746953894567937
300665068922748928
319593996513079296
307450690148659200
338852789218324480
364260963819601920
321782578107531265
372950796364574720
301764240275034112
323567384264851456
304387482680688640
376879607380590594
352978620232368129
333968790343778305
383783972985401344
369174474630770688
331493014390329344
377224020888133632
370862860483575808
328113219006775298
321304504945496064
319995045874913280
321950856855580672
297824371953762304
380116124475473920
321340369562394625
379942925532016640
320252783938912256
320854381799034880
324653574560837632
383962969425846273
332847447091073024
314608968561471490
315667801425715201
321510085333512192
329976337685180417
370172244107870209
342635823939858434
297611277629538304
303671227363516416
328204276172201985
332091109226446850
343644629385756672
303345857581940736
339868570227974147
336108289010044931
361903012119191554
340663600148525056
323024768464977921
356027435692736513
362105084752044032
371849789073526784
330492921986027520
335395005122359296
306936882149879809
334323796674748416
313311674700541952
328253557033824256
298479214296985600
379286536216260608
370065278882705409
306441948217090048
328942075225726977
308822481341382656
381846180621471744
352992414073495553
319469227549548545
362450031502032896
313543749940695040
305207909942435840
331673267570106368
365025978025639936
372313368046342144
330079417592324096
322407414295064576
315186258722820096
384536500269875201
380283750636355584
322164407947898880
329384068447879169
303314743974821888
360305780508983297
312965581164916739
327542437499269120
372753684049850368
331172905004199936
362317759369064448
376173054478385153
341380905732022273
303526775282081792
367860822762356736
330939548160892929
372461900589961216
355713481061842945
327681746181181440
332323853831397377
343473772222881792
368907331163009024
359217605195743232
326860904534777856
362528144122585089
334410689366089728
319192869367853059
376137883649728513
330527472238084097
374987331507617793
315573227827113986
333003493403140096
382316210139852800
378023744826257408
340980624850550784
357922023432912896
331658232953176064
311553264342667264
328894931336843266
331059605490782208
358593571818979329
311661540686327808
378198536396873728
353641990363164672
326888044818997250
383438637481730048
353951388310577153
377408883876450304
362521351036219392
327305920411471872
373447565825802240
362669072414015489
362359105647689728
299374396324339712
379756744790274048
313635008667611136
340623969164095490
331992414824841217
336582139984351234
359350197903560706
332532963642331136
326660288474652672
324000523852345344
375652354806534144
334867632996110336
329306844529045504
334357909381214208
328661548979609602
353229930915565568
314224047137370112
326672046836817920
382945419287748608
382956598252953600
373045569222348801
298496853996097536
300646952482258944
320021353778520065
361175470156431363
325119292330876928
302446652634054657
335877364359786497
336797884500566016
315692212635725824
365008887935549441
371985628877316096
336232179052990465
300453399361630208
326722368141656065
298169344146411520
370017238243237888
299738775871946752
337292644235489282
316348289119309824
352636700993921028
380851786774769664
323465562502078466
320917348641026048
372053442493444096
307872045197316096
320759491694039040
376923917547732992
313311362212298754
311638359250444288
329093251074252800
356900864717357057
351927922816319488
348469013451509760
384021792681385984
336145298445455361
363993103054536705
372513059551862784
312069340826578946
322678521040355328
353404362149736448
312515433058156546
314775341409390592
382892693648453634
324498751018393600
356871652904140800
358221322913976320
341381709784305665
373851589850562560
322373776518025216
300071726174314496
365181725476794368
320536136646795264
305945383098544128
375284388528803840
305790521777991680
357143410643181569
339087960785944576
330576240056602625
331101826520862720
335945825060548608
378714660754554880
298796980354818048
319470688719208450
334748485737906176
375828764741369856
376792902245953536
355593774245752833
342333490714517504
331925899312254976
309898005673279490
328971875730464768
327414763304931331
369278333512478720
320633718941302784
317191815239438337
329822793166364672
351005675536650240
301780237660852224
324742638622363648
301574842984050688
330216772466786306
373317070198697984
340688497604190208
330146971409072129
340424614532497408
341900770926546945
379926109535879168
301575847020732418
365775723258060800
320713810623213568
344437147757060096
308692551706234881
332216642555764737
320599542204616704
378232546825601024
375080696211312640
321299525404864516
368252644709523456
374246891090767875
307496714099642369
329849172985524225
322013668604772352
374528570770862080
369521597540864001
313277366896058368
312662840156758016
381976269383954432
341388315150389248
303631335912796160
330958748929646592
314156709667016705
370630590674264064
301415404868349952
313497399303749632
364264604529991681
313343308728504321
357537666570534913
376060040739684353
322440403158695936
359827270862516224
313154819219144704
344315821838974976
329729527305609216
328860056198184963
317119789824892928
330294253995585537
315482511180439553
329346880549036033
329807831178027008
381082514225254400
321760400322482176
364178235136811008
317415989484584960
312054352347025409
343404410237509634
306989686914686976
325790937441792001
329086331839971329
342487705688621056
319071760777633792
380171543885524992
358645373713129472
367884306305134592
375270491310669824
324693941272313856
307205553078288384
375117334496546816
372836977709965312
332275549378576388
377636497643405312
316340830078132224
325709119157829635
322397250544353280
300456817958473730
375782913557549056
298086917466120192
359185664908066816
311707219865513984
340027873333223425
313163009918918656
355337409216512002
324319612298743808
373272661016580096
313123338534940672
374943456101408768
312798708771205120
335609345138118656
355962807893762050
340621821382635520
317169423582638080
301957704170209281
377304905330872320
364602480887209984
355213973286694914
311905862673383425
366035695594242048
322552734098280451
299162206602424320
351642063881777152
376228564678750208
320297141530664960
302273773116207104
309672911655030784
366739051031691265
330166457721827328
319162301963964417
374724152881872896
356988509166383104
322593764516454400
327220902225907712
324637636797014016
331808295679561728
326556655787589632
324760914152812544
340425836253548544
298149662387494912
382753449701421056
343267308044697600
349033356597555201
311717103466065921
363853193240776704
297964187634782210
320326054982082560
328227648373420032
317739464418004992
336452980033343490
382331517609197568
334201615160586241
324911288557899777
324189850167308290
370316350960332800
321702402011062272
350157558121639937
315953364213051392
309707212878647296
339481195677097985
321606508012007424
332264152607363075
374566682804498432
333072070328061953
300096930132926464
303798139507326977
360237263596175360
336532791166660609
319624500134154241
308771605549547520
324664116746797057
383941209799925761
310205620462706688
378580435271299072
375014449234448385
311238270656868353
306968888967581697
316101259100827649
336204078268968960
382872757954174976
334726442808123392
335355616962945024
344852345265455106
336214855579226112
317249984783319040
339929826167234560
370409700799819776
337269106006953984
383065115199021056
381818048090746880
377994405480656896
312564240961634304
377889934654185472
359124241553178625
330321008865206272
355569074882875393
348587429755756544
334374561258827776
317973416634355713
332297842976759811
370455917956825088
381171477951045632
337190238537515008
308813524812066816
360635586450698242
300257007015972864
337758651181854720
329639689147518976
313016101183291392
310219975812063233
321854178517463040
324117152061849600
334697929665290240
344117050857357313
322541894485831680
365930733577052160
381651712240390144
309066772001193984
310108621541343232
359465854150250496
364593996753940480
306789799010922496
343351686779260928
326354675219709952
318697043323416576
311722499358474240
340487578635616257
337001707944947712
312782202196881411
376619360590110720
375381976678547456
306292241104789504
332655856334299137
375642889717424130
310491157576683520
352921975183769600
324869759223078914
366328495963504641
340603638873481216
327516204845658113
375802509492641792
329599162402361344
316620315260252160
334403454959230976
352629248273555456
377978490051919872
323072516056809474
341582520200077312
327082510146211843
374877746981535744
371505687290855424
304349709340905472
323475550469509120
366436569986502656
337977468390608896
307928505147064321
366357654735556608
322728844194881536
316424288569798656
326755086095237120
319138310599626752
311674033018126336
321932285035286529
358206121963560960
321901978546483200
365268827350646785
376138421988651008
352727877625720832
317640806729142272
368614525932535808
383013505151934464
342841526398877696
353129466001764352
314165791794819074
369091608098009089
321752539844460544
379820868425486336
356296254172569601
378376056161320960
337552540252135426
372915183603027968
320417863586443264
303549732259766272
327435746933886976
297597186177376256
309881737998106624
324695007263080449
379623829607174145
327458992274149378
384819732605837313
324364185347706880
350542840134242304
362788407799316481
358411848481120256
321107677751156736
310612653288607744
321637928017207297
368717027432615937
380901430099337216
318222059270463489
309155064155627520
297874338307272705
373924765779501056
324374091899473920
336706460908134401
321153169612759040
379433532382519296
379867224053268480
365234202381254659
316942554585235458
318361821595709440
359153622992838656
368210302627639299
334646763472429056
371846866507276290
342400147050856448
326421216745361408
320805845371858944
356632168405016577
357746633406033921
298864727721926656
325104097076314113
319296833966989312
350578990102228992
335038799652462593
329572789021470721
379489982349455360
324876648065409024
327633811712114688
380744368744714240
357658002175700993
325444748636737537
328833846164455425
332898172370305024
340700104623263744
310406908475494400
332475586238889986
316003576168185856
315719208103186432
316545235989692417
320781982806208512
315474067920666626
376871260955111424
299059637834104832
384565096061485056
334746706770010112
364625361104945153
301435088305016832
370193601202257920
356605700241240065
324526034353549316
338497590679195649
372505647083835392
334510575570780160
324698349188022272
325714137952952321
300790560581640193
384624432431763456
334339958619914242
352485154347958272
305532728680525824
323919828375191552
368533327268941824
382882790674796544
327083791451574273
380618351275294721
312963200066928640
316190410198376448
323264240590925826
335272204671545344
364609610021224449
360618790628769792
322135392558125056
315550394879205376
336945484331634688
367038009276776448
369814721639510016
315627873404862464
358961269442744320
365825279958069250
369929850661789696
298779008299057152
349357980992548864
382971855633526784
317814016217067521
368256619542360064
378217095978160128
329642943000485888
374421558887870464
334872636716896257
340341276648013824
335763227004792832
322878609834532864
321250709410574336
372527822734376960
339822522671452160
344335588817784832
362584537944961025
339847828601962496
300261977618526208
307928898467921920
319701070232293376
316397838965809152
313740687659122689
366757425799372801
337510247327494145
326710329608388609
342957355543183361
332561202192478209
311321456485212161
299530051999899648
315463336307326979
335394879863676928
324375355655864320
367771134374072321
299443360110870528
316732070372204545
341254371004252160
376180953917321216
378677714187591680
316349016562601985
322566610785280000
309217685626044416
369655349600473088
330185178586697728
360037136877109248
300433895491518464
313131942256209922
307329371159531520
329973970948481024
375445954637201408
300488147907801088
313321437094092800
359381009810198528
326899193270640641
362824136822767616
311709462954123265
336824820257923073
336944687195762688
297512162908315648
360944916098060290
320892646992269312
322193512919617537
337384097817194498
337286651040653313
326408320380448768
371238875361841152
333099385212768256
319660356517634048
365291158634635265
305611635760967680
355042197579640832
340079502325592064
326176048842686464
321704660400480256
366039539833245697
308710356732235777
371539971737255938
311532791072428032
306421437483319296
300837833462128640
303353837090111488
364990165778841600
319328020076830721
324192099438325760
336175326260502528
339547444675239938
318156844344410112
367090863794819072
341805132478046208
320332506656276480
374673307859431424
323925943884341248
357299559854112769
314363828349583360
376771847976927232
373872151998128128
339918782820646913
307269939474083840
305825012009545728
319260480449421314
304121014969839616
382728946581663744
358196632820527104
342109588423839744
378121632705163264
360158555325730817
332350172019429376
303231848283250689
358313284144869376
349940616110682115
324394220251127808
360023912572141569
308944043012931584
382536720618905600
309415284811386880
329649449091624960
318966692518711296
330190397089390594
323788947610284032
364616044997918720
353763434950688771
340493364896079872
354073257990832130
312935900218798081
370526172456968192
382927892868390912
350109902288588801
308638191777378304
364422825655803904
330723946259427328
321693537492148225
382761713789337601
306168442627690498
344879335594926080
309526260177072128
335379961156349953
380166059246231552
309124725169348608
354015726597701633
332003264952401920
326715555711164416
342286592276312064
368941449271713793
337614176644132864
353866108341731328
330932288730845184
332720281548378113
298914424486522880
336556912093052928
375649588016709632
376805716951982080
309169798674264064
319877871994806272
316425151258427393
338142654753816577
304130605212397569
305471599245664256
319515002866388994
377557661329670144
315101320212275200
319610969938608128
371813675331760129
319446151038369792
353552314042290177
306337908242137088
323925037960802305
307203455578173441
307605871796555777
327233774179999744
322216676038938624
325309035119271937
325618886735171585
377910032953663488
375584646060199936
307130989874921472
357248313038348288
300429099887894528
377035314738376705
380350043699810304
301111253496111105
317225180818702336
332661012509630465
308477022588510208
324603911258378240
335578151029719040
376731967036719104
379223223080321024
335540878670180352
315624799365918721
369282454319669248
334929822360948736
321775745535987712
311297456556105730
317707436888842242
334303313526935554
370245475888533504
340183393352425472
343796383083552768
364127923051036672
351454438067675137
349290094907244544
377753084187123712
320969736596893697
336931896732823553
302430643411898368
373458328069758977
328312682157592576
384815114454446081
360229775832395777
331075506759929858
323564370208624640
350471493240623105
351799328588840961
376233831679807489
370584824114728960
317147583443259392
371322112902193152
337432470389661697
377522040208891904
335428478843375616
298857099008565250
313711797066665984
377384502374330368
331109484833411072
331741621605498880
338485057415151616
350331894342234114
351564894098833408
326461368985321473
356357993618616320
316851211292778496
341664087119376384
375681904101425152
367256394627432448
328711267709747202
322758391015538689
324543774858543106
348614475986923520
325401932019662848
318706877187895298
321584771090247681
303780139727220736
351185333146238976
359891586617835520
349402543723515904
383268199900262400
310228405411012608
331940165553639424
342274751772909568
331589301076893697
302859431673204736
323677448564785152
321752740890038272
362088518387892225
311287129890226176
365557188099457024
371389692866228224
317000358503280640
321475745279012864
336426093886189570
336982510384865281
313827996832264193
311141684186599425
306439202021728256
318022437222633472
354019620589551616
332161558937481216
341347253438533632
324637576264830976
316195178270556160
316065546141585408
321245111247831040
355832535097417730
326331723149352961
378247143863365632
374935378282553344
324736755288928256
353397599669198848
311938875280994304
341601655420243969
369285424201465856
325664309222969344
380778088545914880
335618731780747264
335203728380555264
322159811607265280
378343764135124992
314581195608428545
343180100826722304
342624628088381440
359039794795388928
322116333124857857
384148012806590465
351175920582791168
358329478826561536
309357837325328384
300287187855998977
361677210496675840
339734998993227778
308312700059013120
302608539162132480
376587851334295553
332251883362193409
335803215926923266
326689273514450944
329788057542873088
328629573862440960
313823800120729600
353820222265896961
375634504288727040
329441532832792576
332182607339089920
368687705959309312
319465178376859649
352661353279918080
331738722603237376
374003076308271104
323617976534323200
354922317027086337
341042512259059715
304470797978853376
319576895148666880
384472471535378432
321730438861291522
298163164518965248
311362803506241536
350319726863454209
364402637749227520
321579480151891970
326927116610457601
321781016010317825
326320310875996160
375627855935594496
344373224223682561
297817312709447680
311133059523166208
381661912791916545
340319549817774080
373793985678295040
383636547037593600
362923919503659008
331738764957331456
314416684616269824
303085750214348800
333102286698070016
372210129686368256
356465535866765312
318614658972016640
380238954177384448
312059794804576257
348471704806379520
322360189607108608
379976203584552960
372903853941084160
334700145247670274
376085853237297152
329189283774754817
323291303058239488
306013630049185793
341834417536385024
310981173214064640
359354041492443137
323663426209595392
302239843046543360
323999930752581632
326946735438049280
378562535684714496
300688350589882368
309718358838874113
379806958879899648
360175168942911489
324520634849828864
335123566179782657
382259564621860864
379241526762541058
362452643626500099
350088088434909184
331182127066521600
343835987908116480
322763078490025984
334725414800986114
313316054715740160
314075767334137856
362452909465677824
333023060435283968
330565960656384000
365648495660634115
326328785681137667
306264817465966593
371003933390823424
302991465913651202
320957044532338688
367862033498120192
362600256384417793
316921990340550656
334656978611752962
320322025698758656
321599852628815875
361984217980215296
315226231970869248
321650179256221698
305143868347805696
369231619564904448
321636549747961857
319134162256814080
351568617067917312
323142577387872257
317127600457801729
339738367686238208
305442415806930944
379287900766371840
371793810587525120
355980726937718784
312712548929638400
341409061658558465
313484957408452609
319785925406228480
365337061936463873
325083960705155072
330381507212476417
314422599193083905
359368656267919363
372180712419389440
368891609296822273
368727568314155009
315442437755633664
382217597573275648
305218276408049666
319667913592274944
332123311876218880
313697652275552257
340479181576081411
332228216326590464
308616502985232384
364897957423747072
382200891131953153
329827534487289856
373521908337111040
378349960690814976
333129584222543873
379484015243177984
298233809088962560
329248855830982657
336309193436983296
321418173960290305
337524869866594304
310095718025154560
337363897709363200
297469240120836096
375689856690958336
327547011769442304
354170370825273345
379096639346331648
330345122397032451
365311246813237248
329100353796702208
301038798807130112
335923111910313985
297256391876431875
350608980990627840
335795299132002304
297411987279847424
325020926729142273
328595331203858432
309006601539444737
314652210996846592
350764748138233856
361458630685499393
354786584098373632
353758850224103425
364581756558508032
383079646616502272
321991367050031104
355952979985182722
300842636154126336
359379780010909697
301059477237538816
331472682891755520
359882987590004738
331882167611301888
314024306604638208
365611530672275457
305256869587464192
329737747252273152
337178369680609280
324353682642726914
340695449247838211
336566622192037889
372678013898739713
334160501825208320
376404268439187456
368200040570843136
329458868201611264
375671463769952256
339773635185217540
317491532427059200
383839418399748098
376530708648316928
322527901973114883
373276325542256640
327396608520114176
349275035212582912
311554233193361408
382704648421138432
361967038610157569
375034525056638977
373764325972123648
378339896773312512
329680079401656322
319178069808132096
368538285330530304
320926579461074945
372816351041425409
383766792868335616
332406810302627841
321416073360588801
362881002038755329
355442989998415873
310595131428462592
364463980925816832
375138054232502273
371510630697553920
338720105712205825
380147989609598976
302312542305390592
377849733391589376
307024476292382720
340555307061215233
316894679922786304
344321073602523136
360929506489405442
339557240266711040
302878298407591936
353452214498496512
340649204634501121
329632733578002432
325387525512372224
382171767982145536
378325631785644034
302154988069744641
380497890122432512
322516951119306755
317693726543724544
312106540440104961
320058205688455168
355390769038761984
344336034999459840
308770695121350656
362436288428781569
334637803994505216
343459853005647872
339522286732328961
367861777302032384
317994313621598209
319950915635384322
329668812423188482
360246170947297281
309589285324062720
364960589174419458
374529429005168642
300108534509613057
307675827234017282
352304794473480192
368147976205918208
319238937996582912
368240866298589185
299638584397422592
342613668338491392
356525059902423041
379689678431350784
321409541155737600
376892698579312640
321268254150639617
330650301847715840
373642477401423872
349334520866160640
319139983300653056
383815707659497473
322042465345474561
308825249179389952
363153127853551617
333955278292799489
327804506484117507
348844201456304128
321303631578152960
366292790063271937
375117447268802560
319400368620589056
375047271785582593
353089562089750530
381429629439180800
359173152301391872
381282104916443137
367122585919975425
316033255176540160
353398328563736577
304100959754272769
382326550978240512
372235114303852544
333005755735224321
311144016437731328
336846971627241473
305199996368740353
361226977698512897
318209712363540480
328776535052013569
327705599087366145
356965624108417024
337761672393543681
339492869024927744
359124407635030016
366217843487944709
313081882369744896
324721598051520512
300702348567801857
351220171261739008
363835928206245888
301172302710730752
331937870170451968
376939696653209601
351592175185838080
314866696924049408
336956854523535360
372227691988414464
326334864410415106
303170988256931842
321300780902674432
309344417066655744
311356795513864192
382434206875660288
320934306014982146
320586853558398976
380205392271118336
348526950085705730
344548108497211392
359342076657283075
377132461156618240
304034860543119361
371647742340108288
315821728733478912
306491864272494592
372961592930885632
337760049495699456
351215958129520642
359876154892615681
334726540371820544
332184245466456064
356410095074164737
301948624995233792
322886414981283841
343453155280949248
369248899233378304
379747558119067648
303699757820420098
308617356953935872
329203895643549696
324578491284738049
364812837777977345
320006280200728577
328992768171057153
304810563328950272
321022262570545153
371478085453230080
326364548456124416
331636472744660992
336365582968553472
377563175082012672
334048497634516992
298669566559678464
321596501740617728
314410477306396673
300839563138564096
348457501425016832
323432209614774272
343693042714292224
339550883417309185
382781634338377728
355033874822217728
303263091087532032
374357468622913536
343186552949719040
317230730386235392
321245627260497921
337191820889047041
316017364695121920
327464564608344064
337116652606996480
359943678166450178
342515445296934912
354470384743104513
354680067802140673
352268731289833472
375273159739441154
302674717867913216
322302391351398400
329589161151586305
326699940040556544
384658936235687936
382442423961399297
297463797172535297
330915511481274368
364635142997807104
321269101983039489
315336615616737281
305043214635769856
368009100342222850
348710795955281920
377946624917778432
367037918864343040
324307030808608768
313033988774178817
348804463399677954
334795671053926400
327075396594053120
343438229938249728
318903600673857536
367187734026141696
354753949556940800
318704353210945537
336134393749970948
320071065869099010
320379426418339840
380538166999916544
334501387264212992
326010228468490240
324276292314877952
366330680570937344
351600487390388224
331236507010605057
331416720436781058
323489731520393217
313495646529282048
298304748195553280
371476408494600192
302495450378944512
324705342757957632
329375173427986432
372204760168165376
335375836196790272
324737397784985600
308969558314737666
330955317225607168
383058647640580096
316012718878507008
315876783683694592
364891851255320576
373322590812528640
326538836891037696
323212596096417792
350111802778075137
364593768155983872
367767755094634497
371876202832596993
323130184737886208
303588126629195777
314447979148869632
318877024569679874
321833524275585025
334045838508707840
306633205811904512
309371160762662913
362775815630491649
376228595972050944
327182441255153664
374689662818062337
359783971028086784
360285782168186880
310052557630365697
308021035272380416
298611768924704770
317462381049565184
308564823648657408
297925990032756738
328516354753843200
343897828587880448
342713023426879488
365208270132101120
342706302268624897
328003688318779392
357696356216877057
334387486677692417
336732188613701632
337587964366434304
340615592019111936
322412971856891904
324848094330101760
308317779994497025
384158165438193664
384300902511026176
324932456291659776
383433323802271745
308301815978536960
325612514031321090
316441792444784640
327802985944084482
329924008478904321
354644719952863232
330164167585701888
330186179490238464
364985681098977280
380211913423982592
334867217340579840
377661093801644032
300613783469051904
344192489877549056
311721276991475712
367754162508800000
340188703643279360
331773369852780544
379734037348507648
354264748214325249
334894921771282433
332552898175201280
317298007026577408
309138417843855361
305200666501079041
361347896504893440
383816964583329792
381806535795806209
331866715128492032
322173064248963073
377277404039118848
318193091951620096
374626393545793537
381003140746600448
308994082221457409
353992790046289920
331753091072417794
301531421821001728
322013577974263808
325420190668029953
301383013189681152
382493470990290944
378918108385116162
380739835000262656
367890927857434624
359531878123962368
308402816962146304
352984125721944064
337423713861521409
357055259811659776
359411855220940802
351625661393289216
308018036718309376
300293194497814528
367923529557475328
334712429915283457
340663206563426304
320365900421275648
357385655468294144
373293976213671936
338387167309094914
314571241698758656
352630924682338306
317311083687841792
317426300530876416
330808041186410496
379304033711685632
318230805329616896
335756057366388736
327863928791121920
315106434272608257
341024324326653952
339403621856858113
362450524504723456
327433972147695616
364954767203643392
326916492471988226
313026694640435200
330579940355481601
300853981998116864
331962412607610882
319248195408519168
337647722775601152
328258107744604161
382152331778744320
317332209587601409
328579914406191104
304953761179250688
307925951424110592
331523968869740544
321440964294107136
329330781577150464
325237208250462208
321987980027887618
306499142706929668
353588755229188096
332874717230948353
331545056311902208
367705243653787648
307666051188011008
361533204710178816
369774691059122176
336862231616696321
380792552573513729
331844356761849856
305207597877833728
367855272418496512
380530051084587008
321349102753427456
321118782187765760
316051184706265089
309480894060707842
359513504211943425
319222153457332224
334368847358476288
309494977342345216
324587511345184768
317333909740326913
314021495418535939
329668054197882881
354247947652833281
334430530114318336
323777758125760512
363110652019081217
310907920680370178
311087172176453632
374699469494702080
311540175836696576
335472942391640065
338882659960889344
312883444730433538
334505773948346368
306478618631102464
334887005836177408
318927596177993728
334019502738128896
359544078414790656
321930333912199168
315302967127441409
334998852476235776
328559958440435712
344271271334383618
329826708830158848
379648527594299393
322488203087081472
380936793069473792
313183414641627136
355210561828556800
321765660785000448
344520907101986816
336984975155011584
370720438055235584
326215937923637248
324205243804024832
343580927999496192
373704634709188608
334633354433536000
335067634066403328
301543066081304576
379137104640770048
381231616758407168
373345812622761984
335086785048764416
335812676318019584
320959969111461891
365529902641983489
331634297180143616
373454914665447424
372146402153209856
329746139505098752
343467582432620544
302239454645600257
343343901375090688
360706014426841088
367660758693597184
380373319654326272
305839812559110144
329637500643598337
377969597715996673
318785921237528576
351470479418204162
330748109309231104
342309805957984256
331398853486080000
298837559260368897
382449776337252354
381995255694110720
334486688116129792
364053285801443329
374661528731267072
374758246550368256
318261229959389184
321404388964978688
366939243592941570
360559080277950466
343596625878454272
341808250498457600
373884630518087680
348505348342153217
362406524930359297
331774657185320960
305347828799135747
376024297363759104
324520355744055296
305209358353063936
360019897390084096
351533074057670657
306802455432265728
350486436673355778
348974725160120320
313810116291985408
320397608952668161
321967156348735488
317283762415222784
382290421046468608
324683892110012417
312455037043490817
333054966732304385
310627194936373248
342626336617140224
367504171140149248
360066539732467716
319546360204521472
308285377762955265
372910295590924288
308409964337188864
329996580600049668
327398675154358273
325051962636783616
329475834664599552
301744596017364992
348967024241815552
337353035737092096
329969119917117441
374860731340296192
321640583993102337
381592505776869376
362390833045045248
337189191190450176
318358344555450368
297531428562931714
358404029434437633
374396526576926720
321531115460497409
344674934380974080
301991489305726976
312410092739895296
355008847397666817
311188931418939392
334462967649296384
382735585544138754
342309772470661121
360959143168851969
297763833320181761
335957777883217921
341930270586449921
340280085661745153
352410812247322625
315329132592521217
327227147687182336
310015225229348867
329423405759746048
317499560710787073
313141088816857091
313449414997966849
319635127225421824
323589859358941186
375778664735965184
366572603164463107
363985700368035841
323666107712012288
352652006588039168
349245305268609024
367870848440348672
340004607155642368
323967871250223104
304811976595492865
335146932731252737
342742864591212545
364280718173536257
320390567651602433
318575916164997120
382163331986907137
381600842043756546
329260983791017984
352260437959647234
322387793772945408
371709561888972800
306565265884344320
316874526300467200
344782898458669056
375487847434047488
315512572025655296
314183440985640961
321602380296749056
324489231487610880
335226889570500611
330817896785793025
324546144418025473
309390533195857921
361983222894174209
320191881407516673
382716001659256832
315562831389011969
343858602395697152
307880505385287680
363482297699270656
319634548969336833
328328851073675264
301558374263304192
324698705473196032
305553692587880451
350983545432440833
306647630333743104
309502360919633921
305194895843405825
315101807221297152
325472533254115328
331843895577178113
365428570522267648
321476897756311553
348963402896523264
322174708260945922
315256963443335168
372045086236106752
302610889176141825
303744950477131776
336789620564062208
384049001403662336
382635260921774080
299260390985039874
363138702937034752
300396968713265152
367987230041579521
334121843348873217
330402804571201536
334223753728892928
319867642875879424
330406272534994944
354694218217824256
335666316209975297
312834360766251008
316390172663099392
373671571090448384
335906399567618048
313811062053036032
318956525169295361
328675620160696321
323397499815620608
322015243712729088
314612504699490304
337002746899230720
383818129643941888
354996678941618178
383502905732370432
321843666291404800
334335562339196930
334262501338406912
337208174211915776
327082197490212867
338000603227762688
367128240659238912
359980371762364416
301234767012184064
328351149457563649
336589712926072832
316325274239262720
325474026405363713
343560042735366144
319968376590061568
319071705458962432
376893982371880960
303641951624892416
331584663544020993
319668797768335360
299714110977884160
343002716299202560
344445678103183361
316364519058333696
351503380172115968
303253611381673984
372395478312165376
329408459164499968
372256051317727232
324500628434993152
355886284826361857
334354807487860737
368212763480309761
314359861364277249
313212705563627520
330867423240675328
326671051692064768
377988084937142272
335573282814320641
369670762883317761
365700452374949889
363157008905539586
370033688102203392
339737273950154752
344084992500064257
335110267933433856
343924376103682048
313332009814589440
331797669972430848
318055434147745792
344267505319161857
372409267195633664
382142411214168064
375187298951757824
367766028362588160
332691583227027456
324203448637730817
320353424761823232
334274609128022018
321862694934298624
337076771289710593
321888914782707712
338661628008615936
303582501648089089
327617397009809408
335105413865431040
372233581550370816
361167019833442304
368218508124880896
343400259378085890
341434294071349249
315451477000855552
315192291855835138
315115759707779074
301745219311902720
381834035464769536
308978243225145345
342536545787584512
326903876475305984
366650645819834369
321964301546045440
321344504454078464
384518915138674689
341680413854552065
360632282610016257
356618520815087619
339202857058324482
321660670473019392
375095144371875841
309814384954331136
375686952387084288
317500745425514496
376006527322042369
373860518064173056
382688012024311809
372197878719975424
308089110223007745
324689850651521025
332916315012599808
305787675468779521
322543249271160832
357720353839132673
350771100206104576
330157441792757760
314813302616240128
304880383357493248
378346534829838336
377496403431657472
319437309344882689
323400694545649664
343275321090506752
365016639378436097
369680992992509952
372899131842625536
354480817180901376
354015128984891393
327983771225841664
326333389697339392
362358861744709632
329358930574704640
363464440412246016
372121902455984128
319321052524183552
360291145756053505
319980961116848130
332543666323329024
314941164878958592
374350016577421312
303761412310839296
382942715190587392
328389695149068289
312749458129580032
311898095132753920
318579708314927104
359697639555612672
371500916786335744
358300356091977730
305554972873994240
355193179559034881
363500060031844352
317296329514692608
359720063563079681
317431252078714880
321308357535363073
300847106690789376
325439349976080385
373481255976697856
300724769370816513
373412665449660417
324882574214311937
315331211381858304
334189953129017345
329611502124400641
304230667028414464
321591842175074305
310000662421319680
303700650750009344
326864024467808257
328893444200202240
382545609804111872
315494657268281345
339938699330588676
317231656765358080
319324982079537154
327165456081379329
305666162019147776
316983479717994496
321724365311975424
310280340973420544
331845872663007232
300881232932265984
363843640575004672
339129975242371075
308777365230723073
359635375989338112
327590854543958016
335530457661837312
329801475796631552
374212863205707776
301503901021122560
341491676692496386
334779438350864384
342840200550051840
357571429086150657
334128013597868032
372236308006989824
314366101985325056
300041865783308288
337598489146052608
374648388022566912
336293067877408768
329981024668880896
327670338655748096
355198336569053184
341055388088692736
324811081438613505
371668644180156416
323811249710321665
352931350237544448
310863410785050624
329809887309725697
300932060418285568
340652595913846784
384544874290094080
328849878820204544
321751835016851456
319618602493947906
353767606458654720
359913960499195905
325270438634745856
332401879034241024
305674654364868609
335493323844362240
325309189062811648
323794718037250048
328150278568280067
342307160933421056
382515662712623104
301209292118302720
357940996266401792
355014423276027905
359704489416065025
334948272554770432
351214049238851585
372520310337048576
344632177767620609
329261762337730560
298957940835119105
372063205675110400
377750171591114752
349390333085351936
308417479393296384
365675347359973376
314112908525199360
307027289701511169
363370737236582400
362263754576105472
322036271172186112
305733008168722434
307665847202242560
314027235344523266
336034138895294464
314717545536049152
379388603224580096
344497386393071616
380638011920490496
351880185559269377
335672135479607296
301577216578420736
352223816304439296
311555761459302401
372551883711193088
362352479410724864
308721111024156672
374594547122073600
375784599650983936
335072807501320192
328703306606182400
318852299764137984
335048912123609089
372698986249211904
374487073798905856
377571728777826304
329041653346217984
351367316522545152
378279586716729344
332304336262680576
351101966799212545
343018641798881280
303974094024613888
334082465683607552
324257828078510081
322799710693896192
373443557182287873
303898243367043073
320204194768359425
352836665225650176
367503786740158464
331541667792433152
334045907400142851
377065563215773696
322016585751617538
350783972785139713
376910258339213312
324576956999933955
376887275696566272
335119999561785344
354744696301568000
317625463377891328
317465122488598528
380473747733774337
326881015018696704
382720552613343232
304622130459443204
369690457594281984
356644830090248192
320185740678021120
376154781125206017
353100565020016640
312367622169706496
342606609576521728
313191029899685888
318624284597694464
327271960709046272
378403474884423680
354120513502711810
354097013241024513
308074188462247936
313227862096375808
335621077067788290
340692902139293696
329670919616331776
340137882004103169
320223405347577856
307009889815896064
312616048375508994
351377252174405633
320502026565992449
380918465680273408
319449810388275200
320403518588596226
306231886307545088
372805292557230081
330713122979590146
350638629468643328
306924735281905664
320683210356961280
323541971522183168
334830064644550656
362000853747511299
371131579730771968
343859580205420545
330106890799423488
338987511651131392
338085408753717248
305898978132754432
343214244856229888
327801602402570241
314618451052359680
318674046734712832
324500537376649216
331773399833661440
335602524780384256
382703292624551936
339409167674658816
362176484883955713
362946501468635136
311099356998664192
378159576841203712
341232603753488384
322751472532086784
321389534313054208
306040429781082112
359758518460481536
311521777090183168
318578653791408128
372537184810962944
300854976870244352
304753638373478400
358093412680998912
331649081422262272
335804021078118400
378726928930578432
350694981264089088
325243213881409537
323651794985168896
322592197029531648
323033895522160640
298984235539238912
336985601582718976
331251992313884673
315682765318270977
299327052237127681
313289794740432896
305825849184251904
310599911798345730
379643387562827776
340509107855429632
374941309699518464
373108090813419522
336982225742606336
349006912030904320
368050714058035200
339856398445850625
377959953677287424
304275826902454272
341725664438792193
332276481382305792
373632323717042176
306733902989496320
381063721662967809
344278062868873217
356104486101590017
366218147214274562
309443939855904768
377617489905340416
319867541390503937
337687083026096128
321037477647372288
316539401557651457
335142971840266240
306664140922056704
380120941336203264
335466688801808384
370986951446241280
369341282943905792
369826926741180416
362017779295068160
356651301553180672
334883529206943744
312601714773598208
371161639191461888
361312478065475584
339819593356959745
380934176947441664
323436901216448512
300821659269607426
334690172853694464
331213522329550848
365706340737363969
358857809934303232
319675858266775553
353369540085813248
380698684113313792
328639853992501249
334184621711429632
300871336102883328
322416960019259392
371873016646361088
309440283593031680
378956004731256832
299977416481312768
354855434487734274
367826498767450112
341006976144265218
307976041845096448
321761505899057152
333936862601297920
379811627412885504
312428760194490370
349361209771958273
326472567554727936
372308756677152768
319304015559135232
376929365587947520
341422500774821888
324500244408725504
355508365616623616
327446702262976512
315356297946095616
312264644112826368
332910564718301185
351478123965071362
368937480151523329
365182436298063873
332326951849189377
338313946798903296
374517051206803456
324664427976724480
319470037155074050
321650996638015488
321680731430584320
305446836259389441
377112354166554624
366118072651751424
341641275138768896
379055554020540416
350468251987361793
355316341600821248
384526866977415168
334905569578213376
311716579966590977
327019144014868480
308979441219039232
339437679362052096
360278418136375296
358120576491073536
310726287083847680
298450812131221505
308129967181549568
383300584503533568
300284185606778880
310900716875165696
354678687603503104
323465809101996032
321953087013146624
338093695419154434
327264989448642561
320552281701490689
320309448528785408
372725829488619520
368083133570113536
330143703161262082
311087340296761344
316263727823454208
336283470487773184
303756760005607424
301434591925903362
311143250130001921
334342171589218304
329427344244748288
380917492048084992
376758979759992832
330049237695987712
351799585154400256
312576267251757058
321814920624734210
326568538347274240
342503401449476096
330051593544294400
318762936204152832
341760968470196224
375638612647231488
375268693846265856
335872313457258496
331566992622505985
383241738258628608
355395782637142017
349900080960114691
367269848767660033
335394444176138241
378601956291641344
322023669809414144
375460254479556609
357562591427571712
371838281975365632
349354052175400961
302838879239667712
382174626786189312
370000271512203264
350809591073873920
327488669114040321
314599958370189312
301365702428880896
361719953239457792
356079026244288514
380366899088871425
333932176796168193
383822877713108992
320693057831968768
343412441935405056
364413653459935233
337227058163896324
330285601389682690
374410787952930816
378790233401491456
315978160636313600
305128642843930624
377110662499287040
382800825422065664
378216457500258304
378714795320811521
301251584497688576
329627487023808512
300764499500216320
321496928716218368
303196795855577088
374318131583258625
302309547375226880
378750243074228224
320935502373060609
299395315436515328
378123769841086464
379481018530795520
361224521388265472
321677482371739649
361354992034131968
330911518952656897
351128151994281985
316396603323854848
356678939399303169
298829318379929600
355806031563071489
372448970661834752
368596443105226752
360856045859516417
326654283678380033
325455661284593664
298285984360067072
328555034671472641
369331812239020032
354815331006545920
322164897897127938
311692639416250368
370716290945540097
320908096182571009
337929542175961088
384546064256471040
311611135390543872
334056537788129280
303582863004168192
382017345499459584
332450475171536896
382374022836531200
305167394228293633
319138408997998592
330009528747831296
324729022154170370
369135293917437952
339445461104615426
336253611975782400
330168028526436355
365174553602822145
350978618228355072
384146124056977408
378013741754748928
369912143107194880
308112195529609216
329022907772698624
330003120597909504
311333872266801152
367436960685891584
315883019481276416
307238934256164867
336717495119527936
334675665993482240
332552089274302464
324364785074462720
321106171345924096
381418809732919296
340555341198655489
376913445024591873
369231302274195457
359088901916336130
332604359709966336
321851445970350080
306624179439013888
315692144121753600
336742800940994560
320907562922958850
322141764251156480
365841086175903745
343576930718720000
338931121054162944
332333027554361344
334452871158444032
305930950464925697
302250703173332992
310984793670176768
312980745817837569
323940251636740098
384753810532753408
321205112292929536
335851885066076160
380574672535822336
373961427692048384
339185418274750464
377799932649820160
383942708814835712
327570977259130881
303757720291528704
380513753566941185
301453781277757440
298388015343095808
314858858747162624
329713026079019009
339953378039832576
337833003747270658
306273536325070848
364211622144778240
341755225620742144
309846222859038722
350061836839829504
330830041334308865
308674514529701888
326512819967246340
354488420090912772
321093437627723776
312735143834042368
350781721073037313
381067114750431232
372565067662757888
382933318150672384
380539243015467008
337283001589325825
351526832614547456
322435563095478273
319692570949189632
342290920911302657
368039935854772224
332920025553969152
361149895354232833
335142963749466112
381173584736964608
383110267048960000
312597690791895041
375392218846359552
331439989181255680
384496704763875329
314624396268535809
320613671321608192
321640142613921794
328605217610399745
315629480695717889
328989608564113408
297437931554082817
371165798309433345
311944179691442177
355230534936432642
308970457615437824
327708684396412928
375119616433201152
321099337671262208
335915773795115008
316442662725099521
323912488817131520
384032321076068352
352201194787176448
337220428177223680
327520348071415811
358178897453522944
355946234860683264
297752675628507136
325278487504117761
361557593795203074
306613668089589761
377266439133999105
331464952596541441
313408821429141504
311593162730782722
350141759814254592
356186116182904832
318145894182699008
304556738877718529
329363302469738499
337537703941914626
336288463693426690
339796271659372545
348560708381835264
334312426759671808
342394975482425344
370107330727116800
320717736508542976
338547881533386753
384219908508102656
328669218289631233
306465956677443585
310958826096586752
314995420348686336
317491378764517376
362302062748385281
384372753811251200
300806625780969473
310550188500594688
331612169789661184
317054092742639616
323277667640160256
341988152296235008
362263406012665856
336310476898172929
311347885830701057
367631426142740481
299734300557983744
313916630033891328
344824995970695169
331421551868133377
340245118181310465
382309027788509185
320168623400427520
353886733215084544
350449770625638401
382626106492219392
341780760245706752
310135912736641024
372394398308651009
307280881150750721
314427483543986178
332689502579617792
331303396873220098
328024787727306752
377608237719494657
344601306494820352
362022216369586177
322558413563367424
365596509833662464
329226315708375040
331631352015364097
316090693728743424
314933487486500864
327242626636066816
327775766173601792
306261338076880896
332174857355788289
317516397955645440
379085928473456641
329778009357828097
322140919254114304
319229270402682881
359527277349965824
323660055939543042
315223364308443136
329721486044721154
341174257038024705
361459496347910145
305923709221359618
328121485304688642
368476101766426624
326198918058762240
368644260536406016
382010814208540672
321825005337980928
319056981811945472
303167692993613824
374674436362084352
306824711147515905
378486452533084160
301010022043897856
342798575920640000
316191558632361984
340985865075564545
372790717682577408
310985448329723905
336220736370917376
310182938392289281
340321182131826688
364922880582103041
340667399961460736
308276405198790656
334857428518699008
318216067090616320
307282086585327616
322913117661192192
377382951475879936
323876719440302080
344878458209464321
321369731527503874
336950613235601409
374748906472873984
311541789213478912
331028996131258369
365918235662614528
304689696838135809
321608447806283777
328503122991382530
327206863223549952
359763809285582848
330066561899573248
301445354107318272
374271120272158720
373042481442455552
379813854320291840
336834063505702913
335678367305195521
303678985999634434
329027714050838529
376542682665189377
372464669656489984
330335642468904960
320955496783835137
363022499950235648
352280575580708864
304750789304401920
370388543748595712
377312459020722176
339451914255204352
319177316288823297
338776240699867136
303241498042961920
376589631175020544
369264829535510528
331438838796910593
382212840674693120
365917505534963712
361868454485180418
384545382409465856
382950062390644737
319813531899944960
365895433115009025
326822476057300992
326549983283261440
312894399652720641
344493969566228481
332707874914594816
303612852374220800
313369846844895233
335249513050697728
323827325349265408
306651228107046912
302150090930405376
311477126341742592
313872440403054592
302230439073030144
352393232413507586
336952696772907008
363906380509364226
309365780032651264
335037288293748736
336686865887420417
328679478991667202
384715624938618880
315277793996980224
297480866404376576
366364486929616896
369328825726803969
353198506426642432
297851149854326786
307284749578276865
337551276923555840
311485784953872385
353021124172460033
327206213580357633
369592275862822912
320002157438980096
341757502741938177
301172138453389313
351070014918492160
382314975974281217
350123232801730561
348980248911683584
351207952817987585
301757856531771392
365104094693699585
299536533390761984
335564987340820480
313708801004023808
308254720793931776
377537690251448320
297895688501596161
321412099848945664
321645040059424768
326811479502376960
348497991696519168
362544206650150913
348548340247584769
375255005587992577
321892544847958016
298659700336103424
380190490185854976
381509512496439296
352595973580660736
377091243861626880
331813342928850944
303830782575800320
322736252690522112
311817589636616192
337045164470181888
355897629642719233
328581639359848448
358341826106761220
328870948218482688
377448307272220672
321626433040564226
362784548532129793
375828119715713024
330488469400985600
357689222934691841
376836649923407872
320104717961273344
338539311215550464
376119481702952960
339385392790900740
300528118211436544
382990741800509440
330521406259462145
319613055472390145
318161698299199488
381788578650783744
315533354630017024
381863244681330688
338400676679929856
324743821827137538
328058325780541440
384045140333314048
316426617809412096
315573108029394944
369126400839528450
324940533195763712
326511707579117568
358356147524218880
380377619285684224
361216507612643328
327580412509552640
305010387617738752
352985533405859840
297340764571193344
340658662425108481
299750739415285760
314033802076905472
313537340326952960
327534631538798595
353744228238639104
312013877581860865
379789265527242753
300658498696511488
330235817853321217
308759090505588738
342397171179589634
315935220018843648
376333302388375552
355823606514724865
316782886718169088
333967464910159874
332875882991587328
319810330798743552
377468318170361856
315257534682374144
376793287136649218
375697710755500032
324539924592336898
362543669691158528
359356979048751106
383470736188256256
332678108920565760
311817344550830080
307244825084846080
316274372698570752
339251426670809089
305388545504321536
315493283788898306
337055453420851200
335388172320137216
374195352431116289
365653555807404033
323108166961356800
341404821296910336
314976071680421888
308049947306123264
329985424216977408
324749203031085056
325823712450453504
353583294987771905
329458854649815042
358624259884589056
326859161960861696
342987532243456000
314354346835992578
309448235041320960
360642288604553218
331257923315593216
381931104741359616
355934157634932736
336162419929935872
313870026484621312
303771185253068800
317847223415234560
363845520659193856
339524472967139328
363143072948830209
353868424235073538
336702254478401537
383286620214267904
364212617801236480
312427492583555072
308112342787428352
377618644001648640
320610588696924160
331093373752590337
322719910184767488
361870890780213249
311713949844377600
324346230014615553
365335754697752579
360912767315738624
358439530312908800
339962453217652736
300706498563162112
316311788952117251
375839944683429888
314533457994866688
329740104715341824
375067532828221440
343627876513501184
369624550931435520
363537813116960770
339023333863591937
338314109923766272
308767384871780352
379236792014503936
321260129435672576
310840068136910850
359216967284039680
366070234769129473
304297214904258560
362026394953326592
321468443146727426
331257747125448705
310836119132598272
334334374076096512
377835820817731584
299548418697723905
320812495482785792
337721304960614400
309458845745434624
339572467624456193
376253135914016768
330000107179225088
364958647584964609
318134505934290944
334741440901042178
372234033654398976
330152055832457217
382361893681102848
349272387138752512
354468908343898112
331282451882201088
367130444036182016
336637607935090688
298574691013103616
348785249188192257
331469202315698176
309883904414859267
306407021467549697
308672319457488897
368333589378633728
332256672330436608
364974897857961984
378483533074808832
376638130587058176
315345359549370368
305357307821297664
319774279942152192
352312913844895745
334248976649953280
380126105362894848
383439776738594816
321441475877556225
300666780366544896
327090352500649984
382018305894002688
371775745112018944
359740984067764224
360793900681658368
368016945573920768
316245882934788096
337334810513125376
327840138732376065
332680597963165696
353717240169897984
361652961920815106
381381131326599168
336591916495937537
308670306720038912
316246889374822400
381592447114952704
331958543416700929
321691600227024896
308993068261048320
362494578844119040
321312075068604417
331249310018723840
360306334836588544
332272315956092928
328951392670724097
374687346484314112
309317509822181377
336341789013327872
343139003136102400
337563721087995904
334035194602475520
359199836412723200
379357899576733696
354471912723841024
328661069893623808
359061083392188416
329477779072643075
340563198463844354
320015337611481088
328269363868213249
352868023973056513
332604235587940352
383278694183104512
333933738574614528
305682270965096448
318960037924048897
321408290850492416
305323561248231425
328873479002796035
365344914860552194
329791614321057792
299200451893669888
371671179662073856
339967620730204160
368227361705041923
377803250558586881
343014375562543106
324514239836483584
298786705023049728
362471765903020033
343732093144141825
331213577534988288
376870424270737409
326430345429909506
365746946444509184
328537303834324992
312236964856340480
353631621808787456
360226595694317568
321278332165558272
344005925343993856
374196698358108160
300403158188978176
325534430443757568
329265884092833792
343567790294315010
361135898353614849
349037747043979264
311220592101687297
342437660855513088
331166056636899328
315114941835255808
321081305146204160
344788832723546115
312702945064001536
350355961011109889
322058061986553857
381068326585110528
339883940632485889
373455638652649472
314050760474247168
365528257854062593
306582842236878849
371078325067726848
364587266510823425
328402390938181632
375224568639528960
325060347658657793
325302678093705216
329822823130492928
382211920939745280
328227657047236608
322216978620219392
356885079227764736
360729272945606658
308763920875798528
317674275756728321
379104674378698752
297538495206002688
315218874159206401
339256220076630016
364817581665824768
329626072134082560
320012029773615104
323642426516443136
307002430653079553
364428440344469504
327329070843047937
341588952072986624
304305509639544833
306113067756957696
364369001167589377
351902776802017281
380803690073821185
370030613740261376
374564220894846976
322523444048695296
330816405404524545
384425259124150273
300862371696627713
378600641398325248
331461142897627137
375211181184532480
341245864167215104
349315533436489729
351751257016377344
365082826711900160
305905934067191809
326726075310804992
327838506313461762
314477505434251264
297536590799065088
328702198928269312
343358109303046144
328741230542479360
379706109801820160
315317875093164032
341229618008817664
314421086152445952
380916692118806529
355331982676328448
325248905275142144
380184190072811520
384259971774685184
327200180845805568
343967212262014977
376144404555513856
359735331928547328
377095939871080450
381601228326576129
330694790133981186
373979496543952896
318796865531437056
365355146693181441
324755288110530560
369613336096174080
321622128183095298
322227395035811840
324198699142107136
305200916120883200
383459627918032896
354074811246452737
319322237037592576
362606594036477952
331863744487501827
332600724791898114
381072362252537856
356409983132385281
340536547139022848
373498552053276672
382640364739252224
305011155372486659
332130030769545217
322712494613331968
332587919296581633
381626354619260928
303327877586374656
358348960211017730
322260009171959809
351165468628881408
354757901425983488
298771065558138880
381991162434691072
371974274686275584
364189007778824192
329068748508102660
337233799186362369
334873279082942465
363844180184797184
336587896700157952
299705030481686528
298987535231750144
297499596614152193
364840760123723776
354769912218136577
368707222240362496
322519483686191105
322478351505821696
317336932835274752
335906317443153921
319629357402439682
364756633424887808
366226926794309632
356074783273787394
343603331949809664
380550112490954753
338598272790839296
332691250211868672
340526757272748033
382714312164274176
367510604308705280
350593184180604929
343167563540344834
335089305125007360
332276123226472450
324532134243082240
363155483613331456
314034353770463233
320178972606472194
354132344954822658
357455727796822016
339073217023078400
313858007425482752
331592016515432448
311107054892900354
327628351453937664
307702555734065153
329008238873939968
324688236289077249
366785527044784128
322480514709721088
342905886454452227
383093014547030016
315099248150581248
355450819832852482
325427298784399360
328007125794172929
303588090889527296
318942374581645314
304266684552867841
306073998331092992
376163378386837504
384132654175498240
365668571503800321
329633843676073985
357844653460037633
334747939639541760
361353536719695873
369900453590732800
324735117786501120
343275217847721984
382706199461785600
384625792854265856
375597127365185536
322134816625672192
327429961990406144
307004144181444609
360184974479081473
373316393929670656
368425795221344256
298451623909412865
320808221726109696
327759433943904257
371811720937086977
311948036425261056
376587072997314561
336715134900789248
367133427885027328
331158072066195457
298447019658334208
313839082776182785
298099890637139968
352192390775316481
303712239255441410
338250837568651264
330092031806410752
370952499521679360
337105431749095424
303888850844000256
369547730617507840
344328165944086528
330710052610650113
384013610579542016
330962023020113921
298939339658911746
331655156896763904
319417460182884352
306842367376371712
370157902561955840
327454406532542466
337977682132361217
380767696075239424
337571800563216384
329372613765894146
375964299073568768
334156179540418560
307727709994352640
318060526213140482
376145844333850624
332132682618257410
321315996738658304
351333274037137409
340005203220783104
336882707390922752
376899501241696256
299221115732119552
377792042887172097
311319238830854144
369371034211721216
311177349058138112
360319000300888066
368009768247365632
315737340494639104
339206476084178944
306895012086562816
334569383592603648
379463354319773696
372968263145521152
362938597566976001
332206117360918530
372282010028347392
305687912433999873
337660628808372225
367432928160018432
335689939847086080
381866784368123904
341207025386131456
370733081486831616
314498997706424320
378193991168434176
321787397497053184
344310359362002944
318554849199419392
340586074155925504
317705823885328385
361886899624873985
339938378260807680
358799912420388864
317624506673950722
329417062629916672
321627492811161601
335640267275239425
367497893516955648
297171518276902912
300609722543923200
297805774019756032
337824299538845696
321694743329398784
311894604758781952
314130240257552384
331508056460521472
325032055316545537
359094267886567425
336289975651934208
327936837559672833
358983544707629057
322541535021383680
327621962190970881
328216501041635328
318586735070179329
310204461152866305
305400389900066816
376047395253288960
365350809925459970
330128584356286464
315946050248663042
301483104240013312
326220589847162880
322543983664435200
374776732126953472
339602503781990400
304750464573005824
377972161329131520
322496461529022465
354278329664278528
370339154128670720
377265690279178240
361473405196828673
343882560239198208
321951264864866304
338061938472935424
319307137887133696
348970920632795137
357136535507845126
348989083764269057
321982631115907072
297540710222151680
317137490731474944
314118266043899905
374717518348550144
299062941427306497
309309059989921792
377688841236525057
320416182240944128
381977166000316416
321646460577914880
302091642100408322
342675354256805891
325054884275687426
371130457863499777
329949943773155328
372146334905540609
378703537242648577
339782152294125569
343081072147456000
306657956831821824
383582639145230339
327110466834952192
321820748786307072
297221856711299072
369649040608481280
373306493560700928
357690908583526400
321612956402061312
297188142245609472
349007600060346368
381838972667711490
331428475921649665
355889206180057088
321759922759028736
381084811219435520
328875237942902784
307930037649301505
325989263764226049
367138776856166401
316885556107821056
358033398784200705
335133137464090624
379760137394585600
338958646409052160
341742643195285504
376003932574588928
318419046758494210
299759678861217792
297722663072309248
335362473597227010
354840809054552064
331771803557060608
369201763699539969
374787642774130689
301401176283422721
326188683021676544
383101509300277248
311352925899325440
320130281770213376
298999640366411776
298618171026468864
337227504219746304
323658400305139712
331517030371053568
315702420153974784
325447446165598208
319226792579833857
369208405040185344
339150555597393920
361125290308665347
383827426460958722
335095367085457408
298660003760455681
330722716686630912
338121794361913344
352208328904028160
371534871794954240
338926170701697025
371068975633149952
319838577167040513
372013110699098112
372227257282334720
355677921446334465
325583019995963393
334915101368918017
336115425316311042
319450461788839936
377439256609714176
376840603423621120
311323038262120449
378019934300696576
331424344683208705
380111661253668865
329417650717487104
355482049693487104
382406667435921408
310950553335263233
351056050385985536
309409767217057792
344069228602724352
307659688537894912
323225734363631617
376579040099844097
338507447851442176
313190778254024704
315018562563629056
310996427557969920
362564942307655680
373087149978959872
337772373342306305
365699902946283521
349376550078128129
309086464656936962
366826005119246336
324401090596589568
314914250650959872
316473646157807616
302971103494680577
321356105051668480
334380584891723776
342140842129104897
322443829250764801
304488827051991040
355953779335639040
370989664804810752
326778739885219841
302653181912031232
304312692448059392
334079552290709506
375014186226839553
362754508314517505
340103739643944960
372695023156228096
301348477089226752
358582005979549697
312508799623761920
330708527037423617
329738086827302913
311812244742762497
357898486160703488
354252292133896192
332146470113394689
367591916285612032
320386426892062720
335168104004988930
337303626039033856
318942726039142401
362371670004088834
383203543374495745
380502691018854400
384169765109264385
375228766592585729
361350642096279552
380652587361382401
383310394212626432
344891031935922176
348897075158720513
340738810155515904
320581171450875904
341099643486216193
340981803475140609
330796454098653184
331485378169171970
324692997121904641
376816774194274304
357157411104112641
330971523106095104
325415788481757184
362094397023727617
320869904288985088
317137239794659328
354327941741678592
299701344355381248
310826981291859969
374738943818076160
342857284105416704
322544759090606081
369689757842178048
335894722008735747
327775953751265280
341345338721964032
368626869718884353
312187967546486786
377441148962611200
329852002186182656
319144161876004865
306627723462340608
330505087782903808
330670966323691520
382725547328958465
301604347047989248
314799559203250176
327063821401329665
339714669302390785
376376226807443456
311845061035978753
338183969734545408
341712684250714112
335209669943521280
364587263012773888
370361395767816192
305018800179388417
326168752838287360
311289554608984065
324518167554703362
299775782673334272
379803027076820992
378592324969721857
379373900846874624
304711012282687489
324961780155691008
330937094501453826
370027654612672513
344117702933225474
381537322732224512
306266039744876544
373975305708646401
331409723431714817
377673616814792704
335925243908612096
329810724102758400
355022838664675328
312024463321468928
302060714238017537
344836469103419392
330049229978484739
364211478204645376
369320277164838912
311726461369331712
326401492099661824
330338475964502016
325682259799707651
367507724927766529
375358843712069632
383859163513634816
374365046211485696
317673366234480641
354461236630528001
334318769591701506
361668511778615296
334628941421740034
342854732160856065
337057369127284736
351417116232130560
313690499208851457
353565604957011968
329712823523479554
366363902944088064
364664458888491009
337952477515227137
325471944713584640
301172267889614848
309002998699401217
303554868973555712
380234940794675200
301480612131385345
341747504200679424
329869966859984896
330471791095078912
326300680086224897
329077782162337792
334483939001511937
362073009529434113
311615213600378880
369884362323423232
363407259868479488
326910406536871939
380117515881291776
378178476857389056
304662802843463680
336532751303983104
321759887132610560
328138986520449024
370113492797227008
357180814410252290
376852230160130049
330489100794736640
339880183043604480
350032387507363840
354963749880348676
312429518142971904
297734502850105344
359399064443420673
348633121404641280
358338635822673922
335859711834456066
308830923066073088
327093080312410112
374143367958892544
363627011983409152
359178061616386048
321607518746992642
324882736806510592
368483954166226944
324875064342376449
330167150138515456
304418306809532416
343356925221675009
297787562335039488
321991907054063617
337633393183436800
372470926324928512
339434113977171968
374865374744813568
317514848281968640
369274229641863168
336093931051839489
326189353632137216
324669414609915904
369627498877050881
304208420037345280
322758208336842752
359449915631472640
339615736509128705
320493914412957696
367887205957517313
336860960813903872
319603850971582464
323200006934900736
343819586648539136
325677151162613760
323925415704014850
349943636768735232
313120494817787905
330402487779610624
380377316448165888
312932219637358594
359841685108293634
331938750248677377
360473045019795456
363309165797588993
301913676036841472
330582129773793280
383362407038717952
353195475630956545
324549689246625792
303737290965020672
354885929590210561
378013301331877888
313724827330547712
352978336194117634
327092017412861952
327991345966903298
328923605004075010
313457393231077377
377299475477196800
324306260038152192
334289845788753923
375101596134154240
362808595198394369
341396529464098816
327419893710462977
334625637165842432
382110291208962048
315688207637430273
377976400877477888
316014378610720768
325303119162523648
327858008757501952
349385756151791616
357580943529213952
352077403960516610
358687431844823041
378640601035456512
310957400779796481
313798247565111297
322125295975014403
329995395138744320
324738801178144768
303976606437879808
317205964304556032
359693002018533378
330436068556013568
339486464289153025
336155978464636928
364371170923003905
308296492467232769
356973407172182019
370152744079745024
376432057284444160
343403524677304321
364936422362329090
353194878529830914
335563748637036544
344678363258048512
319785698133676032
310904626939572225
310260649760534528
329283396280909824
319127836101312512
320318854112874496
331493476355170304
332286158262386688
334195976006955008
327776252037582848
319169501004443650
341608945816842241
383995087056691200
303345084970196992
377935986451554305
335183208046010368
338509154408861696
373378957141225472
319859588251930624
323839833745268737
323102045647298560
331506373814779905
306196264624742401
330867173612470272
301890266531508224
300088307235303424
375391947763892224
368478180467683328
331860655785271296
323169281112145920
358673498559881216
308256485765443584
321228835519606784
327511558819291136
331504897235247105
316405776992313345
329425481512407040
335404017679204352
329954580546846720
342778838851399681
331162742226554880
367342488274472963
329447113840799744
375600129312833536
324536607971635200
384428615279988738
342685529780912130
307993817959768064
320382064614572032
317654919375101952
373066461939384320
326335505245556736
336873603993841664
370692874335051776
376517445881577474
326156133691695107
321424893650558977
330181678339330048
332562496772788224
337054963031236608
320035221393252352
306911397852352512
379738712311341056
312616023645896704
353941193664643072
308011374380990465
322940799727833089
344129367850487809
366629341565698048
323107051599446016
342023388291796992
325793478153998336
317852885239083008
334122200959418368
306897173432393729
353549229081374720
310969891882676224
301132202727575552
303397183846240256
307635845513506850
297521975771926528
334432298592264192
307911500276834306
368053134985535488
339528821185339392
368068819899518977
334738997521838080
326845844034838528
375658334000791552
365848615190667266
317283314060898307
376891556243836928
379486068510191616
365680469758586881
326115602404081664
311689117941501952
310941659670126592
334854706465755136
318069000766644225
316188237309833220
303171345674539008
338523480255512576
369307663785422848
332640874192318464
332106569472958464
332218652826927105
317457751666212865
307984368436133890
308599280472567808
356999050047922176
335223833764196352
325730886022742017
321971913247309824
335053738328875008
373940023575728128
377661345225011200
343358999317598209
311919244449312769
299420558276325376
342647487183585280
334359490235359232
368929727479693313
303304774416211968
384600075894153217
340719437919432704
320911876735254528
341517402883883009
332678262562115584
378948187655913473
335640523660488704
301212548252983296
312676886742433793
378413194252787712
327035005861756930
338864014442524672
365071311875227648
314614654292860928
360025062151168000
377600251743330304
307259566255648770
319610431922642944
329588077188231169
350335924103688192
298892840837189632
325861295817641984
382534176735383553
324198656075001856
321853071841955841
326347981844516865
342514747427672064
376578987440353280
326850534063624193
306708210662924288
324001025516265472
313588968325259266
335260862174593025
307074169680568321
337582884078616576
342815458845667330
343123286277902337
358427222954086400
297398320140263426
318242821670842368
314680466470993920
325081062155907072
331979984484831233
323773249341247488
298676328205533184
302126151587987456
369143889443045377
330173059409539074
324251511490240512
381622232692174848
320610303563927552
359353940783009792
297591047620534272
329440145981988864
369306547064541185
370141216999866368
321286554268082176
305384050963648512
303565963335434240
317867556427939840
298795479070814209
367508507995549696
365772836922593281
329949020082561024
375662528757395456
380832160107614208
307112988261904384
361988390784217089
308834319168851968
310213582778413057
341073536779169792
317485216950267904
298562626496131073
335892415548366849
353558285258989570
340455478016479232
315164198256668672
372804932954759168
338009172165677056
350041470746632194
332490797406617600
367791430871552000
365860574095081472
306850443823296512
313142688025296897
376578965424467968
367408136912908289
320114918621851648
375294214147678208
313594161012023296
321435331297701888
318905675604439041
334024990796161024
360553554693455874
338154664090554368
320900339731673088
377190538266423296
305893499163795456
369946683565555712
323769241948000256
361959658916814850
363286221843218432
360112863051907072
300792134326439936
312422309560471552
337824618427609088
297230723889381377
314211916467798016
381315787287306240
333047497389920256
335614908496486401
308402228220284928
329446444698316802
323766520108949504
362002073061044225
299705840758317056
311595424106569728
366015243975008256
303934983834304512
339634547639603200
338174306989252608
306078338382958592
355671908634726400
323483187378528256
372768472264359936
365291881078333442
337201232726876160
325633069778362368
383815792736751616
379626631201304577
334467372561879040
334317707598118914
341775904214769664
369098162964668418
299022795390713857
322063642570924032
321649707648688128
335389127279251456
302078053025189888
381582400511569920
366498306056138753
330774805525696513
379695356646547456
305514379712024576
301339589380030464
384224436661932032
318972394909880320
323210942198460416
331196916182446082
311582833909051393
310762055269482496
319106348157648896
334902679195234304
336631266126487553
374178975024574464
320607583725551616
335014368926380033
334484877317660672
370573600803143680
378704347229462529
332877716556771329
366073837927923712
312355955939618818
329986574873927680
322208728495570944
341924266717097984
376484978034749440
381238095640674305
354862231101513728
350458691683753985
349968053506809856
335572273136300034
327125581361717249
350779614945222657
331480063897923584
330017292001898496
331852224697335808
380890230175186944
380168026307710976
383051983424200704
305038681591382016
322447097720868864
320345182912532480
317762946388344832
380676543384547328
303084932438306816
367611873602330624
311335225902903296
374175563998433280
360882594147082241
324956769203933184
381971596694413313
306719580603179008
371533530427166720
299210422660239361
332090064467283968
330867995205332992
309329518466842625
312072981566328832
312271436570038272
330696596503269377
312157299693191169
326366480314818561
306802970559905794
336295361561907200
332704122665058304
306795519525670913
330384521088352259
380542615990460416
323463082032627713
313483849764065281
327075280025968642
372227172338905089
329599450446188544
315675123334131712
374224253563830272
324008963123339265
382735170815549440
384733649876180992
369669040736047104
331026309247549440
342605115397660673
341056469640282112
319427661116096512
340650039372312576
329396041365454849
312604387514146816
311101539186008064
319601113273876480
334157441363218432
365456001983459328
334390286509809664
324881715904532482
336515574375014400
342275444885819392
334119869219999745
316359070263164929
332557692851863552
339569566076243968
318805104448913409
334748859010002946
359673467412561923
319266093128622080
319859361478483968
330513693911683072
377903076075520000
367625880761147392
358158185690955776
380804974986268672
372407013613248512
378525191225094144
365857097612660737
331898994013896704
330158949582110720
340801209873088514
376555670281003008
329438421049307136
331207230370226176
311809632131756033
332472825346678785
322540923013718016
324490421126455298
334125183227006977
383874896461197312
321818255562010624
342067543336448000
339984829556879360
317819024304119808
321531575487569920
321489078153510912
313108004146909184
334308545682087938
371127103325892608
309461847898210304
383492997360263168
337157672950448128
380669767981342720
343349746414534656
331660222902980608
300467118984544257
376557650173231104
324353804944433155
376030882047754240
317697676357545984
307109493437767680
381230705206104064
367349274943971329
383711865626308608
358071082386866176
331491209832960001
357406195721568256
341154366692159491
348618286348500992
355408708152463360
351388918190575619
358669465036140544
379646679915311104
337569744783822851
332927197440524289
318502364313182210
327816200669261824
307990233218166784
332026594153623552
353584846603419650
375442717662130176
311243217255407616
337512858202013697
302246400907956224
320397567923994624
304788072405553152
337436892524081153
327846935908200450
335508386982531072
383739236262117377
321045985226788865
375390975381618688
304173135354265600
327736105740955648
322075681452326912
376380634106580992
309145412948873217
328485285593755648
378000993553637377
378370062027329536
372672845920227328
334692749976678400
329266807951212545
373329763055992832
374350509571723265
365002256527003648
327880740991795200
331826385087770624
328209456674508800
362189766625738753
337070641880629248
335784532768874498
366160729792983042
318023177735380994
325482078034604032
298602711295864832
299535814646448128
379336999108222976
382355133692391424
342257349563650048
314589447654100992
368519260001161216
323990405710479360
370200716947623937
303718854134202368
368127887217401857
317534506422784000
359516736086736897
303537226049011712
297964365850738688
371101389717401600
322704739525619712
332469595279601664
305734925083082753
367895182374481920
329566748590370817
372383703554863105
383064082808455168
335597660532797440
323021980448198656
309703559736348672
383069036076359680
316906177164361728
351765335780761600
374366177767989248
327165695618064387
316532904954044416
343230494982418432
376724137898545152
319439953283149825
324952030068228096
318185717043974145
307714653750972416
315934669575172097
349296938497220610
332549796671918082
368571449394470913
339110298831175680
376483297691312129
328281372487716864
327252766722494465
327635199418585089
369864733131673600
334676791119732736
319091413486809088
331231884786946048
341044245269975040
348701442846105601
364519946245926912
337793114817310720
316793760317075456
304942634252787712
341028631017041921
335250850417090560
329446005525344256
320032218410016768
306403154633826305
321148997379182593
372955724164263936
329949873203978240
324883001265770496
330825065811824640
311238827693981697
322145361630199808
374942676786769920
306460085947879424
380105453981954049
312078662260375554
326413298914443266
372909073353539584
373808160772849665
309449799894171648
381447612617859072
300721711043710976
337409775522439168
363499613275168770
299151086869164032
372559515805163522
314132363758157825
317896176546496512
300103607817216000
303041959470174208
350098219268706305
318575078965141504
303000245841846274
376529221163966464
374593059050504192
361683157696778240
363596526213267458
304296162867957760
365851423851814913
326538119266570240
328998317231067136
311820135239389185
365545241463373824
343937929208532993
314111701802971136
333060761305882625
309521739233255424
323116912655613952
329058480554115072
315762885546606592
303570523412131840
299012882564255745
378761682987663360
336716162001948672
363442767084523521
331968253381459968
373125332746133504
317423585499181057
366905949274910720
330195054687830017
331584831492329474
330012475133149184
327452544739704832
327379865353478145
372691583059382272
317147407286693888
354619204198076418
314700567115083776
322011645029281793
337365793874518016
309459479378927616
335186264699588608
382880081791565824
348620114553344000
373993668664758272
297846277016797184
336813724595789825
319251786575777792
303579353755811840
335379334267297794
333036494128304129
351778301565616129
318026635037245440
329943703936446464
325845121499295744
370775496872566784
319251392269266944
381949418494128128
353586080311820291
339229705096032259
356123217909391360
340326964084744193
307320745472696320
336503284686811136
384072728417816576
299238747558531073
334155620901064704
351926679339401217
326141741445021696
334269777549873152
331994129544396800
339734497270575105
302040084599943168
361123842598506496
367658442317922305
380692372603932673
384501136666791937
351953030595354625
325295865340248064
302974406135783425
344456562590498816
379823661106364416
341995945233354753
327542579493228544
365466209828864000
327961780628365312
379999943790182401
329651961240641536
303583615009304576
319691774979358721
329688067214561282
351946193154211840
325604700873441280
376347384873115648
322449992373641216
305961477670572032
365474733208256512
341742712959160320
334002372034580480
341735766117990401
339955283889627137
325304385934602240
372540569362235392
344302512192503808
373022360091107328
300804318733430785
344677722473263105
311923540481957889
326906851432230914
380178651121074176
335247012779933696
356635084998184961
337372639561666560
306992025096581122
376917760439500800
297565836787478529
328508211277733889
373299455136514048
380904157978165248
300809879323557890
313332983195131904
367812319687888896
305820816254328832
382088510926516224
339228893741469696
307877976547147779
375647534909489152
344084942122274818
357004976687562752
316895851161219073
314915065105104896
383961258082324480
309891479575330816
304111929230753792
356593949206515712
326761477413425153
332638165959598080
305616718905081856
318189496925560832
299690694858129408
319007923432984577
332244100373938176
308105798284886018
357248264115982336
328572672030167040
343120506062516224
308889950160560128
366803868308340739
369289592744075264
373750617627709440
307918625489182720
309188611209834496
352146551382093824
374872018568876032
335164133924282370
316937001410654208
337769719765557248
311255786439450624
305342921799000064
382411326653358082
378030100567961600
375959238641590272
329292491318759424
378709475659485184
302286121784733697
323119965341380609
302123509486854145
326121990333288448
367049635539324928
321263130422411264
338892635307642881
375657684109754368
342449449701871616
375812135479046144
318836419168702465
381821214240825344
330785330682802176
332247779168641024
342305063332610048
299695032343080961
307890109880082435
313345518136872962
334852974721503233
354681735042174976
305867184259883009
354916640049201152
334399779197034496
313537182411399168
359516866923872256
322009942318014464
353153531705950210
327636991875362816
354459133954625537
307628837112541184
328357207521509376
299769181962915840
303150154146537472
312955456626757632
312517799534800896
357325401137217538
330215839682936832
335881410332221441
325382713550962690
375270156307419137
368561163077836800
336901215688486913
320597662103654400
321822425635491840
332263716760465409
369142343514861568
358100863878840320
372189149744594944
313089734668861440
310123370362585088
310196650587074561
341394692560265217
327516401952780288
321641807505145856
304421210345844737
315305452944646144
317154028859564033
342228064861843457
327758529148645379
304688150998052864
326154755950923777
317572748190834689
334831362236354562
379124341436604416
318754751791636480
300855060580167681
378348448774225920
349904747454668805
325423039145709568
379980408726622208
322540281427808257
373276625733177344
332339371892150273
344625109912387584
323106261862346752
361705030170050560
321711424877506560
339022650376613888
321808436486606848
370907781874065408
343344157261197312
326961758629683200
298650927588597760
363499056288366593
357871289366626304
323800345912410112
370309116113059841
319837168212250624
333995285921538049
363377736900820992
348862169087107073
321055749356806144
350843849192636421
308433638784122880
377043885672771584
307740873528070144
329945981070229504
336380101111468032
329005205142265856
335747774509367296
310698540399734784
335490570397040640
353742169695191040
357768389692882944
318025008498745344
384538258459197440
381133000861179904
321661294841311234
341577424410116097
337271698271383552
330276103832883200
351732087201611777
302810275755749376
307693236988809216
358226929909895169
377960597796569088
332245820785164291
339579100702314497
332813604904656896
356948706676842497
328217539626819585
314040464334528512
327277120059478016
354412103991435265
320340857574260736
350689805111267329
311669041544704000
367913592949325825
310811437687767041
297362429489344512
335549062550003713
335234168764112896
369078928540848128
304686529157165056
314546443274842112
313477349595283457
329384607885697024
340846452379107329
354359290041077760
316331291777826816
370029659334795264
354299156262694912
383022570402230272
304454029201768449
344759021955334145
339776674977701888
374728370107326464
341515013703479296
313670647974854657
300177165222309889
331436484718637059
375302862685081600
378928476063281153
336769029580668928
334869457367359489
367138809991135232
318086291470290944
340587261018124288
298726020687736833
368171476375318528
368446974573297664
334117263684800512
314185154467860480
378491980004982784
368517092217085952
326217898412634112
382729558534811648
337697199439892480
362301328543858689
371152498717126656
320977711428415489
369501095141195776
381036148040028163
302163628948353024
379368767727599616
367251694662746112
372247735996383232
384001224343031808
311263339474989056
325118480229740547
362263809043333121
376376845882519552
377880878380515328
302456177785184258
321286619661467649
300989054240034817
330324034103431168
370139460182495232
339442432762605569
341442268210814976
306757159591481347
306057910264414209
339937698842304512
332696139151339521
350359861260857344
303004740688674816
353251557493575680
318434435810856961
352120871424499712
348887636385091584
330062228088819712
344821372771524608
370084385824833536
320036215124553728
341629766841020416
332930204760690688
316533826715267072
317117082980470784
329938337207042049
318190100091650048
359300992421990400
372388608470446081
383075139937927168
339478730265214976
380921413059612672
374107606903566336
323451221589516288
370718927556317185
372531703161815040
324561485718253568
319887118342189056
330506165316382720
317899717730254850
308507842166525952
384667192572133376
331398281747902466
348615619056369665
376045673898340352
329261088925421568
298418430577606656
335072500012691456
331238649754697728
310075784159186944
342450838888931328
332590453658628097
316710786355560449
355746348785602560
321651162581458944
329728538611699712
334284153967226880
342733216609882113
334943338220380160
376540017868296192
379253653364047872
365224999201677312
319220500574371840
349400908448268289
340488007113134080
313309313848451072
302761426739675137
342480866452328451
327103341027000320
327151608637042689
315247849803759617
319487035817721856
353356522585202691
319543299117576193
317238703867191296
330930836511813635
352229598341251072
376515139551240192
378006158432538624
303653606777827329
321957313000914944
336949580442783744
371351368130637824
319279207630921729
303743444629725185
361653747685920769
315117466298744833
366003819353608192
341029212691505152
341566149110136832
301947307857936385
322143844596596736
338447272364875777
339105206224683009
382446686359937024
328357913435467776
357005903905554433
359824609886994432
306194202818142208
321342163801739265
344309008133390337
356186708745793536
354307865047089153
318253478134808576
384374413627379712
372122175840731136
369803892537573376
297526272303718400
323904598798647296
340904536740859904
303757272373399552
379944174965260288
372796751830597632
332956840096854017
342633054814212096
317318595984101377
352808946538512384
352186322015887360
315441277573419009
330088158731595776
332049274894422020
331274631677882368
330028374598762496
319978803181015040
382320304044789760
314235460161511424
337998577303425024
335417012333453312
303827784948649984
374064623798210560
328689238503727105
362369604581998593
372596854266929152
326926175513485313
340689363404984320
384495396849864704
312267046262038528
315620532831805441
312929137708896257
367452379555565568
328595890568822786
334086040732184577
378197464622563328
368809660096069633
361958452064550913
328152905246986240
322675228100681729
332225113560846337
371981414524153856
377400114903408640
327715827849764864
331960101034397699
310857666476011520
321368449639129089
374569727772749824
327555264272277506
358217491169820672
306642995950809089
322060466509729792
302240627536576512
308972994703785985
339597821638475777
359308661933346817
318839674691014656
373112570434949120
365545679407419393
340464117334814720
313496897421721603
335585434484736000
365062943936745472
370400514707841024
300956165322461186
374939145254096896
364231292722118656
370893174480195584
341835428271366144
339243178135801856
311658229199433728
335677928325144576
316382665165111297
377998515135598592
299338072879935488
342830449300742144
358007817975771136
340949679682502656
322345490635173888
351903337005854721
324607292492361728
349399176519483392
330360654932365314
374331301152980993
306103604773810176
304488247554355200
298540707717709825
373767794732433410
320413320484098048
335725725992755201
339421461297131521
330491491971653633
382305319323303936
320575600907661314
297198094133641217
325101903308525568
376743248787963904
372945447729786880
333962077662232577
321689096965746688
315328249255317505
330678778726596609
372348046262034432
368486859585748993
335466530307469315
337506030915289088
305167417821241344
340302042595741697
326948775891447810
327873205631086592
334143130230214657
367867690893193216
322686705364779008
334320967897735168
323492301718560768
329759271774474240
321623133645832193
336155715842486272
348884266219876352
322008379226726400
323196609984876545
350274062066532352
368235263635361792
328520078243004416
365344896678244352
328638630195261440
334489680391311360
343692882449936385
380174207541604352
320748343783469057
310272336337190912
322164873545015296
338284153227317248
382187955177000960
328950374855745537
366050107986165760
315347016408514561
308413118386667520
299203714340753408
329920305407590402
338531131270000640
312894627848007680
357144444392325122
341229424353624064
308436987189288961
375262187566006272
360210091800150018
382638290031345664
301019427036594176
316379602878595072
353447396480520193
379431962450345984
364620644161302528
313634467946299392
334705782702632960
327674961370161152
314959943134490626
335388406303571968
323316184785235968
383259742589579264
331719582924558336
358771922701533184
351911948071346177
298272892846743552
336850750766460929
325265317343395841
359272129134477312
335516200463372288
372363565186822145
335059993311199234
351826575345463296
364392801317818368
313453278358802432
321127521120825344
370589927823511552
337728866825162752
363569934409797632
369478202617364480
305369653830631424
322199605343313922
363739806469066752
302504578346254337
339837562246029312
338390705875599360
350486953029935105
321014380290535424
307230039064338432
320597066822848512
322549344094023680
331810525153488897
329561899450630144
313680293255065600
322551899704397824
332566463519006721
340701327548108801
322234434076164097
365598502283264002
334903976862560257
365467120064135168
331437940494462976
372119166838657024
370529396978769920
327553906802577408
377527656520351745
335560421127901184
339852172260941824
344785568879755265
309723672720048128
331418530035683329
301370034415083520
364571343959760897
384410673834647552
311729660696338432
323590146815561729
338824071301173248
312971502666543104
325007412375453696
300162127791005696
341242441707446272
337997709644541953
334812035646881792
336542325448798208
384527744346099714
319088612614496256
368939615211618304
323694168453033984
308617400151064577
368749772171014144
326407095895330818
326208957519650816
375226042690310144
318951678994956288
323545281318768640
328755047821361152
331744289845571584
300498387340496897
374787581344759808
371107548876644352
305908730514526210
339128209285193728
354913996949819393
313873395488022528
368143034892181505
313163112960389120
336330740671344640
321966613828091904
299141960822824962
378304784589012992
375533393858924544
325721449774075905
383070071477641216
332176680619757568
299189495549530112
298776544007032833
370198053921107969
338116129027407872
323823074996805632
312820664832782336
353015935134744578
314426013046173696
376882286030905346
339421926235721729
326546970422423553
322810276892254210
337505586994364416
315564028695031810
336605215635681280
378677008978284544
320036109147074560
303504539099754496
312766194262372352
330124639235883009
328222217882177536
381901071117201408
367885481859895296
355024133588910081
299702153717620737
318705781132390400
366211438458568704
334378439912067072
377426933765521409
335124064341458945
316745980039008256
306075418463703040
367845346136711169
368188425654267904
320762220059426818
317442175942135808
362959563735048192
374713751347286017
373224176712032257
314842051814490112
312809646022868993
360555424950394883
329675788397981696
327607042397319168
367595061728403457
330434483645980672
334134988259880960
324622294565670913
321019689553784832
343252515120377856
342849834597888000
359131928651247616
326688701553987585
343796532157497345
330390218865770497
328032874114732032
374738950080180224
311824934823415809
357656084607012864
372754918035423232
320944482856091650
320562129612730369
353347325390888961
310312713542828032
378631294478864385
367042855849562113
375641270942978049
379100509862649856
383371684008718336
307641885869080576
364776147206156288
367811210479415296
361964042308431873
322091994044317697
312263805004574720
325241984719675393
366988108367015936
316651341978152960
362843524498079744
311209677562195970
317658145998655489
329744032085471232
328019485690847233
318716966548430849
312756383277801472
340446338502230016
370232181802930176
340300258863108096
299404874490212352
320696728921706498
303754488026640384
371106006660444160
336610909235597312
358419260487368705
361213554243801088
325137352169250816
308831411056566272
357039655344013312
336035970342326273
373625029251973120
308630996692127744
332971990245855233
304573806004015104
343637389937356801
376063577641058304
378530070421581825
332497279309189120
341406248878608384
315657710035144704
309309295034523648
322773997186080768
335929807080660992
313130306418925570
315462313857646592
334968213563662336
354034572494778369
322436705040879617
321247136001957889
339559600237985793
299616121932369920
374885411174490113
364452330298957824
319242238104309760
328374433913925632
324116083143475200
384026885388517376
320728466469306368
309652481934254080
373997733683544064
309900045304610816
332884334715490305
314214942838497280
364931229679755264
343568069211340800
303727197032701953
377924711445192706
373825395545501696
330128290323001346
366229502927437825
357338273498136576
324837492450791426
364681220610723840
305815804727918592
312554511220764672
314132396649877504
301282960022327296
312835135236091904
381641141328027648
329247065047719937
348600624763514881
312605477068472320
335519708273074176
330874223872573441
309910563377512448
376016928176738304
362079631836332032
373431606050316288
358612329279139840
327103221258661890
319251497592442880
375377636627087360
328648249932136450
365962384608735234
329670982119866369
301211564592218112
368001921795100672
332533566586118145
319666155075813379
313285234105921536
299614629070503936
354174438939426816
382871740667293697
341529520962154496
351739849679716354
335187920157822977
341611046840197121
359747488430829568
309399508243062784
318205256091697153
316056534654255105
380327789351931904
360549394845663232
328709512926199808
375082459924140032
308825521838497792
335124484593946624
343779607171981312
348606640142028800
351873999690678273
368036013488078848
370387482971754496
300273081954488320
322441987083096065
352585296140972033
301312277439721472
322447040497983489
342900484685824001
354092086804492288
317892160546566144
315969572333301760
383193165651783680
320745705000009728
352594586813743104
334104104148271104
311788678777274368
340300420012445696
373991283414409216
312078974597611521
380010181494448129
368185965539360768
316949638051663873
316776428974788608
339240169804800000
315065194550267904
334317235373998081
330312594239942656
354769392753586176
310204815793864704
317554890396274688
324974406751363072
297477830227406848
367000920363515904
337183322956517376
321068788307095553
304273405765615616
382915929106944000
383257998334128129
341393040293908480
310575108987179008
326052851002507265
325056906169307136
384309247657672705
382185224928366592
362318104061165568
324634868090818561
301377504680214528
317348842980904960
324378135577636864
299571863988883457
348441979463548929
352664736078364673
327317830557122560
380024300398321665
344924135643820032
338698858643222528
308807487111438336
314239186695766017
334363543057076226
367489882241130496
329964066934247425
348739687600488448
372374123923513345
360290777072545793
339593334211371008
379073336774774784
308914250997432320
384372536680525824
329826289198440448
311725924020285440
313682347763589120
340555729155022848
321131387581235200
343960430617694208
338735070783356928
335375807121850368
353683198561099776
336649695545929729
325262313949122562
334812505601867776
311640179414802432
360445633888399362
331784827227496449
372051346385420288
328763063471841280
312509775378251776
368923218871988224
365315181556932610
323154396034781184
375704039197245440
380840103696166912
321981097342816259
306550856290037760
371135250258083840
335921148749545472
369176185328005121
297212649932980224
368204739365724160
333121024579227648
306730718841696256
336036899548446720
359184501047435264
302461149323091968
312978296277176320
380162127979614208
329634431449063424
339181621091639298
364214328632684544
306687474900561920
298290688947277824
332198373463584771
367644613550415872
327891323162071040
359461338709372930
380510224366305280
375737376032956416
299599332775186434
321354421026037761
320576736825847808
382532104958930944
373992731418574848
383660779553427457
358640448878804992
333069302271967233
355353855883620353
329485860707909632
384528083752984577
324247734326554624
348981425418145794
377245584576749568
337081350593077248
331681071659905024
379951123609976832
314794260547371008
341758714941935616
331761657414053888
365682274508881921
325823435097919488
341295819061862400
339808315515219968
325751151221944320
309154235218550785
363690832504696833
382535510427987969
373238496078483457
307243272194101249
315773553729482752
323142019218300928
369375186266509312
359281793611997185
358221523703709697
358185374700408832
366619374372659201
359033505453322240
305161653157257216
363830791736143872
321805428637978624
322103060518281217
381808550671970305
339326122074447872
331168150446022656
365672422105563136
305311567417856001
340952228267442176
337897922366668800
340971724487131137
383276801675755521
331976677632655360
318428843683753984
373654817711071232
337506355508285442
302857553241587715
323551898890297344
308971507537821697
316950096715591682
301476847412191232
299523740516110336
373876864709705728
309365314066468864
323773107720556545
330857048575184896
298174878467620864
331966526745882625
352281460775993345
325995171982475265
358323450231791616
302572660699828224
363929578848272385
332881442499596290
341993182831194114
357123944320471040
303795986877251584
352319629865127939
311577324703338497
312166819450462209
336566080631869442
344329005467594753
377061359323992064
318006039377240064
335933529932316673
339072037337321473
334867667896897538
336200812126679040
368795476344061953
332892042764103682
325438151151742976
382657871936106496
336923131820257281
371516601566105600
360003222066315265
332644806964699136
315645257696026624
341257647544221697
321343712636571649
330796343784267776
316327568959733761
318048398144065537
363504211738112000
323538880102010881
302987656386723840
358085289643741185
324638742281347073
306422847910342656
326107602918469632
355357666018721792
348603042150641664
321066321863376896
317692533570416640
318729170744139776
322911703601905664
302150426755747841
384428657441140736
321088781908336640
328223609720016897
380009583823323136
327444905616089088
366529825575415808
331987809181237248
365179126786703360
342009750508163072
319264940030570497
299350862252359681
374959913220329472
304080025462898689
368363856558444544
381227538758258689
384496374584463360
303351447909720064
317315980076396544
338482788607090688
324823105950334976
383748090429050880
378462180389425152
381247688836018176
330763942194458624
337505699783376896
313963249865474048
327923691549765633
334487453589192704
377108832217866240
336482084979888128
319314556642017282
314456531305390081
379062744492015616
343730187738951681
314449409679175680
324746688726192128
326404559255773185
378872724350717952
331402076078895104
326543765747662851
326801648137674752
356433574167191554
335287464887459840
380137638550044672
297327508020412416
382728040490360833
321045063482343425
310206959548768257
327265177223446530
309308016690331648
311724642790432770
375757110933741568
329288209282519041
325221957433950208
350343780509036544
382660472186892288
323114253370400770
375471851805237248
331051507686469632
303307866704588802
315113046915825665
323544436594315264
321812172973932544
342264459319980033
354159209601974272
305180937140965377
330507357647949825
349407238995197953
322155544985088000
362033873133125632
363862359212699648
306812659314069504
354951084244086784
357003886994784256
354971134623625216
329795210450202624
383082002225692672
384515032903860224
370576154303803392
364898522283253761
381955875088633856
328901639241093120
360597776742100993
332620030992871424
304393735511347200
335121967072022528
340128399211241473
326104096056692736
357000192488243200
359755465309171713
324762232028295168
353410115975643136
319060839107796992
372002701208334336
356799770733457410
326180381495799808
342451705788653568
300893313177882624
361927646742974465
321272737781907456
340999611562991617
348679987194363904
305021873584996353
377440718580887552
342474310201524224
309365598104739841
377740540647067648
331374959203074050
360378839869833216
374688976869007360
342668926238461952
321460712423694337
317457148382683136
303154715884146690
324888745654493184
308064445098246144
300663209717796864
340934515990085634
301654024581689345
326588238573748224
335095174826967040
378339791202295809
362562411741454337
311984086401040384
312597699004350465
335216642575462401
378137388645511168
348703979116576768
329801427495030784
313863780738150402
339377421709107200
305306866802630656
333010458191749121
342816308561342467
362107305086562304
326741524991840256
323000965387149312
371598003057868800
331796555025768448
319286534975135744
330858798589829120
303949298599612416
312553891311001602
374240132154785792
315301802390200321
375446082647384064
382169804515602432
377837676667621376
329685527513149440
325023128545812480
375980573379919872
330835351998443520
322918408943460352
357238281412419585
357176780672606208
306235178106380288
383492898525691904
302657013152890881
306698895415730176
372441552334770176
328995422989336578
301942413109370880
338452834100064257
342656479242887168
308448814338027520
322081557034704896
325692513073651712
318498430127325184
332320662171561984
319493910533644289
321284017259442176
377967750574252032
377962977820811264
321629776861339648
381638339775832065
321284095915216896
322308174046699520
306289035133997056
339353953282179074
337220871179624448
321126132688748546
331190752895963136
374409475223851008
321231860481007616
339940018103664640
366258063776284672
383967087879659521
332837924766904320
327663879729590273
372691658183176192
319072847991545856
339574612696391680
324180880186802176
338521934931316736
316914069850423298
367479726136250368
383451302090788864
361670481193078784
335207343627325441
364195325730643968
334603293059862528
332180774201733120
363738059826675712
337508899433377792
354476915907772416
325551821269655552
375477040410947584
330756144983318529
383075198200602624
312730426064138240
360827562781450241
314491753241669632
377859598872756224
339216112526979072
339573025454297089
319554589600923648
384780441443901440
336680231467360257
335146280810606592
321479978015395840
316268449552793600
301777792092217344
337897074592976898
356451744521269248
317777934976942080
337516217713709056
320202828083757057
340945356420427778
373566615566446593
353305438193860608
339609257819377665
336459504109629441
384438161101033472
332792300407230464
300850390616899585
371627185041596416
376793379407159296
313686100898095106
327283070724108288
337575768207024128
357332137009090560
306983134182916096
380413939026104320
369589407705468928
369123704174702592
365938511397912577
335035123353407490
375288890329808898
355004170933243906
358847605490450432
361741213977677824
321970566917681154
338201361449619458
351795982301794305
323455268568563712
363626192739377152
330372037266796544
331235860026626048
325005696494100481
325292788876972032
376930627204808706
306091968679792640
301133314947948547
323857919005310977
326903027468484608
323624238214950913
327780864895352833
342613606912884736
384083524967337984
370773172712255488
381650853997707264
331993387123228672
370915116381786112
337609325868642304
343946942759460864
339514222943809536
327560712631250944
368892606974926848
348731474540900352
329983098060173313
322757074268332032
330470273591701505
314395273604517890
378747732984606720
349032351604543490
335755765983891459
377938091786637312
325000901548978176
330209608805261312
306050817515978752
383092410638946304
323324651965132800
356283210310762496
328091848776241152
316962190169096192
362974888010596352
323655246205308928
342128239961063424
317652315546984448
334371963080425473
339628688092053504
371480794549612544
332137219294887936
355802172551725056
358305166652481536
329298213410594817
351365215587274752
360527474058203136
316254737337024513
329572659501350912
339463920458805248
350009655289856002
380708028259254272
330153636091027457
364274781132443648
334278877616685057
333023698237939714
377234538872995840
297293363701501952
362847635658383360
330713486160191489
382739202695118848
381600509418688512
320556272862785536
379807524717068288
383812306821332992
322702195399213057
372173843848130560
360443980640559104
306155307170668544
317457034897391616
326673273247109121
379950705206755328
323067760022257664
331881215370072064
364934093839937536
321661411841425408
314171181169274880
318004224384458752
335376538033864707
374533051381850112
305002264202973184
381293161747714049
331902509943771137
375730451928739841
324200838912434177
338091870058070016
299789108786642944
329378345345236992
329078505168072704
311302943544578049
328616486119809025
307134929945387010
325287782845149184
301233342391672833
341748703805186048
302999021633544192
321507020425551873
378729328152162304
366687365143605249
373228752043388928
341092111267033088
328529389673385985
316681184543404032
380190277257814016
303719319076999168
318872288365789184
337810393542033408
359463214544728066
325722053737058304
314558606664138752
370339400645095424
338434663779553280
322379928857358336
362664503449624576
374567778893582336
368513480552226816
304969740818976768
364181097648635906
331966152773345282
312441381807353856
320906756861591554
366580778353688576
367090738099945473
329443023257735168
310382475299942400
313438943444074496
310167055771004928
365720643985092609
370293379139379200
324735305607421953
342335994911158273
335122812379471873
321274346909876225
361304332630638592
367716392868397056
302211242125303808
314086544480796672
319423025655214080
350182899686965249
353002983941873664
306945622873866240
375149820572205056
337794853922557952
329627897126084609
380148538060976129
304061996658200576
365499693368745988
369677794583662592
331456734348595202
337563714251276289
326108272841084928
301010615231733760
382368095425142784
343453691526914048
380799215838187521
351215663915859968
376895230227673089
319192655504482304
352074001469808647
330193800247013376
312993509126840320
329453126467874816
327594599919017985
338837128098217984
330923511558336512
362228863335546880
324424081543933953
324507103345639424
358898970585600000
380129988403400705
372230330851524608
316778413006393345
331476936155090944
344773285415886849
308381818569248768
334334183839244289
357976030289469440
372557971693531136
384012901302149120
308467675204575232
340491518370516993
371502864696610816
322697670407909377
318371080467267584
305736858741125120
320571132099063808
338052904789352451
380583470273400832
299178568477450240
372476175269916672
373238956852117507
327953686322094080
301384016823726081
320023137855107073
335585047006560257
352696978464964608
361600236868747264
304464110953844736
334981388275167232
323278727276556288
305931466309787648
328911209980121088
319408702304182273
371838534849556480
364222277337878529
336244582889164800
352537648818176003
342710309779296257
321424428762275841
321733007998341122
348966920822853634
359382418555273216
320970593006649344
337455664865607680
312088645047836672
350481479085723649
325274871657549826
307630621876957185
369662555540955136
334764634584264705
306620566490730496
330804839695142913
326546034945822720
302749945771991041
329062671586557953
340033753114083328
321762936416780289
354526634851840000
334879428222009344
354076911112163331
302665660847239168
367230548327923713
364257465191243776
381409412616695808
305444912684482560
336207220368883712
381108035386482688
334481861134909442
321341383715741696
330065047390932993
335858657403207680
317463637948239874
349250861999984640
338968820423213056
336680235640705026
371604985798082561
381451357171245056
358361485619519489
316160339525898241
360589651049857025
366594381186220034
338016498310332416
319178601289359361
375112799258959872
324332352102866944
383426821616041984
315332136251035648
327162185266651136
311101901997494272
326164658862030848
338498296265969664
342194254883459072
382547938003517440
369165995383873537
337641370149863425
358760279716265985
328969355150888960
364844736093233152
317079786616938496
373125323660861440
316410338520227840
331933239855968256
337505557651009536
318081748070178817
334472818223878144
362274834652200960
334382856921042944
369414085034532864
336259700016427009
321775012266774528
365873918701092864
336493579704864768
299520457558872064
372555602473795584
382332563949240320
335979454822227969
331515124965838848
322124841186635776
357133684060585985
306468666961174528
322429998789173248
328170522464620544
331388419689283585
344319782876749825
320227795802402816
343001340420710401
341055749969039360
306409282079956993
319159856437288960
311610872122449920
313794605994868736
324274235960881152
350094136302510080
298501650014957568
323510824591298561
337049810047741953
380987204576616448
369660505566113792
327136338677727232
308381661635149826
334159460329222144
309291401861021696
324913520175108098
360896353443905536
306402537110663169
306460499170717696
309459127275499521
362058760224636928
380132657985634304
337652774026215424
378201366566432768
311210797726593024
329821092128624641
382360928093622272
381535394309095425
307658628612108289
353884160122822656
321295729404559360
326704931316854784
360823580889587713
364593088108298241
360968217142898688
379563313207988224
338028694532661248
338892530257129472
342173357317447680
324170922028322817
330171170152402945
374179273285705728
327600875742822401
317472554904346625
337739615400243201
299378265674620928
356868565133037568
330965885017804801
331801152280735745
331972193879736321
378159208069595136
318792013157908480
351861744488038400
323787651067019264
353600423795503104
374231576554778624
316911677855641601
327078291553005568
307336662617309184
309321699579535360
353735667584471042
341450057524056064
329983777390608385
355487615950127105
349364646634987521
313305775294521346
337046158130151424
329237632884297729
338189070234701824
332312757598818304
382491391084871680
377819261429116928
323056400764911617
314487115746537472
297933100502102016
378177460610674688
378853984926056448
329785148725919744
366790372183126017
351902894208991234
350657373121155072
320796887949139969
328686898765778945
377261015852789761
357360562973319170
314910419577868288
314996663628476416
331834968441503744
369291172570595328
325131753528377344
338974897948725249
384723319334793217
321735139048714241
332540769573404674
361723348578869249
343338821443788800
332575864137080832
317330924255707136
374055795086082048
367312730656473088
328669923188543488
372693353152147456
371981692887498752
324367797671051264
372787399241113601
322733804756295680
326721513766133760
367761436010766336
335077903949783040
314531531047706624
342008721276293121
355957699634135042
325073032425132033
358362752156311552
325333220138831872
338602909489041408
315724002561753088
318132156721397761
362629306758868993
351388375980326915
302587326771650560
363828883264512000
309431259082420224
315929491245498368
326231963260297216
311884413120172032
299515033044520960
298276803716448257
315578278033362944
331206468084830208
339115245362610176
316431689704407040
371774248731176961
376132158043074560
360842634417274881
325346894555537409
371473253967331328
312258761152684032
339279431820513280
327265392437387265
306968260174295040
317435229549785088
359000001977921537
379239803331436545
337341609500897283
339982783671828480
336643295956586496
331810321331265536
300494210338000897
362064312895942657
367650777684140032
324534320884772864
379082364045258752
306706329911836673
322885098057908224
360898243858665472
372943675107856384
340368638152413186
357402654843998208
355900654906126338
357780518135271424
317168528098738176
363586239791767555
322494475463176192
319655214707781633
341674916992675841
380856659318669312
330798191572287488
328494253711949824
315534811576033280
351112568716279808
305318338182135809
316540303563698176
323652065752649729
315447423981981697
321844094190112769
331392552848719872
339234621315244032
367010597277143040
376181242754236416
382476433597399040
352139060040581120
381521291792355328
374574375317815296
357548612139487232
336468902374699008
322952642437468160
375646686279774210
328149958572261376
314948507339476992
344417142432751616
324272034962100224
344899667319996418
357733192045821954
322564673851510784
324911291317755904
357664240926068736
331260899815997442
331368367493627907
376959633065132032
324930918991163392
376896333367762944
299087115885608962
315123524035571713
354045251515723777
320416152163598336
314341688107757568
375806174123134977
327965810960244737
380856116772876288
374949103366443009
367326650280591360
335509144322846721
341214278080147456
317315704523202560
383378269594075136
312932425011429378
315630801331036162
300502475704778753
352999432368820224
362425469364215809
377233673890037761
340026284891578368
373947687500267520
343369693559668736
329123643483373568
311396034943283200
322741105445728256
357199366752190464
338688183225155587
326951943790526465
340128774962151426
318752980260245504
297379717475098624
331089693447962624
366719093258190848
371706275395928064
314928911081431042
350113533251436544
379573527390584832
363469121758830593
377885497496207360
310545305097613313
307738496787947520
308265265588731905
331454319180267521
374358681296465920
375442267764301824
349036937442652160
304656029902315522
351531398127042560
301890788189687808
326742094318297089
299919275899121665
353223174000885760
364834846838755330
377621776060416001
361267195856166914
326451673046323201
369904538968285185
382682234282450944
324848566071857152
326474383449276417
356097177094856704
379288359392129024
338106865101729792
334457864372502529
373792149415796736
298538396958195712
375648712648716289
368372091852046336
336673628261326848
339686714706644993
329241667687288833
315574200482025472
339230294907449344
369052403628122112
311338860695138305
383061159445684224
321229790432604160
314101668151177216
366936716365414400
335509400024408064
373328261448601601
341591165373673473
332609587423350784
340522235179700226
308817974905671680
327052649637748736
329646925878030336
374564040267157504
357934824561971201
330777502463184897
330127626435973120
373245066158292992
372531412563689472
302562126747287553
298867361036001280
309658292509106177
327526443947008002
378334859065712640
359574878095028224
342591116044009472
344504556975165440
331152083128557568
349316054696214530
310395101480374272
374815615971622912
343997243533189122
377335114554155008
305869664012075008
359201836265259009
318842279529943041
307915673424785408
376883198867034112
361143643718942720
373880447681298432
330866662393925632
343794029835722752
310400897270312962
324399214786408448
379490319286276096
309864705307074560
377086114399416320
298123063646638080
318455463396130816
368122457531904000
304096881867366401
357008864211767296
323254619390238720
337738731106758657
339695259984465921
335075713419968512
324589843868950528
384751315173130240
321614342887993346
350820190734393345
335389202902564865
310745505103761408
322080417589125120
329970921915949056
332491931831660545
344892233914392576
300896788783697920
379140915639500800
357387451314094081
368359321610223616
298825093855989760
352286450680725504
322595465101209600
327126837098590209
312963396016435200
328318514127589377
301910467146821632
314361304968228866
374575294184964097
320802215231098880
318090957784481792
368925310877573120
312173454302515200
334100412665835520
318041323192057856
309451195645317120
306627140856729600
378507827398336512
303614821214085120
344333230742315008
299944540285054976
339737644139417600
335729714952011776
337901151561322500
317046174404202496
310911984113688576
326797754603012096
308434844659097600
306839197963128832
322145206805856256
313383520850554880
370793838824419328
299876892553658368
304466158009061376
321984788506476544
313834334194917376
335203815693369344
350316255019933696
375845648618098688
331604153904291841
331260518000119808
309051836596383744
311352874863063040
360765855690272768
338902230025502721
361299156024836098
299920816395673600
331749566061879296
323279308007292928
337600921531973632
316241030007619584
341420056489635840
354868672243843072
321284840190275584
308614234659495936
341387781836271616
339249473723183104
331795564243083264
329077523319255040
377131109277917185
317329709547532288
382157366432514048
306611958453510144
383321938170368000
330896965040750593
331475288250781696
301708770499780608
323508719398813696
326869153245978626
322968838662676480
361481245357645825
379122063606546432
308309116781215744
375037882303397888
321501544749096960
316733110643458049
329413189857079296
373538651201732608
336306254727241729
307814610214453248
349211980067901442
366257562800226304
359145249483931650
363037488580804608
327158814497452032
331316838489284609
323657148317962244
353940836293156864
300352884850163712
314383192691965953
326894784742567936
313225873828483072
382570243782373376
308409278786568192
318498272253718528
298461007234359299
349392803417165825
363346311065513984
298546819254874112
326880105660051456
375787313261203456
370855167656087552
337964156177244160
327153220151566337
324293931170926594
338513866709426176
372356672288980993
334025034895077376
348831834462904321
380720707291734016
330541287348518912
354772191486820352
324556843680686080
327887350925516801
336351549271990273
307136821874286594
311851079434387456
328877666323271680
322557145679814656
324659987920080897
348620677777063937
335058357268381696
359051070560944129
322031683098521602
364991929538191360
321061574825607168
339905512416092160
364606569146621953
376390768631353344
305577967596228608
355543224242282497
328584519244451840
358747619096399872
343954584877821952
321280339169394688
353545252096843777
327805487066255360
323779502863945728
383695304903901184
330784245767344128
384435817738825728
332499632515076097
306054241015959552
379413536352780288
328176306040762368
312838658564698112
328977265033621504
367330032022061057
303554120676163584
344762022967259137
320773943902474240
375710171202199552
364156653811531776
315216246134161409
311101877884428288
375422244186382336
315906404189872128
329951744471748608
327972000293343233
328533955412381696
344318168325582848
333977898576932864
324637032955666433
380378162909032448
378696065664294912
324758675216535552
359565222622670849
304616322984181760
384148846663589888
306092044340822018
314026259837513728
378263484032507905
327811016077475840
342335992801423362
375136999776079872
342362374214393856
307137308434518016
313244378300837888
358343340518936576
350752935866675201
332326932949643264
316401346070851584
306271954942443521
315659297239465984
317520374164230144
311107480048525312
378278139517874177
299701749348978690
371151675353866240
317810144589279233
361342265395904512
344649178485489665
359990023854096384
336115125239037952
339516963703369728
299761869462310912
305164618639216640
313735185579520002
297193416838766595
367867721389985793
325308394313482241
342666214251839488
383198480392413184
326722613441347587
308463805380317184
332815213080489984
305196533731696640
328688827159953409
339588009395646464
314731986289823744
341027442695237633
369313998136549376
382003955229663232
356213925861269506
311321170739879937
325793141015846914
323420698469085184
328130098953871361
359328232870383619
342321730204880896
330798393934901248
352634620354904067
363543871973634048
371271974313807872
364980303107850240
352700363415105536
313644419662356480
329986086820536320
307373267310764032
306965843261149185
364898034682839040
328156272245489664
379453375579828225
299407789472768000
320615883653382145
304267869636677633
328727767522877440
336029470714650625
341055620755116032
320014125419876352
371575226686898176
316740610788823042
311121863822684163
374543476802990080
383269502885978112
328893853283254273
365410957192736770
323531939925590016
330856859907018752
342137154031476736
374593413540102144
312610434974904320
372678817799630848
367103771966726144
365759133028335616
339628143805603840
330316552509464576
331477341081591809
338610669249236993
351144463923556352
355415032495996929
332582227730911233
377659715754672129
322516627654578177
328916238153682947
306237414505058304
354427634983251969
360610370290860032
365137535925628928
343148030268170240
348905197990449152
363182963795562496
332328210845028352
367683316188577792
321969494811619330
307519273205657600
331735454862938112
323270647344140288
326615347555876864
307866135209074688
343121954070462465
374592054149402624
339422346765025281
370599749151236096
350837358234574850
308726876225024000
343164127990140928
316035389901131776
311338364366368769
316598958208212992
325637877113438209
329713489943875584
357130389866807296
384779434772795392
327325850812964865
327750103643348992
323970247189213186
325998140157222912
333912524317679616
357690675434754050
314859916886159360
342574671985778688
375385424627134464
355891861266763778
367097469915496448
384044960875417601
307611840274366466
334321710088216577
335759603247771648
313058188503154690
358663985937125377
370985860377743360
311665292545761280
343431385597489152
339354079786565633
319094414100267008
323834758926843906
364611285897330689
372595217469145088
303560846917902336
300648843656196096
362774891876982785
334335218729242625
299492261513809920
366955632449945600
327782458219196416
332969051737444352
383571226654175232
332290187377901569
352421178574516225
368521548061093888
305894382987538432
367495932696612865
341776196352229378
357264815753920513
311612980456476672
377819439343099905
353839450884808705
313900430201606144
341042655813316608
298091734049619968
379247707128221697
334304801233977344
332551466520829952
358215810562527235
325010094175703040
298438979454390272
320946124598947841
332630984501653504
382751909246820352
353079561413595139
338891277162651648
384541297626722304
336139589423087617
322480439736545280
328057247206879232
331500479848804353
330747701522210816
301842252240654336
334261621255966722
370562125216759808
297545432253464577
344030581379694592
344688392623226881
324740412776521728
299708589197643776
355756743113973762
323278154527539200
313279020143894529
380571006265720832
323539067637755905
376742768066187264
329643860542242817
383426216834768896
333043268570976257
335839707357401088
326726586273505280
330807276447354880
371641515593842688
300999614675419138
340098390606102530
303238460389617664
331417385145868289
326656597159985152
376526876157550592
340349263311691776
329236693309849600
329054243623424000
328312490758926336
308122099162152962
300328623305547776
332368577011281920
361193364009390081
309453971284709376
314581413322186752
316033141561249792
327489362008875008
348608358586130432
322063208548540416
326475067900952576
371487006586851328
374103581630406656
354987036668739584
301589871007518720
320013832556773376
370924041118298112
332888815809228800
336755342732034049
324216291017781248
326668869353750528
378252193876299776
312795879297937408
331637579545993218
321694530053238785
358797474170798080
329712108856033281
321064161431937024
330866363356823553
303704469609263104
339093349736804353
330102867081969665
321266005206790144
329465437517651968
383237643632648192
350653463694290944
306413340979245056
373760556059996160
321476201686376448
318104922417672192
369444255204265984
357491663087734786
304486435988312064
330384817021657090
367938622055399424
305448978240131073
371445703442055168
365683930898235392
352191462252879873
321659710023553024
381553678278459392
339201462091517954
322937742965219328
355940362046545920
367037182919196673
299507332298199042
365217360296165376
339738901793099777
380948572562522112
372692705203081216
337068996161581058
335620991826923522
343242670975619073
361653188484530176
366039003184644096
323304994059198464
298479338913951744
363861826099875842
357722772723601409
321831154674188288
309506002124939264
360275749212659712
309534334904332288
352723052930404354
308963609780842496
334364620527644673
358234956465573890
317751069524508672
376454232175824896
322842451566006274
336544223346184192
378146979978948608
330237966142291970
343373355350630402
308804783324659712
370232000541503488
331892228446359552
367319400556138496
302210738582343681
384024196910575616
364609372061577216
368181824565936128
330014676203216897
332906151429677056
320237716409286656
315613901649739776
314578595005751296
328746040285093888
368491236035813377
327722798887866368
383117510423216128
312670643105714177
377479807153758208
383797051080728577
316964775454179329
297200368947974145
380727708893712385
343900467023183872
321445545359077376
381396844548329472
305638830520819712
381689853244891136
305182031199997954
322844524747583488
374427632797896705
334421514172637185
333926602524209153
371123422345981952
337379494698553345
343265066524753920
327538442315649024
383153713696612353
377606795167948800
377132963269320704
322361048604741632
298315159175303168
321719241495687168
308059937379065856
344118449351561216
317186413986709505
329949825271488513
363443959420706816
334391036103245825
384336037197017088
382604549778726914
298969392400723969
308813784976330752
329575711138533377
313095881794658304
334840629093871617
340995702584913920
310855952461074433
300289185355530240
362964494323949569
352464646223040516
330441196256247809
319603576802512896
384715647696896000
299353388813012992
380707147106893824
329683644983701504
311299087288922116
374337889435258880
382688307479859200
351811361879240704
329633274668392448
309132822831046656
381317141804220416
319535115913019393
356034299943858176
366218916235706368
359944548195106816
355671693416611842
373479559317815296
337507410015055872
359124045976977408
303185818963542016
367491829450563584
369771071592882176
329672146563526656
304099785441411072
344077730876366848
331973551437533184
320138299803066369
318537371605934080
363136605868916738
308450016303927296
311342272589479936
322115484956893184
339034411628634113
330378819326332928
372144882850074624
322714106547281920
372570802639491072
336305033845026816
335606666286493696
384075187018551296
317138831616909312
329109839689154560
384497753344442368
358573461611876353
334406038226866176
310267719171858433
341629957186940928
313836997728956417
299242641504219136
364845290177576960
360249618505809920
325381623677857793
350301896554192896
316294238985912320
300613759335014400
348645666748256256
328656623117692929
319718698501959680
304270867939074048
335644029901500416
322012471357497344
305903662264356867
324320818240831489
308840077390397440
321333160833085440
361370921660989441
316159905151209473
378669251969568768
315693162045796352
371727877055598592
329048917541011456
380549413350801408
304454956528848896
312572084851200002
322561532858863616
348674245909422080
380216984022941697
380571329570693120
329021595525992449
363269112253784064
315189744713736192
312124906777231360
344563526049861636
334890243859820545
315271747748380672
317654611005693952
320949522803081217
320604896338513920
372393833889542144
307172046771720193
302202268130885632
355515324084391936
311890753800503297
336433934294458368
320399775738523648
313303674250211328
383578279812136961
330804459225612288
332981825033084928
330563853228310528
326697210102284288
318788139613302784
327691226956562433
316999353568985089
330529980951965698
329995444107218944
366743858299674624
367346975647088641
334642828292521986
309899909165891585
303588107880644608
337397989817593856
317325167300866048
369227274865750016
368821501383802880
306422379482054657
376169057239965696
319523170967224320
299751527105560576
338031265020252160
320814985439756288
328761907114827777
316894624289538048
344696732782841856
363905830300557313
322204542139785216
305557479910154240
381670790329937920
358330462818672640
309344977807347714
334914583628238848
336461596970868736
322024667697250305
362568045186650113
350397558503383041
332894150104055810
303240292893614080
325731135327961088
353116514741788674
361731310324166656
308468979888955392
371784936443084800
319293483875704832
299814428969422848
308732285627289600
344506171094343680
332634773350674434
303021622439333888
368952057559932929
380668857548955648
366611420160335872
348655160400175105
308794683386118144
301036588526346241
332317539394793472
352982569710649344
315254959593644032
378195811927998464
335204909689491456
325579028104888320
339286894242312192
302819221207924736
331068205386825728
341063911220604928
300098567509536770
336502505963929601
304826766256656384
330157319579119616
381258618286649344
315430510102986752
348690118086905856
315191617382408192
331073837141745664
326178864046940160
325002088591536129
332264607618043904
354240003158704129
380872206743388161
318167472148729857
316585018438848513
307328927469281281
350082628210262018
335264956821929985
316636508524249088
366834158997217280
333038446224482304
354639972529209344
369609944213245952
330072491458453504
308987973909757952
375291750891671552
298990197792731136
380988384023678976
368801500564172801
316501188046643200
365627248209969152
330323438923313152
323604334808006656
330952353463287808
362807654327910401
377322190032879616
334892078679076864
382273476419014657
314255637846564864
382690714590920705
365578126719328258
365739167583436802
324414883489800192
327585628655058944
358600051892817921
374737255945879552
319627852888813569
357542658899574784
329390360235216897
331273101843251203
348510663771033600
305923538701926402
332193310892503043
337045136846508032
379528800973123584
368452936898064385
321751348313980928
363168123400093697
367294580795781122
314207678018772993
342115512630788096
317333142065258496
310527170961362944
360151112281628672
336490059803013120
373369874837278720
331954027036282881
308634384620204032
320580894203211779
369675507841126400
379749808572870656
312210719770824704
383884023468007424
348962604011646976
328327277597315072
376512712798244864
315614932592906240
319440329675780096
337518977662205952
382187715313532928
301948715952902144
326562014191308800
323746660020785152
313525359708618752
333124320673013760
309550455317487618
337116356363288576
373110087717384192
326364449772548097
368462591837749248
373446535582720000
300631131064246272
382336689156272128
340236674904764417
326431382752608257
349991568381448194
358404467776950272
332901053165096961
362189310381932548
331840700322836480
342882745900482560
329733087703470081
330554618612445184
300145050262851584
381260016499437569
375117850476027905
360628809785032706
306770241122361345
325621011473117187
343799838309232640
374765561965600768
376954108592132096
333938774708981760
382291447455567872
304497254264344576
302119078531854337
377072489722957824
337974453772357633
363770568484454401
335273871487934464
308234144897441794
331820143028097025
374292646409539584
325069377374400512
370996360226435072
360934703206899712
313126688550686721
360056611923959808
322184607393001472
299396807815999489
344074583952986113
329978251223113728
330697942354771969
310641025821597697
325090199002550275
325069848944193536
337755313832882177
342792320015560705
301274720404389888
310972487334768642
319940246177447936
337973657571840000
340992027258920960
353326320199008257
367462663355641856
321343829867380736
353403513944018944
321626431660642304
323588498173095938
378210530416017408
373872827486584832
335157982943924224
377455728136445952
333083035140497409
328372384769908738
365706734486040576
328908312152264705
336644544688947201
376318784669507584
304105108210331649
341008224117473280
349288305814286337
327775131625746432
312634187612049408
355786329734393858
298327523656359936
365292628713021442
327648087583625216
325375174008520705
339135007299866625
323076384694099968
343100704837214208
363493795632906241
343767015644880897
329462544962031618
308267974505144320
354084591188975618
321684897259470849
314579981567152128
316047350529409025
314382396411744256
315687095618392066
337055844669722624
330513283046060032
366940001692418048
383043757282955264
348470184044011520
343404908520816642
331504129451102211
379394026002055168
363063221260779521
312597851563753473
357121658596757504
374879179718033408
326544984083922944
305549652722343936
325459667331469312
378843288608182272
311709199631532032
337058588411449344
325143901474263040
376339835654397952
299484015394705408
313137346625282049
336888822929424386
371080784381112321
350503864761450496
327588651531919361
369719921204142083
301709693217304576
326139358778363904
374356819092979712
376905893465821184
315868452810260482
357368254827732992
298284365128028160
358061253870092288
376186708955365377
350742518612238336
319140846769430528
327105528255901696
319825562698928128
329007445374562307
384557090976436224
371050980927733760
343643725899124736
321623325438791680
371741720830296064
373174382606417920
316883765978873856
314766177069051904
333106336021757952
328003126491762688
322451328653742080
364601118451441665
330804071017619456
318893738044821504
304054149056692224
381275243269992449
354286238364205056
309386037522755584
322155623728939008
375093308797616128
316652104578134016
300131001298980864
327971230131036160
322508823199879168
339641646130032640
325833926008508416
328511734547640320
301380068817661952
372874417824481281
358406248254803968
344376151482970112
308567560608182272
307888151874109440
320609821697142785
317705664145285120
327829553709981696
325264435960762368
339957944789659648
358755601926463489
324966189891735554
339582869649358848
321599872191037440
331434669851701248
329388839464476672
308998983441858561
360276942966112258
351049748309999616
327782550992977920
341482954796699648
363270154592854016
360455645918543872
332497192847814656
335240243341033472
320592055309045762
356211679417217024
359875409761943552
329985818468950017
313439210419912705
370242115155947520
300978564747104257
331938915734913027
321788801213153280
359483947249442817
353490411987288065
355863932151410689
356659540189655040
300515580325277697
316049932043837440
324837837763670016
306235434206380032
378754565434122240
360890559935680512
304024292818055169
334382573289611265
297365862229344256
297140300223229953
308297680231231488
300273099956428803
303511039088152577
337665953783508992
300405838634434560
334175637185126401
344286179144900608
356698434377494528
364649164556087296
372157702459232257
334544765087518720
382486861148479489
327071450227961856
333952191427657728
317544418754322432
307345792958595073
353567734015082497
339907588076498944
339842108217241602
321497821289263104
301895168041299969
383996632414425089
350390358783438848
383667666835091456
377299893162766336
328570932115410944
310008787509583872
319159218940817408
342577187163090944
298521750566739968
380168034239127552
335211617803464704
351552016109158400
331549413686272000
327434511111569410
354652786710945792
343361727754293248
367230949190156288
320051723429355521
343190848407756800
297785955023208449
329783850202984448
330198180354465792
324533892671471616
314440893971169280
379431745646362627
311454118608773120
323563369309294592
321611192873385984
311145830742638592
324520418646040576
332803132830654464
306083052659036165
319298491807576064
339043831896997889
324741926987366401
363118043720712194
353430625673420801
317158525149278208
357408060836298752
326102330787377152
332004919781502976
340129650170814464
313748440054132736
361119449140572160
340998983109464064
322927894856884224
304758999096639488
348875478133780480
336640125889028097
334479211479851009
379430827446116352
330756441931657216
307100662641078272
342763956005371904
332808560390066176
350812332890402817
324500660345241600
316053519058747393
377443448267087872
341703591599423488
353303255910064129
321818583795646464
315600213211508736
351432196197855233
320401424586510336
321106623512850432
332285956621213696
373206285702803456
305518731600203776
357139165302894593
319454125530161153
378189465631854592
303661384091193344
329916266783576064
379490447250305024
330792390426230785
354501057616949249
331387871929958401
322543161413074945
331704661558034432
329523612426047489
300452869155454976
297921166063067136
327122225180319745
367038207365353473
300852281996349441
329780960851804160
379824830452736000
323418927994646530
330882470952202240
341939582213967873
304641395879202817
316894641884647426
302594166922309632
310027937514651648
301766204031369217
342049054202679296
317136611269824513
333006555186352128
383953801398718464
312553501198786560
351481920489668609
325250498573762561
322742143850512385
300159748223934464
306674476525961217
328066173998616577
371350766834827264
361744993465012224
326745217434791937
312559851760922624
357576749153914881
339641561031778305
329222411729915904
324386681719517184
331065644730699776
311313394412163072
373513388137414656
314293389426319360
315487616776675328
340615282408173568
324914924704919552
365219425814712321
350930842006204416
355868587837231105
369359855091335169
372920703613698048
348799016118652929
325753058107727872
361853289152790530
330461063625732096
329818463839338496
308438061463773184
319436567791939586
316207474724204545
340687479592079361
325824636464013312
315145289843494913
310166172312141825
317292959320141825
327091473961074688
322400584441417728
336208606498267136
313500943700344833
329787013689643008
330556818952695809
354108696630001665
321964913503371264
320208033110183938
303743448517861376
324150859564974080
323669572685295616
321829300619857920
312979072340873218
323705656429391872
375880021514018816
310543285313744896
374390259896700928
329411908706893824
327907070328311809
376422814112153600
356748861643042818
329049122466324480
341002014618169345
360092149376761856
344402624625389568
335024747375124482
370594179417530368
375987622180446208
337642670803525632
334400594401976320
316211531538894848
306983112179609600
329250599130497025
309703382053036032
354049225966886914
326958301399093248
344710289935192064
317454256191991808
313738361363890177
312226279984349185
356262312409182209
350364764683255808
331881053868400641
317089011715952640
302454289090113537
320002292294246400
307579254516903936
320311260480679936
337068768230514688
332692686689665024
332678613591793665
365354784309522434
356492484844589056
362984662399844352
358502889678848000
377571994507939840
336197341595971585
334855768052482048
357684008743743489
327602880615948289
329550428440248322
319801690935160835
334460614875426816
331503596883570689
376462822206496768
323878148930424833
343040868925722625
373231997604229120
323601218360467456
343596935288078336
324346294208438274
369795729940037632
331219594960334848
370622530878726144
361300657170419712
315717766621564928
297641789668610048
373588736933896192
381493726758969344
332010250079178754
314731241607938048
339193250223104003
334117373571391488
307320723918188544
317807637792178176
323207428764225538
377634301950427136
360327951419572225
334666477586223105
321744183259975680
320780545611149312
348985454588198912
314469868986593280
328880159337897985
343027854180749312
343967174601367552
350090238741331968
320635588317433856
300917728309555200
316783821360091136
332570812047585281
327312341001699329
341809939083317248
337942690677276672
380183186242023424
373474732756045825
328428944179208192
302085117483036672
381204828397248512
342100395977502720
375537650801053696
354765297720373251
301201602356850690
326128441399336963
351918598886924288
383711300666535936
317124473574785024
375598662405345280
313216020691181568
361860000576061440
357140429549993984
297467980688809984
354016666381848577
297154717480521728
324576178021208064
322528280404189185
330530322326372353
329260978774634496
329667677801041920
324918837684342784
337082145443049472
341955098227908610
342619453864955905
332878442011955200
355349389109243907
335063273328238593
369525258824331266
360574888567775232
308593849696124929
316523751569235970
372237533104852992
342593991436558337
327283665098919936
337375614430502912
344115261651181568
329411376223232000
382450473481293824
362770215253184513
343734276874981376
334281193170288640
358482778507055105
310823778882039809
353708002399879170
327044874111180800
313830833314205696
311717105219293184
320396878095187969
380377969472311297
309202687935778817
297167037053165569
329417147249991680
322980921856897024
382737094348525569
334957933039341568
321769749690347520
339201359209447424
335973053127356417
301919369800339457
301134238747619328
298468618415513600
340057082604695552
327964262603571200
302454413459587072
375760875795542016
334643668222869507
312810719009705985
322909192681840640
379643429644292096
322092609575206912
350078586469892097
311858192038637568
322683845885431809
341763573695008768
379090998854696960
335410086505766912
305945505928720384
340578598954090497
319918745277579264
374024275184713728
306814760215773184
308096315701731328
305924907466891264
363163046107025408
378210408798367744
356196223310503937
341774341471629312
304202892984852480
372367364295127040
322004960982220800
328139391862194177
324005688202366976
321477744246534144
380486792446607361
302590416316948480
371479293492072448
321722864556449792
337058859019542529
354831016109686784
371067174573854721
331812299130146816
303765838694072320
316733326092283904
366674574542254080
351402485086289921
372755219022479361
342616523845824512
361710709425451009
342216936249253888
328347623893389312
321354979862536192
335580026416279553
304262406622834688
306019934058708993
332811401749987331
327550937566703617
310973120087474177
318010535167787008
311818832874438656
364756190183432193
324519698752499713
358428048581865473
327844103750574081
342174997663600640
299595230464835585
314544700185010177
336726117073440769
342577255379251200
329925080412995585
355819036761784320
323675040405135360
341749874687082496
315288510707924992
323592316206063616
325140066559201281
330743108381855746
340082648342990849
329956428821438464
298614393262985217
359453123921723393
303859611470032897
363363477487751168
317898884007481344
362633525645684736
322151539558977537
380901313673850880
336376163435954176
331390170869952512
307398187788947456
313383100140883969
348997761976381440
378092468728004608
326357728786255872
336329239030796289
354320299401019393
333957271694499841
354834462716076032
378977877225897984
349980967286489089
378502313461047296
383226550889361408
383319504258101248
383063121058754560
314634805595738112
319561244258488320
340229081952051200
357558611481862144
373581039693606912
326772180576792577
381643188647108608
330776023761301506
321644656922353665
331110758006026240
343541368083345408
364053698051194880
383057698247290880
355543453679104000
325024215059292163
361986342135140352
334717124322918400
372471914322591745
324899749897568257
344617283810889729
308842714252836865
330559798686912513
330137876232810496
377868776165105664
314149260536975360
329328705035960320
337014785390542848
317554016819240960
327175653004820482
362428304063610880
341999525872939008
307716391333670913
381465326983983104
322200058944712704
332953763889418240
302564319017709568
326583733056598016
336225014229659648
335487663815684098
313690937563963393
374225266555367424
313874048595681281
300488449427906560
360179812276518912
309917604103991296
331115537398644737
327057622459088896
379416561343143936
334675698511904768
318243693431754752
299369697021943808
341694963484073984
319081436198096898
365293902644789248
298466466896941057
368597384952942593
382990129406562304
354601145345384449
354091416110120960
311352746668326912
331835859953410048
370482578492383232
340869134961242112
343491456171913216
379433786150506496
323971705947176962
374347866221056000
336043728357695489
314928772681977859
308027981404700672
335875324762001408
378166281373237248
327473436203028480
301058409447428096
376872636338692096
363852472038588416
313127350030172160
373272214591635456
339845772151517185
380177524820832256
384804921952202752
381123925653983233
319642179825958912
368901030928318464
366749356772175872
302831674251698176
310940038441627648
320019646642270209
322421715089113088
360650745458069504
299231638695575553
331999117414895617
334442994105212928
300162010342125568
375109185320386561
312631148457115648
344770589053034496
306481861897617408
377060298529583104
319593452214034433
316571835124830208
315188329689784320
350873828584456193
360999660673966082
324547953954013185
310829024823873536
305179715055022080
336212720284209152
377296207758237696
319290997790097408
310537739349147648
322012070734352385
361857740542447616
323135219773370368
331761447015165954
369538434227904512
314406093692473345
382625249407164417
318538217181810689
377263552681484288
321814641116336128
321879279539453952
341007553842524160
349901215771000833
378048451923030016
370927424101285889
331757945039753216
380465046218080256
306575947602210816
321310939397898242
371865379737702400
373322433492570112
329125059019030528
377436695974535168
375639135798968320
353387820418736130
354137032546725888
340536010628804608
377433647826993153
328218356517859328
338295556415823874
322312267981008896
326524932597116929
304759290441371648
341077420465594369
334502063444738048
343929691482226690
300712330365382657
354789200874315778
325812353931300864
324388493382008832
324548387103969281
344242564414726144
323598206615306241
320643991022481409
335472172707500032
338381730799034368
311693350417858560
362067037645844481
367195648115736576
384180764289404928
334444177632948224
297980397998964736
322432639632027648
301591564235464704
370189969387978752
330154550742880259
343924544924422144
319137814648324097
315647393326575617
375632675186683904
314248237886361600
370984607241338880
365730189415682048
365635153311174656
338683416440627200
363506131102351360
331346546773856256
321897798435999744
369527260069388288
370651929266753536
326156823411425280
362690232384102400
336166888478502913
317340204228829184
358890396031922176
299262603597856768
375763029121462272
374582825275502592
329649373304733697
362800938018283521
355628180834492416
312062798085632001
331223545961123840
301930239414632448
366761598498521088
360818297211596802
328309261887209472
353905832829784067
298050695737794560
365078266391953411
340570499170050048
364565769532616705
384245549982957568
351755865176551425
339537853996482560
326830355296419840
331236582193508353
329882690293727232
380773366136729601
334396075681128448
341385318026604545
324209941596487681
381358843613044736
324555395928555520
337036274944860160
322761078008332288
305353617202872321
315848616487030785
304017040249876481
303836896361054209
326037206366027777
339095685917970432
340495918157676544
363509363618492417
331524136537047043
322683501721841667
310593853340151809
325032338759249920
325979558794899457
303570640621953024
341547774480879616
305518663790907392
324958571215323138
350456885012463616
373301872305524736
334018778532823040
350516438269820928
330905046009122818
364923419508224000
340066401660321792
334497865852411905
303382529208111104
379431428989386752
330006503031468032
312941027356991488
302874432710512640
376241278939181056
383979251080232960
337740735946297344
323749758055370752
370402612140441600
318044265026572289
370772558595252224
299749349905268737
309465606929907712
330531894062100480
332204994499600384
359197576723038208
359354471899348993
362446729703985153
372395281033486336
306162346378813441
335671886757376000
301698333003636736
369302248003629056
318578323901005824
321121939328471040
382210813232021505
350318829362085890
328720420117311489
315385082372304898
342512314794254336
361715843727491074
367664934663901185
365308158492688385
342199497226584064
332622765892968448
324241225794338817
366827953725784065
329043876704841729
338873728014352384
381972192004567042
330112130621784064
324504136664109056
381459747553431552
318488745143840768
300463015994724353
330675134182608898
366706916656824320
326013625762463745
364402622804926465
297476734276730880
320221450000818176
336284230357229568
378513604825190400
309436898257010688
361592385676910592
319089345934004225
353674489910927362
313692004225798146
376351606855307264
302414671636492290
314854074468155392
381267122313101312
305310761050324992
301719465899483136
373252253945040896
313987265569370112
306660964755976192
323637966654275585
334842546964533248
367230410800898048
308753698375471104
337590391358488578
354292911833223168
315443219271929856
326812087332524033
362417739534573568
355401598895267840
328963147954257921
351522272105861121
301739267451916289
327269634732609536
322139884565458944
322494319279894529
349082024612618240
369490674246094848
380694239908495360
335853510266585088
324549013728800768
338490401537277952
372138540336832512
326685950333825024
316577304996352000
377786773877055488
352753339404005376
302995095408484353
304451686230007808
321044971232829440
337763890916106240
344294940072882176
313471957603594240
336509331803627522
341904339671085057
300836951592935424
365158220886589440
298697322982957056
330772048320294913
365909598227537925
324372834849787906
361739040325763072
331224742524768256
298287853765529602
319254139563556866
359198920246689794
321837526891503616
312148936070676480
372232412635209728
368983650517258240
309128725243510784
322370839569903616
349302892026527744
351144018274566145
308209668310851584
324962695365410816
322360214219288576
339806330971901952
323657575067430912
373280563249283072
364940467122601984
342879241538506753
336429742892929024
334840575704567808
325466865222680579
326692677015969792
321522998987341824
377160901469540352
302957378427576320
325137398814085120
335978288138838016
382625902581919744
355222977211678721
319423105535717376
316550263513165824
326066345252909057
321585367394439168
368216648748380160
326357727242752001
312702547813089281
323938971879100416
379426517199380480
342789741323890688
317328997178540032
357684803098775553
316509521734410240
321611479038173185
380512436039602178
322574077422362625
380318289500454913
313414711699972098
339728106279550976
307533879437295616
352171481133875200
377407700893585408
313432394533335040
336024420298657792
338505924257927168
364808480848232449
322708385877344256
343447073284308993
355965634615582721
325346742239379456
343971367210864640
366784069419282433
318803336239390720
329704052206211072
352498948251975681
310973779176222720
381544460930146304
380771454239133697
344589794887745536
331915115345612800
319522692007084032
326533668652851200
301136328102383616
362855418126540800
340506223348682752
325757419550568448
298895049540915200
321698562171867137
375461278740774912
316958077263966208
375769886288388096
317294040569749504
309814246026407936
338030684969000960
363852390320971777
321721807558279169
370741061557043202
303265641299841024
366749251730018307
327136125057638400
364225819347910657
359149289169092609
334728356119584769
361680602417725440
302813352101548032
342873240462561280
337556665849217025
324258711554105344
330944513021460480
336108608897040385
305630685643808768
343183675602644993
336529255582269440
340268801398538241
313275677216477185
329687975254441986
334168986482790400
364424454463430656
355608937002827776
353360576874942465
325442073820004352
376913776659791872
371099818367524864
302663320027148288
313332794157834240
378874236669931520
337731646902120448
299689521585479680
323154684909084672
355496042843746304
339260356935446529
315575806288097280
374734954657505280
319099757387735040
329354123218669568
334481748706594818
324159932318486528
321659715627151361
374648018412130304
366759384765837313
314904680767557632
361599149453492224
381946842050600960
359826918889107457
373088656057446400
306491286494539776
330725030470246400
323808181417553921
362622171215953921
353249513231753217
365690578253524993
309022714474147841
301117997974712320
325488194764288000
365319832616448002
353621721124847618
325918827961544704
318899171136520192
355749272911757312
321740653312765952
380755354696830976
312215695687557121
375851813914050560
371833346747138048
330494505109291010
307944349625364480
325435594094301184
315313102293987328
332870818814128128
369119146102882305
357198406432727042
375980753584009216
377076825987371009
339224019528200193
319489547106918401
304684721596674048
334643011457781764
307012311862886400
384072425182216193
326934227578912768
381869302938226688
337919936083132417
377580696056782848
325544823941648384
340096458722250753
320927292677296129
380418943439372288
334365504141656065
336150713778442241
382009744812044288
341575459877834752
331516713285849092
338272779524775936
371271204113362944
326176532508848128
298401770021978112
306445533248122880
334726106924077056
382387738734899200
368924090444161025
371165589353791488
327471795072548867
299331795332255744
304379936351875072
308415759305019392
341908893896671233
317306859608481795
307678778342141952
339527417540526080
310296553535438849
374055567590838272
341740294825447425
371369514547441664
303084663520522240
362540865949933568
320156242993627136
329687940575944704
337335184913494017
368721069038772224
340327429564407808
378755623141126144
348909657730994176
298797574486388738
349371006990815234
319790016266117122
317924263912951809
336100510098657280
330195338822569984
352609026875457536
319171141153460224
329949570366857216
367699665673654272
326546359756926976
299182290834161664
297184747640201216
342639409184784384
319710521710505984
327446233297874948
341215929406988288
325569447152717824
305390236811288576
371268698826616832
340660235859546112
358255592822935553
372310799869837312
324620184532946944
363338668586446848
317164443521921024
325100814999891969
319691251802861568
378180011796492288
308647124327858177
313135297175101441
335098084021399552
384198554589618176
328352918354931712
315303755916668929
383441003841335297
337231209157521408
344321843290832898
297641172057333760
364685112429920257
357765470033678336
313554851797798912
303296253545025537
307708185035292674
324353951917043712
310019192298565632
297741206870454272
382983782547996672
334846519331155968
359711602934693889
309538669918838785
324426014879010816
306118946619260928
381213663073280000
382013349266853888
320772908203012096
314523336392716289
330530615290130432
377335052453310464
371778463478611968
324517893104607233
332821228270260224
342652546416009217
369897441744916480
313336560189849600
325615732811497472
330122244753858560
321278009111887872
321924810403876865
370068876845146112
305062382659567616
340190112371580928
323334810271617025
308439584683991040
382514957679865857
376000073206747136
331587128863649792
341422546983481344
330433355566968832
324732456190222338
316990078926848001
365572536047636482
310526278300233729
335970181199310848
327240930170109952
364601179419852803
303539555838091264
361879705810501632
357715000669908994
381780367751262208
301468519609012224
356509542886027264
314887407281512448
369577087255838720
329762665952055296
329810781984149504
321246923929579520
321591447826620416
374730482102980609
310317701530787840
373601542370500609
299221763475263488
355061055610826754
326709411248754688
374153594582609920
375283500414697472
332500370196672512
355393477749645313
321478869167251456
383259394428768258
350155609435414528
359450450795311104
375073599113400320
331500028571025410
313363671222976515
319184568450162689
314403532151336960
299545466004205569
321343214462304257
377986229419012097
321038542480482306
331603917219704832
311394062009774080
315316077255069697
340005349023162368
339135442492473344
310494423559573506
363325667137421312
351666905922277377
321643734116745216
299552005909798912
314015365690712066
342165711424196608
339941528267014144
325273056627015681
325732966481408002
302636624175575040
378564805436907520
372893377739509760
337454128915685378
382573998678487040
313385798332465154
302494564017655808
372942603907395584
322205685116977152
315132556586659841
321962933485711360
310237411743506433
326090049663938562
320788662352740352
327426531653730304
334365326861021184
298603327086809089
334523787833917441
317681125294215168
339028799792504832
361902041712427011
322217179548377088
331541510933860352
322757487860273152
364301222406144001
371817341165654017
362653489769349123
314523041352806401
332177362311577601
332121887759007744
342057638730801153
330664176047489027
338433203025092609
365248758017032193
311136328303644672
341172574740414464
338858749664034816
338613417998970880
342142841323130880
314864904542760961
338340504448167936
335201218680991744
366183241369141251
380719611320467456
365861070495162368
326181631398387712
357883611732639747
350242832184909824
318176160712384512
314991559261179904
319983138489118720
337057286755323904
311650105017118720
384829023702253568
321821347997171713
365240206892351489
322187678852456448
327199149957193728
351689271880581120
353132477797253120
313173901054201856
331147147271602178
378901541425385472
312202508699328512
343809759494930435
370074142621446145
301057645970874368
342819372273917952
372393293490819072
316053725535956994
366886740704755713
371553890316980224
375072852178784256
321801788779028480
325252967898955776
303854423866753024
320109474541101056
322418502646505472
319193373737091072
332913638891454464
374358458180452352
361847658584870914
334685331540553728
331111269228744704
301865386243153920
338142079005884416
328205262966124545
337572609682178048
323969842489225216
362324794278023168
332898602152235008
373677777901596672
326339193615826944
367672219906113536
357023656972533760
361920163370643456
378886718323044352
381770074735915008
352535442710736896
308947005730852864
334153613809168385
319433560765378560
342556580144893952
340049388065914880
331460397381066752
370493290107244544
337655012991840256
339607401726607361
359760458103799809
379819314339008513
376957691869921280
314216861808095233
364780093932974081
321844781527470080
372859532793630720
300168136798384128
371878001043976192
322379701156978688
314430927914803201
334501867918852096
360283642557239296
369568166583603200
359914925667266560
328576921170493440
323108952386699264
380180236488278016
364854630406029312
321001001677115392
349909958210490370
370537766196887552
299918928015134720
309702558618877952
299123590266241024
356652250757726208
356279475970912257
366329155249389568
354712672866025472
369701255079534592
323678219104579584
301032597620916225
321613513569206273
306249046224429058
329020180392980482
371108335569104896
332807054295179264
307980494291738624
361684422908575746
360575901609623553
355217210131755009
314217204763734017
303062192511676416
324373128706940928
330050875886280704
310592621561139202
322532081148248064
298770486639333376
344845218203455488
326397604231524353
326327322212958208
320103808099291137
304726751496507393
351296617875382272
338430523644985344
297971299454697472
315297899649069058
317863203264663552
369418846219694080
324738342782660610
339020199401492480
351696147812859906
308274153755144192
324917076991037440
329925747252789248
330014423789993984
383322665815396352
332051508302598144
330860329158447104
300629003847495681
315518169672478722
307253220214968320
378639306295750657
352659387980062720
315803698796322817
364241693958082560
323261835367297024
336131589442519040
358335432779509761
332435360451805184
302885888134877184
311567664336207872
306257122683924480
378374302229622784
349905576005873666
304283039096270849
322390247960887297
321981748860813312
377412637899771905
324688385472094208
348839217364885504
329761402749349888
311670707648098305
334317334007271425
357527355880779778
344502302314471425
332695233521405952
319405120003637248
329365033672904705
325758663157493760
331581278849744896
331394602789634049
383077926389825536
314051081875382273
315589720887394304
330019734156361728
334214863717019648
343120594470060032
326530000125825024
320666410961498112
308979377222340609
337322942675419136
302952198155943937
372739157086318592
327295638469505024
329222721365999616
308660672412139521
313777890527420416
352135465282961408
372227882766307328
332257333201752064
379124843817738240
326742095266189312
324864222569828352
326208053366108161
324536104520916992
298918268457074688
342710681574993921
376895033846534144
297292930517970944
304430302258925569
352223883732062209
371847498211405824
341960308442681344
324539345350582272
300763209906929664
355827435612291073
367257642944561152
334143986577063938
351530891249586176
309868315264823297
363205553977180160
331528643174088704
354485792661454848
375526211641806849
297198148164665344
371673598177456130
384747051512115201
334151678028808194
327233751836946432
331304277249228800
331474455949877248
341568539448205312
369541807710826497
315194192664072193
332668825747214336
371610376304984064
335106363535540225
384470046376202240
339451916289441792
332615384698060801
348565155329736704
323545083720904704
372158839719608320
362023536300261377
323576751819198464
350259185423876096
342520102807285760
332201672799567873
362779910315573248
384434621531705346
340038739252359169
344600395403907072
367362555397668864
374661305225211904
299900797930569728
307882868468772864
316560663050874881
368626597584044032
372201025585029120
323539337197268992
318351580715950080
323875210661097473
365640931443097600
312194322734927872
367503168705679361
360609500106997763
301049452179890176
344694563845312512
301304000119181312
305136307036884993
324489457610928130
354224043643256832
322449495885496320
334363095499673601
380179351477579776
324189208346497024
377226496458653696
321964636368941056
325836647553978368
379788227185364993
308934265570226177
328677231364808704
323948662088679425
382674198709436416
332533901715193856
357083901983858689
331425744238563329
374944305888362496
305203165475786752
317501410713427968
337636609115697153
328101566773067777
360102165131427840
305712650019565568
299408220252950528
378749842664595456
322712887309238272
357522521198829568
377193608480174080
371438598161436672
322608346194653185
324603621578768384
330466238906118144
382727657378816000
339260973091266561
383845961698529280
376855813685784576
384722819344367616
355012517594021888
321827608180428800
351361295284568064
339910440387743744
321746824203485184
379064861600518144
336496983009267712
334166257744113664
381287169874460672
320785407895822336
377980918553526272
308811154547933185
361299774621757440
343390540835991553
322581113816092672
358451509786181634
335402392851988483
376595734121828352
339101498506113025
344310876544839681
328325229061480448
304654195137589249
360403800424583168
334222340449779714
297933986452348928
370129040423657472
383618326305312769
324423249872179200
338371332343472129
360306949964836864
330457864386789376
341973141356167168
319253646237892608
304119753050578946
323123969660182531
310980689187201024
309740452410716160
297967023357558784
382518604589068289
297880177046867968
300228032008957953
362258243420033024
363287861992632321
339524041385836546
316493282433716224
314008431302434816
372729609294716928
341727287315681280
301023862987059202
354324157393145856
318003020417867778
310038715848351745
310905604732489728
331727994706087936
319506283764011008
350096205046497281
372427477672419328
374728626312183809
343825351958487040
312549481847586817
311772396505931776
308370760496467969
353819665929207810
321271898765918208
305336207632629762
297436684113563648
371678003832446978
334772259988320256
341781854422196225
307565262960467968
326140740805722113
383392119903113216
312405752029523968
366886451390070784
319058337876549632
339230402273226753
327772135093309440
336184175545688064
309844818463424512
378704004579983360
303704290126618626
317488505045540864
313118928496889856
336492763933712384
374550995441053696
315601816085753856
316548824522964992
314377939607248896
301009040564170752
369654444394156032
340497154885943296
330392454975090688
304542096465997824
383243750124060672
327478265549819905
358938123092242432
332291491751927808
384148232898879488
376927149284147200
355689544705769473
380747695993782272
356923874593607680
299045160107536384
379228255624376320
338847401655808000
309890195363356672
312883588490207233
317327317749886976
330737498240217088
382801595240423424
321056885031702528
324348850150191104
374052096548409345
297378285606817792
376555518338166785
375717391764054016
332282575756328960
384517047595839488
330372946847735813
329264532230909954
357366789392445440
320975937921511424
301647868945637377
323102312992215043
315121317273808897
314627243106238465
367490523201667072
315530353286717440
298074015073976320
374004085663354880
322010151634747392
317697015645626368
315689966921453568
327451707464368129
319445365885640704
335942460385685504
336597267484131328
329307420746719232
314916450093641728
357879357072609280
325101331029311489
312436587503951873
341937351259467776
362686891704852480
350103026377293824
356922534710620160
341404841815470080
309172813820997632
334463267957260288
309755199432556545
374606324300255232
328953681548550145
335526101319311361
326494405852815361
332770671073566720
326385780790546433
334863275751788544
374918084832022528
309890835850350592
326230213086310400
309182906721509376
323906217116303362
377687241767677952
376127362565279744
341907705579073536
318275992173043712
366573875808575489
320907394798452736
300322763338571778
315343814686564354
381245502777348096
324766879166115840
354591815233581056
358243028563005442
304042478145777664
300847101921878016
302130720699187200
319430309101846528
382318739133595648
318038538308440064
378952647564619776
377800874048774144
377811997418475520
332359999424716800
339190664136908801
305054032026812416
344650472902250497
334297567913451520
308818998911459329
339663055468232705
330128602022686721
322065865958891520
302586913393606656
315298566786670592
383783744844619776
307297885400219648
355310386351841283
326081355173732353
378366730063450113
302148441503580160
362778760489082880
381106691686670336
323580788127973376
311538971006083072
331587891786575872
330655215307087873
327155382092976128
356569863025721344
311563689771810816
340320543188332544
301894153179119616
304830599057768448
310903816771993602
299250886134345730
337221012921925632
301926103130439680
336072669416005632
327804854867218434
365616650894049280
329430638597922816
324970463040262144
329314927842054144
330517733064187904
366374118368612353
330154931199811584
343768512176746496
313078391781875712
323589093697138689
367851379924410368
356479722370248705
364420793171574784
339248622422089728
306033153003356160
315835098152984578
369938398255251456
339599181696102401
306606879549841408
334795896267108352
320333548542386176
328860772727939073
350064319960059904
311343449448255488
330110581363335170
330061281031761921
323138503586234368
310479868020277248
300496769828151297
298532696496431104
329101132959997952
324517108023173121
327069114994663424
362000580450861056
328653316496187392
322181847863926784
383541913392930816
321386013069045760
372548479064616960
334672703745298432
358047638819577856
369968128630865920
328529226485596160
381646392378540032
378723551609516032
352334593313083392
369676406248071168
322607341419782144
314579486769311744
344150192561467392
297508286545154049
313145233355448321
362668219292598272
324571563636695040
364471379971682304
327314593930158080
378553349282750464
330864319430549505
379845471507726336
307132540093886464
324745904261300224
339203352929918976
330422337755287555
364472030164680704
319405791473971200
330520502688968704
328375813026246657
315122510825926657
375277984422580224
330895227550322689
322003489356136449
311687604569509889
304029609828184064
370398904157601792
375313053702959104
334526622529105920
371833783156088832
324160682654306306
307628027955802113
311693100860985344
301545137882939392
360639161440550916
358492416413671425
369163069269630976
311301714689028096
334319137184706561
334001694134398977
331836735627620352
322234579383627776
321475067160707072
369861193973780481
301415172143185923
382418609894866944
370415831408451584
336243615481331712
356275328865402880
300816494835662848
329976930935914499
331114412196904961
322928765602762752
340712981681807360
373637084650930176
377601825169739778
322327403936501760
343864278887063552
307388999515906048
323467576170647552
342544830070657024
339160847911907328
367679767308300289
331909436186710017
323875496695853056
330575358707519488
298123128008237056
368656231675613184
336946928950591488
362244153268109312
327056191006052352
336329788824358913
356014134434856960
331852538456449024
363142213523345408
311713217862840320
351110687369592832
335907563512139776
322515613799026688
339203424467943425
335779441055789056
327852891224297472
370010229645512704
374333314423070720
307732374349819904
340629539858309121
363479908753743872
329546102032453632
303646820641411072
380449413295927296
323251329420115968
355136621701640194
374081067717636096
328337927962771458
297385660170510337
301062940893802496
361252696264683520
318563148561010688
381256091801096192
375007660506361856
328686651649966081
365212296601014272
305738327078891520
314526573539753985
365124107127361536
367998224583651328
325435738944581632
326912783448940544
338843184778055680
331269317276602368
371077047344312320
352862415727235073
365320531949527042
320260587777044480
335764174552571904
334038115620646913
341038119665156096
305152870297243648
314866539968999424
344679440971878402
318463755765813248
314083926564032512
321349903802580993
375838708680765440
358979644667604992
334139121251545088
309022844375928832
375119031503556608
309337946547433472
312345898850078720
322047885606780928
336138882091454464
350093867133054976
313817687811829760
310921358420885504
374983752495034368
297735808088166402
325164526528000000
320694738615431169
298324115306205184
323092675207241728
318189341866328064
314937438533451777
314163394565525505
316232208287428608
327463588899995648
360585408549093377
355066903397539841
313718900397314048
317431571542048768
308672000564531200
330313083828445186
324698483883905024
334544217441464320
308494064209256448
384804348767006720
323049279935639553
326519660172431360
309357899614916608
307308493600329728
330553979928981504
321942596991721472
309086940152610816
308983896874287104
338128535497605123
308822350927896576
334518586892771328
309304264658939906
340194720267526145
331600497414901761
331845212605399042
350130868058198016
309721852949958656
321420431846408192
297914380354453504
350647803850141698
317276701606424576
364589780790546435
382540855799599105
379702897577328640
313489980716638210
340510010964594688
328917923328573442
334262066540064768
353668253895229441
306927786378022912
354708461935804416
315951150358745088
382555838813962240
359567947724898304
301559538086195200
322176017357746176
327435416540155905
310866365844176897
356978690447515649
357287420095504385
316449439063613441
343602114133639171
332153572991041537
314352110701510657
342667584707108864
308451972594425857
339593711925207040
373258166349623296
383443690993094656
335404087862517760
311914366561832960
349899450266812417
334416794053910528
326544447892512769
370583791389384704
332466270047989760
337774100728643584
362190686730199040
379738649664819200
336380970963976192
361350985609789440
312287318843195392
310557446869508096
326651020291764224
325300233053560834
304246919415336960
312241488824262656
330326132031381505
350246921463541760
339203223523049474
377112064579633152
351178973771874304
300319122330378240
363880681358630914
310447826930892800
367838753898766336
341281177023434752
302647070362320896
335774977192259584
351693623001219074
319045750485028865
314292888236347392
305205181115670529
336713055708803072
358255332302127104
315357369884352512
355370160498032640
304857857319395328
298153840576983040
352394802471514113
356846084812849152
383685405595283456
314233826786279425
343174021258547200
307363901236994049
302384618437480448
363454140438953984
375097489466359808
380424088130301952
336639520739061760
304242412321120256
378323901337841664
380203498656108544
312968797898285056
343961418871218176
324262180327395328
308792699094441985
304361251943899137
312723146530775040
308448172701798401
306292387217567747
303664390174015489
382317102981738496
374029515334238209
344252934067986433
316537132531470337
307656899078287361
359163761350807554
332633496814252032
335470178760548354
359913818614267904
355372404245151744
305878609413951490
312258681276354560
336917445765906432
337666023220207616
384531709867589632
310232389345492992
335596181361135616
374940934149906433
332021002680799235
330088415334920193
329330005928718336
317721263114162177
353864783793102849
306564226535813120
324959286029598722
380324420201365504
361723724761792513
340978599379218432
383816173734739968
306602250971779072
315558231449673728
311291753384792065
358613495153045506
351566293217984512
324179653889753089
382202361894416384
303941986791088128
327846198138515456
318610108118626305
312716789014482949
336488409910607872
332317503583821824
335973396590493697
319262319295205376
312000100115312640
320033088602251264
298229214119874560
321741567155134465
336686854978015232
343882880314925056
370161419775266817
329604036783382529
368110266715619329
332898743462531072
355593424411439104
299460505737756672
302435295381557248
303161759534030849
335028954249457664
315621306060120064
344873992693350400
313058046643421184
360042820813324288
343912429186584576
337803823265488897
332335045069115393
309054027843375106
299411582222479361
375629477193478146
379841244068720640
324670249054109696
374358064839004160
363512920690266115
360903922392633345
324564446758465537
316625161128390656
334323583004340224
319325292822945792
334680346325032960
326575389440892930
351482868867932161
331651638794256384
330912801151401984
381113204807856128
328513642599428099
376152955856367616
316373126348939264
327673725052923904
326409439861157888
340885439705669632
370428624983191553
328369464691261440
319872682277617664
305562834568376321
362368413542256641
377075904746254336
322181906181541889
308382589197115393
297788921046261760
332284419094237185
365861301819416576
314984701725143041
344544966401470465
350094273535934464
369078405871853568
302099242883878912
326440239998566400
328530386273566721
340610911544963072
382636991005065217
333955498900611072
340444216008273922
318590443384360960
302300558268719104
335035866777001985
368021776829546496
321529261037060096
331843073615216641
357754250501165057
363514258912325632
376335384730689536
309686261243858945
326570384868651008
320280028984262656
362799035930787840
321642974893182977
378965219089072128
304060109917655040
370874751993929730
329974679718727680
376905821831323648
338866214224941056
307488055932108800
329823224948998144
358094443158568961
353056812926369793
341416920085561344
372224010412515328
305740579302694912
329949591942361088
335619174355324928
326165304944259072
377065688823005184
338061952771321857
324865394596794368
303931458488242176
297833251760902145
360396597764427776
300669255140134912
382894725327757312
358825479396016128
381259976058368000
331477591749959680
381803677079842816
336134242146848768
356226848302174210
308350479690260480
367998455550996480
350447430094958593
326456409975824384
373631401490268161
341756842264903682
353037849580412928
332918239426408449
302545228483657729
339566432515919872
342070642578972672
358638112102035456
328021384125116417
313071526532481024
330102817371086849
324541845646483457
314132576409366528
316060401152450560
369990801440641024
305346547888058369
343000719722434562
370861831981899777
353430493401845760
337818024763592704
334904360368750592
314890120639684608
352038220768358400
341761445228335104
369779342240657408
313751429569474560
318824770651172866
328519956876636160
371731488942731264
341416721221029889
381195755467202560
319462125376516096
334500677004976128
352877619894681600
350912443444244481
349288702457036802
331634407318372352
302541743230951425
309189546812248064
382137667682435075
381958711549657088
321279401033596928
374850994087407616
380703240926806016
326742177625554945
376031531854090241
380384698490294273
371419466849984514
329581790392107008
368173947050663936
306991278908923905
326149202981818369
319444730251464707
319937651077681152
367898678553759744
329636806180098048
304393175676645376
378746334591066112
336509997406121985
337085250079453184
340014349877923840
303402902360305664
303272116915159040
355570120925515776
383581565327900672
361761849680736256
383082752578686976
325959656272961536
325924251897057281
361538194275176449
357135353712357376
364948344050679808
317998700884549632
309633859325132800
340538131143081985
369685388639862785
311789233050357760
340149108436254720
312037746178916352
353281244697591808
326538095249989634
340670892466114561
382487513090502656
371427153402802177
351935896767037441
336823320425152514
378960129523449856
379816514238808064
357230675482517505
310945093953671168
330370847405654017
321486826357551105
331188598869209088
322073077888475136
365204157084348416
324857663303319553
361355445249650691
318124411372834816
321892004881657856
336139822307614720
337915428938579968
322177778000732160
339896528338558976
344287364111278081
303903157359099904
366918611169849348
328692375914430464
364591406821556225
367649091268141056
333983424819908608
326451430909157377
332989146211700737
314067869631660032
357230432581992449
371713774945722368
376647116812058624
341699396875988993
324746719558508544
311001048590458880
327137188322086915
311520536075317248
379981000983330816
341421080008863744
334163059595673600
363440768121577472
359104467553091587
340655401395691523
331996588408987649
303901707165892611
311343287296466945
337048852240678912
359755531197480962
367013554785763328
319597650276151297
318910806324568064
365695525875490817
361528090247176194
328271436387057664
311320845568077824
339451406660534273
323627729993994243
308343442147258369
348490061307867136
315982276712345602
355871358871273472
319584199789133824
306187137697587200
337308476307021827
343771430850281472
340168366398504960
380520687514812416
362394632044285954
351755863633035265
381260837370859520
376747413505327104
327801824432246784
330078058939826177
321078817030565888
318133629140234240
323771585666371584
332611986531696641
308676420840849408
300465557952688129
302625778888220672
357703542343086080
298139797959106560
324745466271109120
368962094802018304
324744960807157760
353315442842017792
374288090354827265
310399978428329984
336454687228301312
300192231241957377
322026237100974080
362719080337256448
327820826856525824
368477693634822144
317342696240996352
314012682728656897
299791244350078977
358550607990243328
336860351679311873
317007348931649538
328704284172644353
366374240221528066
339521986894102529
353553032933421057
335856023476772864
332139245831614464
374400617869225984
366235642998435840
382895452632256512
323769662208868352
356173164105048064
362983347439403012
361910538562842624
299969326952374272
298931668394332161
371294159987933184
376793652741160960
363611635971137536
305042739010088960
341388857406795776
329072270628757504
330447445274263552
367067234331815936
314217869925826560
341409741647511552
326482178600996864
370984979171258370
303697331604291584
351414602984206336
311508039935078400
331761199731597313
331108203930730496
334477609775808512
363145743340929025
359864287151390721
317113720222396416
316729131486289920
366976246397153280
334891254942949376
335985319893684224
339760873298075651
361059429468225536
322785626304954368
341595969579802624
320247409601024003
300465355904671744
374528708578512896
376047623834451968
362051397165924353
364940097168228354
368415280323522560
306610312390529025
341783234398543872
302981220877336576
321660664844267520
319975686699888640
325025600400130048
352839743601516546
356877305110478848
328959511098437633
380862647417442304
334080263955034113
373814900738785280
337513316228411393
356617633484910592
373266985138028544
328356643689619457
362981378058485760
336890799373557761
331741124484026368
324363941801250816
297969444372750336
319671605078941697
352527874403737600
329434754229354499
331274713114484738
327015084691951616
366772869327364096
360917269452292097
339196661337317376
333954602699464705
331959681083912192
341012074576637952
356952321952980993
304839426733924352
331568263324651521
384392781776822272
349060132019253248
313228919543316480
326137220421517312
354981562732920832
332975204814954496
330101217407684611
374033601098031104
348962431525064705
368061763863859200
314207591708389376
352739451761467392
337207419019071488
299266837034713088
327772159390928898
310518774925254656
377064356615163905
319318583203229696
353876899593850883
350213946327842817
334774192581009409
337312694665347072
314960649669210112
336655672932446208
350396575874428928
351211828715593728
339383746509819904
334407152498270208
381434984453533696
333904341582893058
350474438153740289
303271138061058048
328761335468920832
318532614535393280
331438572546699265
365681819137482754
370168274283032576
298846974516555777
365888439503175680
325973149281837056
321389289319583745
297158799242969088
299375077953241088
326614474419208192
384434740759367680
340326851434123264
369632286914146304
325862419924652032
322808978503516160
371110857377193984
314863489866940416
315702331519942656
372134207302017024
366766655889616898
325456668332814336
384716778741301248
368036224508108800
374036215281897473
301384737879117824
335553676024365056
373888293433114624
326524456258392064
329283590338789377
368392885957185537
352306559478538243
327131367844487168
298999087267725312
381655545976868864
353772691427303424
316753601408155648
376509965894041602
376575848028991488
356633829995319296
378657355850063872
340146094686212096
321264607480123393
381206479669571584
331109931895898113
336528597772800000
326335437922783235
334252633051234304
342263232658026497
309733091335892993
360980267298594817
303163301255315456
380924878406160385
356122653830029312
303380272525754369
300638257266446336
326545996832206851
382733096358932480
383396606499774464
330312006429204480
335165868214468609
329249354537893889
339420889965793280
343376758860546048
306182009204649984
336132018838597632
318772961563779072
298853464673497088
350224979129942018
370345780134948864
360350309232541696
301862411328180224
339568864880885760
303891975751467008
324571262460518400
381976410782318593
332966120942366720
336893422126387202
382382497725939712
375163301145354240
371461972002209792
382580758646640640
362981983216873473
382450447090343936
332508766060814336
298727894929260544
366717500295102465
308094153928093697
306399418683363328
366710705761681408
382248891607154688
341051311065792513
328327614366380032
317255510313287681
331785857541480449
366856344562696193
363544255434076160
327526580014428161
332230733374570500
334146091584999424
305129867165446144
355671968256761856
297796561453342720
299779307126018050
355447946562646017
380900957418049536
307062459661946881
305927807756824576
336672755451850752
336341955833389056
356483065834508288
319433848268136450
350507492217847808
340713857960001537
298530945189953536
317371202308030464
318149613603393536
304581454933938178
317718979340800000
310066674680336385
342902329906962432
366430517446451201
332088179458981889
381190127470383104
331129293847531520
338823314560647169
312052805403824129
334686185354063872
349991435593990144
368218226267660288
318090282593828864
318501241149874177
339254812912803841
330392773486317568
317539798862688256
309865530829967360
373120519807057920
309285897910767617
329407802340679680
319331317659611136
321256454562672640
297309861430054912
318173106931904512
310192856809758720
364751796100534272
313554683325194240
334178672665849856
330492235730792448
320310563739688960
317659960584581121
303705916648329216
332871197664628736
358970116366548992
373061991624998912
330872045015543809
316385377571176448
371838576637796352
332688328572928002
369314104327942145
324368731637678080
381640764612038656
360765682239021056
359678644752359425
306943478707916800
376450026232229888
377641904483344386
340061714223624192
377022215503351810
324675589686558720
305934910860955648
316280282091225088
375107785668587520
309664078555652096
339788255820140544
329285562718625792
331425080364109826
321987765984165889
312745440879706113
344306826533281792
353877821887754241
354443599833866240
367504379961556992
302981729185054720
359188243570765824
339388148394115072
376821322657300480
373633514278641666
364084938737741824
309562597601079296
302158225996906496
329588812760096769
327800686060400640
367897861448429568
321655845618335744
342664652771172352
355011512844288000
335497244109324288
328155417156911106
330489023485333504
376027364037120000
338777028285304833
337527358296838144
351446351839629312
330537241896165377
351376893284581378
365227928327426050
327764538118246400
312348941066858497
310833652596633600
326812884707463168
328956744522948610
320579451454906368
364175922347245568
342497656465158144
305613940866564096
350259324695756800
339706839778357248
313392002970570752
307728372551794688
364223345547825152
322026250405310464
324719699160072192
349372619344199681
320808564539146240
320587776917643265
340772051138781184
378154953124364288
301021266675122176
314581182484463616
363157973394145283
326647573723086849
329355566147305472
329046845726810112
314643715715129345
320118765842997248
329248106497593344
344329653294616576
300473313640198144
330559725794111488
298578308730327040
336973104473571328
382511674902593536
324512190277226497
334524643711021056
309811661395591170
371118473314717696
334147898872832000
322421766972641281
379076414093680640
323781331119112192
358991389918380032
316990062883639296
312331823306919937
370697732123422721
331287225209856000
317746518885011456
380369346599870464
360638826709913601
315307884550451200
319794528091529216
356263993565913089
380121395638046720
329220833266524160
340696578639675392
331285082646118401
316025133254991872
368121374898155520
365679321551093763
320609685466124288
321160877686546433
375396986067099648
342893298014371840
334880967003095040
314615010808721408
383236079786012672
328726950367608834
322216789033500673
360159390009004033
343379689441726465
377247001525514240
314482742068908032
321486133773099008
324644572506509312
327795981821300737
356949231556247553
329416619505897472
317910064650407936
382862534426263553
308571218049650688
329790369220935681
339984102495240192
327956909506314240
384159644072955905
327630759986860032
316879440439279616
359900247943680000
305326227147878400
382902055691485185
323991832331702272
359528128030326784
324392152643813379
376868550259912704
311168590520926209
326572316479856641
327833611279671298
358815981721759744
364389733230583808
327130469298741249
336991122209521665
329995481042268161
360239821630869504
332511776916774916
340492844328435712
311737233952616449
334997119037489153
321693246659100672
323692478400192512
325334301258440706
319949332650536960
354062874596999168
362017598851911682
299280638576562177
331557892262092800
341793778765549568
375944661548146688
367190540174884864
373566099435954176
377120897515020288
302611977858084865
383764511921950720
377975220541194240
342193644830330880
373980065635110913
298667149755564032
320014276528046080
349029844945891328
336341201097748480
316433826689720320
374762239061811200
331241100067078144
319333740629327873
320024202176524289
323518713871618048
316944974325366785
312762777649426432
358396891085549568
318079324777508864
367886431512821760
372279791518748672
322534781281792001
322938953130979329
332269931854958592
298788483210805248
297467096202375169
371449856092405760
372375760033439745
331574035253170176
317729522738929665
321680584428630016
327295587756175360
309112198200958977
306981593011073024
382763478970564608
365876269470064640
342628877908205568
305069280955887617
354968003395330049
308801325695639553
376747381586276352
355349715757449217
303724891759321088
340519657914122240
372838292707745792
309187468060659712
359683664264695809
382721108853923840
310623117175316481
320295266882314241
317153976778887168
364967021894574080
342783864420331520
329217672187355138
328100782304018433
381670210928799744
311817280709349376
372363664986091520
368133517223264256
351186651302739968
302954534253252608
344829912563200001
304755830702604288
360239278938263553
299568861148237824
304753108515426304
348865413184098304
329201881220009984
337694763375534081
319742346847719424
297949779713994752
326213343218110464
310191304183279616
363496027380121600
331652793817509888
382135026739339265
331189724087742464
308576467774763009
382323487383117825
359753062065250306
337078017908170752
360110220359380993
308979245969973248
336233190861705216
368089117634338816
299385341691953153
377430241473748992
378533365676113920
380539602030718976
362341021671108608
305475447016288256
375686365867823104
331024882223693824
338551374423932928
359926448674455553
332012226007429120
318976135864143872
371100875445374978
383076918327017472
324915371020800000
378535720773636098
383777989504561152
317853925216751616
382511952213598208
352285178045014017
379067547586666496
343350448813658112
306258428202995713
301697630935842817
342008676825059328
373923515084574720
301172617170284544
331073211313827841
316344576078118912
377272688789966848
344581211047469058
370358296559222784
377688162082234368
382889708847521793
357361179385012224
382692190272905216
326111344594128897
305383664399814656
379539980919377920
312339946910408704
382000322115153920
360474178614345728
319691859142250496
310516518515523584
366057858757955584
325362980806082562
326460687796826113
321957064115122176
331119619022671872
331145356723228672
332521658386612225
343342265214840832
297472341108203520
379164502073147393
328725498198904833
338158941496303616
369101795831713792
334373441815846912
362241053870399488
301441490272538624
360848456069292033
363456477207339009
381051274105348096
355117797954686979
355493010265481220
379009610394251264
325811673048965121
312641942649462784
327159537683558400
331263846285197312
342860176883335169
313731632806916096
330367462656847874
331564899962605569
380738173044662273
342867522984501248
306438606107602944
299151131169406977
299916962446839809
374701803578744832
325425118392233985
377065321724534786
331665188141031424
304298288729972737
325157003112611840
297591616296849408
300392350344175616
368194908156207104
300922875395842048
340320912144465921
334625142196031488
330539762312163328
331397630997450754
378664392159944704
319294606992896000
331630489528049664
343541430683320321
380668271923445761
314890662384390144
337745688504975360
303780822354378754
332858059368062976
318790316016664576
329602627430141953
344927444903526400
362627000722141184
378273772471476224
322394984772947968
365108993363951618
374200961352212480
375111481433391104
313450125806682112
332234541488029696
384196353368129536
374132833108758529
365128316560220161
329408230281322496
317519900396630017
328374640609214465
311306709320757251
342869326556196864
324921313263230976
304984719228030976
350224831448481792
335103859833839616
366319582962651136
373055748743241728
327995383282278401
375068829422211072
338875258318774273
380682861436993537
384699489409581057
334493342295531521
306583868868288512
336447919836233729
311031563762688000
312429872762994688
321608183800008705
375836121273745408
340319562161606656
337205781780889602
358053020334301184
365250840627396609
315540761582112768
335362361487659008
327789991759581185
377607850899824640
363112872622043136
372074225927864320
348857861943726080
308475400311431169
370464219432378368
333055455335182336
380171012890828800
305836340740759552
326900382892703745
371870399837274112
331082103611588608
335157242523426816
313768182408171521
332552845943504897
383442568026927105
311928593322237952
336019236675809280
364223591480438784
328920384676184066
319250276806696961
353319270391873536
309332719375118337
350653115093102592
337230873646727170
334188463702278144
375840617516904448
359872212628545536
336141396798996481
329682266416619520
343902291725795330
353556392176648192
334494836721868800
326161590791589888
308054002795421698
378599990882357248
349934717056991232
341429844103528448
317275425111932929
382672071056035840
332755852983422976
297226481271185408
325361454737924096
322041948934393856
372749695275110400
313874909120057344
383266812613246976
329461080315285504
334864693883707393
368663778608418816
342529034145648640
350098278265790464
356739691116105728
320039106853879809
315456592789270528
326602177550360576
375085328760975360
327502715070599169
319720187286933506
337527442816253953
368776239474933760
362784862479982593
376170000622440448
327655180256550912
328603106772398080
368009779462934528
299757490751553536
310992530982449152
363442075502522369
373249853801111552
310944544223014912
314682214669492225
320560739494531072
330877842806149122
332493529542688770
298520654385401857
334989892683694080
380800943198961664
373873718675533825
320781242884816898
322488235332870145
359902253957660673
321786718774763521
355734346042322945
381256263843459072
329098939796168704
373730289756827648
330534147665838082
310560092049248256
312073298160799744
299354120740040704
326792620103856128
366694821433319424
362056271026855936
299406356652359680
311298830974976000
367740031307243520
335262273104924672
381154123569045504
361914392528433152
336619326444556288
326036708787367936
361624788151701506
358203646028156928
302905283468988416
331058830093996033
322914891499454464
336566764420866049
373664844072763392
326891892254048256
348601936091676673
327963889604116484
336350140313001984
364580238283378688
303856055224512513
311029899785826304
298654688679694336
336881323664879616
360085809833066498
299555936937320450
312690089228636161
324254990778658816
334928944606363648
366898336583778304
323333050123550720
327156656423190529
337213574965501952
301860804129611777
303560289062891520
365576921775484928
338803209210580993
340085886714793984
343500148745334784
308614706162176000
306797950280024064
313423231530971136
308077460560424960
310885751111950337
331263911951224832
349233858719399936
305358919453274113
309962011297599488
335455217795616768
338237547505397761
334080167142100992
371122013282136064
306721716007227392
306782480428584960
354820010616692736
317721160827670528
341155528325599233
337755558104936448
297375072073699328
366631663058436096
340301186450206720
379800430659641344
303582902606761984
316593948141428736
322411149192724480
374910100332240896
356576647329234947
317235795331272704
367721521772384256
312160398377897984
335017915885711360
301449185331400704
368597873568403457
303928143608180736
328326724062437377
380539234328649728
337552342826250240
357233968413810690
305891874542088193
324749788786618368
370965171881005056
350390771033178112
331930262810267648
321691234152374272
324337442968723456
374907454758199297
380173858621239296
343274784118956032
375134795665530880
321843069353857024
343205440089370624
314438748593061889
314841687178489856
314406715825213440
362867148563021825
368322495121604608
373592041281712128
331775364898619392
322764702843301889
314671686630924289
325524247948705792
376430832107282432
383588896204152832
304690102892912640
311341075170217984
369248423507009537
319844640243216384
332115191871438850
362787536931790850
343029309918806017
313262112220803075
310854521247133696
332701225860603906
303588157113393154
379467664265318400
367623448647847936
302972060760698880
331770371776864258
356169370638090240
321091939934035970
359515884840157184
339553895598653441
330077164718411776
353985865963421696
320570396086779904
336664749217558528
330720015152189440
326541796450639874
332639694749847553
308547362215837696
300132079075725313
335055237217918976
330167802315038721
353455034941452290
303171893723267072
360872060253257728
319446160957927424
336353613439959040
302248194253926401
373717646027784192
321667391727747072
326700341099888640
365873332559691776
363888123677130752
370495208255148032
368953327175729152
304376896701997059
303888532441817089
324867499403390976
370667163356758016
325088558572515329
361212775353155584
334679161341894656
374312817882451968
376776749486329856
314027261835763712
336342174084001792
382093536927449089
375802272292560896
336895864234704896
335171222583246848
332279074309410816
362450849403912192
351324436256931840
339645699127930880
313134265384710146
353633016955932673
331488102231207936
327456945239891970
378338339813732352
374664146328907777
355789598015766528
383297415568056320
307385422957387776
308423797143400449
380024039772672000
334517802134278144
323307849453277185
326524549795553280
323681325464817665
327424339727237121
332509282153140224
301901364911566849
308491838078218240
332566561783160833
370969335432773632
327497161715642369
382582155777286144
331397587305365504
310541924010442753
311894262373556224
326034789067005952
329804555535667201
337434130285481984
306158340608765954
374323398651809793
370154133103210499
313026764026818560
375609157380235264
370079143855394816
364587517950951425
331645923098767360
320923931429203968
315958435277598720
377293945153142784
299770062586384384
382518837742022656
331119244454543360
316986008841375744
350871833844793345
362725791672434689
321303517388234752
326750548843962369
357766970592079872
303417279440371713
380023721139781632
361593620672946177
301685911232585729
316641646425026560
321662199896612864
303560153800781825
382715973398065152
321582399785947136
327781900854902784
384595418681593856
366204467810545665
372939525812543488
384513714394632192
335790530086707200
349424791985471488
326325955343826946
368579500809793536
325457655143481344
356087890092105729
316086819374641153
333958510792548353
314785594465189889
331451412447887360
322551034364977152
302098350776397824
332843308256739330
380778253515894784
329618709280874497
316409460874690560
341362011457875969
329779912602947585
330309675495067649
337090744345059328
334504472485171200
380146447129522176
357528010410307586
353738806828077056
329949424430239744
378779985739534336
342012550956843008
384541081980768256
314953046411071488
371176223398838272
331273357435740160
336502685912150018
342323597399977984
297380735495581696
338466793263886337
330564992736845827
298187907238346752
302440393759416320
342281876523864064
377155797098434560
351170810410582016
326529167518752768
375739814114766848
331378972623523840
335367708088614914
328571785832452096
328585962034692097
337650286841692160
328569851713044480
355331299080278017
318806063325536256
333925119804198912
378736439384502272
307749285670309888
329243727132504064
363506873544089600
311937136725196800
307351078553415680
324016823135793152
339860733753962496
327256417813794816
320260910218371072
309782873198714880
366411047072038915
301733733151674369
341371132462637056
336121477436932096
310994423368536065
337590920503517184
372175216807403520
377631500319334400
298721944243666945
340307415616585728
383306398399864832
298881577939771392
297490051116449792
306565492640989185
361640708077142016
316241131845341186
308701806995836930
298919932559769600
321669651513868288
382312047402561536
316721339144749057
332613892398260225
384664112958955520
332750818497421312
375001469944360960
334535644615438336
333972629289594880
324612930886844417
377132473362034688
318873313613074432
336835831119618048
376880941257748480
356557442873696258
352925896170151936
330920957277519872
378297045871652865
308774674857357312
310171847385829376
344865973427380224
312902471842398209
341686560376385536
315485923745865730
334428241974669312
298908638536421380
315637844003667968
323938263624716288
338332872698130432
338040388235452416
298628321506377729
304081449101959169
374376878272172032
380359093195534336
360279087736045569
311964281061122050
331074697976500224
354755200919150593
350435539943555073
314407320526417920
336208380597243906
320269989250740226
331364300268646400
316414654308048897
298331777989214208
309862165358198784
331456627909746688
339558459831881730
375820200677236736
336568132925784064
382190478499643392
335414586276724738
336173827379822592
316942397990916096
320510721244921856
319795222353678336
369245267679117312
323936129235685377
324530833870446592
361681225133461506
308621217064169474
357034058208911360
368198585772298240
374671138775134208
318682038234402816
379084619208855552
332812606089867265
382500099844087808
298326125791281152
354430419782995969
368856108451893248
299797747618430976
300449998129205248
333953813927034881
335672009461743616
330923054974767104
305732855588343809
326329314574495746
384790980064329729
351878963414573056
328740977269420033
297324350590304256
377890068603494400
380498267848835073
310080963000537088
300986237425172480
355156688774512642
350454071112646656
314183411222851585
370547201165910016
383404165890072576
357549473578233856
368726027234582531
325122596054110208
336687867990515712
338024101828513792
377783579318951936
321656477611864067
366099279695183872
314986121614458880
337638730913427456
334153486784679938
365335534836523008
324349404083535872
351825358036795392
308793867992461312
321873075018821632
371980616033509380
371430205694308352
308458546985594880
369281453047037952
349010117011853312
297333200022282240
338520563242901504
321350923484033024
313456087338729472
299756558798168064
316722780051755009
322340781862039553
375481158256967680
351546482261893121
341744558809444352
350724874106445824
334899930982395905
331765761532112898
311890391307796480
358780344763293696
317499543849676800
317630470282170370
329215748562104321
312577409583042561
309054258471374848
321821070648815616
335252061727895552
363719532428275713
353271094989430784
326908518907117568
373999518217273344
320350430351740929
368426577509380096
301915318031360000
323619555291303936
333147078945558529
384732235674288129
322090176228769794
374638388688584704
374580440247832576
361756519517270016
343753787225292803
322437913705082880
379705238057676800
301026781723504640
372502458460667904
381139069360558080
316734033876901890
325436580682661891
368967173667950592
338857773586608128
373950220473614336
314592404135104512
368620470892908544
334001351581384705
316637036742320128
319392866654904323
333923760136667136
306406330657292288
317260776777854976
316399252014264320
320234966812340224
332852461335375873
312572589602131969
332247119865999360
382146550572396544
351008487007977474
330356243824791553
336716948081627137
321604560022036481
377846704776957952
311083575678214144
331523376986329090
364279181967761409
340424278673604608
300105778285645825
301186519740321792
322180601270632448
340113119777026049
337426850647261184
350245458561597440
339234667213508608
332143235923320833
317572157188227073
354698043565674498
322051655782764544
372949044617687040
351207371202240513
312403166954156034
340615760860807168
300298507754024961
299631872739250177
307948762486153217
331940319476195328
317920842791153664
319512332906676227
370689219687374849
335449681482092544
355857233843728384
316206055342358528
298497481413623808
322193151601303552
353362147373359104
338004484338888705
383811943083290625
365865075950620672
371825306652659712
379470844315316224
339576375428120576
337198282340200448
383072016808411136
340215480163897344
320219630075531265
353240120377344000
344923719501762560
330034555992035328
319663322628755456
367043354996903936
382161942900535296
329250422818742272
327285996402118656
312773783972888579
318944669952262144
378340471325863936
328868669495074816
315472139509710849
331871383283965953
371646814765580289
343589966305177600
337655377602686976
307547126332796930
313283043907469313
374370496185266176
329032793319411712
330291103007899649
331776096917921793
315843866123173889
312210003861856256
381596314318176256
326121626590642177
373436011604627456
352537028392517633
344103233536532480
362769682220060672
338632920027770880
305432104014057472
313528721162248193
321244016509349888
373330851020275712
375071353889488896
307359913347272704
326733459307499520
309937243273957376
368527480253972480
332347049909567489
314585634457133056
316379588878016512
321149627179085825
372582394185777152
304355338935754752
299331734196064256
360868472705646593
337924747578982400
321456773351489536
316014089933570049
299176097210306560
380707518546059264
319909346366590977
377184050093359104
353600520746835969
299112863262466048
319624460187607040
372566705437810689
309589795825410048
350479629150195713
328948867691327489
331615959632711683
337630326438375424
349864052341735424
314398198565318657
362060971725959168
329077618697723904
375534476123971584
367504076092608514
375441382854643712
383266375210242049
321457817410207744
313310898993364992
313301444910514176
298165654631096321
378890089851781120
340646057086185472
331451950824554496
372109679217754112
303070388072620032
360556063386378240
307607392298864641
360843027889143808
299500953533575168
322124335856906240
322886805273866240
376531310510362624
336498776661454848
316485835241443328
383975116536688640
331477278284455937
382862252405456896
356916294307688448
313591184595501056
324015067731476480
368903486336811008
363421909133701120
341710226589888513
366422188796030977
298298131127336960
343801863604416512
311087018757210112
331469282401714176
350505332017070081
318823045684932608
316072419305594880
366075244051574785
317104806990864385
357217556198719488
357878321448628225
341423748089520129
334019651619131392
321571853904785409
369516352970559488
373463161804193792
362232626108579840
300236134825480192
336775755721740288
319077306012401665
365666994651021312
310917138871369729
337045295047262208
362832318316019712
369337749335060480
336978684567244800
372934742507003904
304026841583325184
334801371008229376
304659510625189888
314747483785949184
339623445967020032
337074831319261184
323718154025058304
382491382650109952
371306835157852160
335468746741280770
375102502120599553
322553844196323329
364019461378289665
338402863338356736
309472003776196609
381178109464432640
334103485811400705
320890605456748544
322357122413260800
342223233208180736
308638496027979776
343569144383422465
364738033599250432
315623799548694528
340298048892715008
336890399987744769
376216119574413312
331240769493020672
358610219451957248
351570292432314370
349888678312673280
379765928113610752
321772968982216704
326710684702371842
304479308855005185
369854795030343682
299617549111422976
366074394054901760
331424589651521536
343868122564014080
331761748916961281
357455680745111553
374174453728419840
367341024768561152
328726832792875008
327571385901776896
313443240131055617
355168887043653632
312356712118099968
335421038731079683
339843843769896960
326854523459076097
368157406699606016
324287631347302401
324600098120155137
357106364822200322
369645086981644289
374892495110279168
353741668547182592
316056015290396672
301306252829552640
301419149647818752
320246515211857920
320905124790804480
357133606008786944
335948455627325440
318162627152994304
359188857826193410
377782828723109888
331270876622360576
301508455410323456
318449110212571136
309361838779404288
319262541266182144
342689752790757376
321062140754681860
357152660169830400
325060820872593408
304157589359452160
303753283032465408
366611515488468992
370158874629660672
303149445749542913
314975707442839552
342672423654658048
379406506178789378
339237867572322305
353754017278590976
312042499730444288
357133471459717121
297480567816069120
311645804249088000
327420870261886977
301378117358985216
376481250107600896
328238622878879744
376939556055969792
318313808965824512
319171706117824512
364991575081750528
307350407515090944
371752820430495744
378018359230885889
368257433934000128
300933248584925187
334352644049100801
299510447487463424
331153203427176449
348888459756335105
368984388949651458
327055612330524674
340096229713268736
316250621210685440
377073471467307008
321470602642874368
356132602886881280
303604707992162304
329970223459467265
358113004115607552
344674458906263552
339134455648251904
311274275090866176
320763039869698049
376008749300715520
308647963629060096
356646400609628160
319997367556386817
335211286394712064
335141876527140865
319696559971377152
334875052073959424
316403953996800000
332358349075140608
299592154186149888
321405510828048385
302829362540072960
380152505851977728
343745564107739137
327615291104321536
361501528097439744
369921246487531520
322742235932270592
322544796696731648
375253945641205760
373864233387044865
304640103840620545
329632092713525249
319614878862163968
327279447625564161
334125383093989377
359692898960285698
325307056015949824
325125242664124416
325184295977230336
339239403593551873
301428368627363841
368814531809509377
355180424265351168
318067370205786112
377451874351583233
313096348570382336
340128331972349952
333120126725533697
326504957308203008
308403212044611585
384797258329255936
327182370425942017
337299642700148736
322347316642213888
305918904478355456
305723967082217472
364411517275766784
324130498223947776
310806810145746947
326031802454138880
328609028366299138
337423424903319553
329729488122417154
327504523289575424
370008997925236736
371046958028582912
359145519022489600
361323554576412673
329277398363275264
358110405723291649
330829267141271552
374094641798189056
380283637503381505
329473752490471425
355175832261636096
311508745966465025
377235160804388864
360963386999177216
302267106471317505
335827946893873152
364559673644826624
357551255524093952
337423432587288576
303863528757026816
321131100787318785
329270641503125505
314750837664657408
332467820350812161
337197791602413569
341082074972823554
307218846824148992
316334944660094976
329541907409666048
301292457822396416
375136851218026496
343232266065027072
335057183953809410
328819066682875904
297987840304902146
314028701086003201
304696818946686976
307213184060760064
334997595778842625
303358318913671170
365163018482499584
368706966647889920
328569019051438080
337068630896410625
377296915387658240
382849056751775744
320974284719800321
376910241595535360
317676509840150529
354128268607238147
335893526594326528
315053639305670657
314354023325106177
299887646300327936
331789904503767041
336228469161734144
327973233309655040
304362481009188866
328971101252247552
370399104486342656
323672153931280384
353912999725105154
306659611988078593
348747685546823681
305056607656607744
311895546849787904
320681288396861440
331200405453279232
301935077221339136
328734403708727296
377118915236618240
324144212713025536
383724301868081152
369715998070300673
364420947903655936
321394345469161473
355773038454767616
378635781809926144
357710759653937153
313015245507530752
306636412218925056
374400849465724928
354263367092932611
359691034080452609
301340894118952960
330888765956575232
336706140584939521
324596954011168768
367865740386643969
319463322233733120
369988443784634368
379122077858406400
318083220363149312
362749882160775168
352351450195689473
359919729630126080
312319063722446849
369560043756085248
367950575565930496
361692519421063172
330148676385267713
322700797727096832
321319097793118210
341295685041262593
298691252029882369
319975360257212416
297991480801374209
339420457323331584
320406528618283009
341323635509821441
383746479057158145
339951003107487744
328418241334620160
379384944914464768
338468872527167488
370428058773520384
309986786787074048
316191647987793921
380555181580378113
352964425516462081
354126818049134592
380384976228720640
323778461158240256
360267913275518980
324572491274125314
312683834112090112
319730153691418624
376708488560267264
381245388109676544
332326939266265089
305215357508022272
329795896449564673
370148367373856768
334607456758034432
314570092883095553
352682100962496512
332496808838324224
308758110665846785
350105481718669312
325031145425207297
302485019312672768
324235880955011072
368101625128157184
335416267903229954
329111727524433920
335598359123484672
315534470272925697
381641464151048192
310826956172185600
323089718495547392
354809365531852800
334763912094437376
315527769670959104
305660545711878144
310586767864631296
304089708231790592
331615346387730433
324470569519153153
352334891100286976
356819779585183744
367070459923152896
321481039916720128
336674414475235328
338870308251521024
374029339416748032
329032282042167296
374808446828154880
329438621977411586
307479726899986433
350598788274069505
336386274665570305
335764265053085696
339894526833487873
312671890915340288
352849071653928961
365152652520202240
361723621225402368
358094187100508162
322689443754569728
367140973228199936
372580299663622144
323210700967260161
334283472220852224
360460210608947200
370598989755719680
326303094830944256
337736900561469440
314589175003369472
343712060066131968
303956326734757888
326180508423819265
323414429708464128
334729935186968577
299771949469544448
371440954705596416
364582086599913475
351862898571739136
353172362885206018
327069137681674240
379819954310090752
348576500959813632
349943119577497600
303939549611036673
378018392776536064
378630628365062144
301240260279537664
357016719912468480
317556027384016896
331531272834912257
302352272128630784
351012570301333504
336701889813020673
324723202049839104
365556026436620288
360969585907867649
303859782492753920
380022316039933952
314123469908475904
355839120272146434
370158019008405504
305535345867517952
325715799983661060
324514727499812864
332647574353895425
308445165327110144
330414747210108929
322334228148801537
357879275065585664
341746413421608961
326782943559290880
377559128991727616
342442244655161344
322361436770799616
355040171839856641
349324413050699776
305539361628356608
322183570217123840
381295641759997952
313896122177445888
302431002960228352
309675900734164992
379796807665999872
327581112039784449
320022872158515201
366720360101576704
342104172352647169
341359065873661953
328422068330823681
329017734140678145
357322911608090624
360546614491873280
321285122173317121
337620977603186688
349067097034346496
322400938247729152
359873512732762112
314235157601189888
304839921502392320
377723809291587584
305185508550664192
306806287751057409
352611980575637505
343924249871912960
335259602583158784
303942182413402112
338140242903187457
319844984956268544
377193300429918208
324787017487618048
321994379487219714
373245454513106944
314390511798587393
361336245340733441
357156527183892480
331070928698105856
324337783550402560
352412691945631744
303373735702974465
382251089074327552
319082438712238081
361951062581706752
351391640415518720
384735560411410432
343588928869240834
299390468255518721
297591024816123905
322542448884740097
372142543548321792
303703979894906880
313855522027753472
321625692678811649
367532498575564801
384335962181861377
321716526044565504
376835574235029504
302433676971606016
342259217090113536
339366155435270144
305553853187751936
358044911590850560
351895128669032449
323575258273689600
350433791837356032
343623326436048896
382927918764027905
322234038385537024
319518059880656897
334777513375055872
332133388381212673
300048017887727616
326016373975302144
312932959885864962
341020753656946689
372593527139872768
302307852670877696
341795045139152896
316905265280724992
344500033871306752
330948551536439296
382879401035464704
330968742160912384
375849629838893056
339610645790072833
322378601003634689
332168788218892288
315527422537773056
308068499207622657
359473442258558976
305557623435055104
323799408225427458
310977205813538817
360769057164767233
317768163439812608
321991122215899136
331445943436210179
314377533221117952
307397347879575552
359655319334436864
305411611525529601
380547186531921920
359252154126581760
366021491562778624
356784097235976192
324290554022203393
334977177076518912
330660542769422338
329438710707929088
297194890993991680
336834291780710400
369035833203900416
314084596176265217
374749868075802624
310118434358845441
302955772508258305
332716263073800192
381664430159048704
340159063864258560
311708627838849025
306273829985058816
369308615653355521
302474265545043969
351787435920867328
342266245468536832
349364531841077248
380350362420797440
313734506731413505
362967130238488577
368940872143884288
310394785255026688
330332747287646208
366545582556315648
359887830354366467
323600740897669121
336313510931881987
305268968011231232
356810138541232129
325350102921273344
323673972652789760
337820621717254144
354070059976638465
314593869129986049
362667194045300737
324504138664800256
314882290067050496
322201193424244736
301906515512664064
322571689085001729
354412784311738370
315141047405662209
335636557178490880
331209597908041728
380800206176272385
333019419586478082
313649825201659904
337983998322147329
374348115660136448
372822448603164673
381295691034685440
377281715443466240
308772935479484416
349934700988596225
350234631322337280
334905902538829824
378605157006966784
335775831999782914
300147156654882816
383046840071225344
368452956611674112
357339844332109826
371286930644037632
309763004168273921
384775665402515456
360494357784178689
379301289617666048
361126349047472128
384339315205345280
316442164890595329
319966763318120449
331080559084314626
327325218483884032
373595876632973313
366455347570941953
338342242798432257
341051178353819649
311385801491640320
299906120980525056
303392876912574464
300818965389774848
343793787451097090
300967644985712640
304293562630168577
340323472960020480
351945558119809024
305521288225648640
331043725117644800
331777890406498304
336467979296444416
324566952938983425
329260890446757888
351813545840754688
322146615655800834
327628411919032320
364994916063002624
339610293837639681
311997053830053888
298463613469990913
329981285059657728
329423443625926659
376359144074510336
335126547126165505
362288741194280960
371582697753550848
329257865778966528
306935854490853377
354130312646754307
367779274704818177
329990829882097664
330462039954841600
339641315992145920
309815676560875520
384362074375090177
304219825654349824
324733647649378308
352092310932176897
332339580659445761
339237535802863616
322403976819642368
324271596627980291
322643144359440385
318573453085126656
376561757617410048
308478469094928385
331057160412868609
337615117409742849
302446456462262272
335769806697533440
297332666783641600
321689978507755521
384311961292255232
322553029947686912
312211027985043457
340855816355708928
317274054912532480
339250520759865344
316596546202370048
327055991730470913
344122167501393921
325025761813733376
314422844924764163
356288238694039552
325770249553211392
331652714272526336
311843200212017153
297270089747660800
331587698957623297
327250064856715265
355427890319462400
352295265383886848
381244223078404097
301753569428795392
302562997170216960
302617933169979392
363686440204779520
297212690223493120
330883603812720640
309569169844731904
301124214784675841
383229228264611840
383213376257929216
334816540174213120
364973748836777984
324574821277118464
334642348246044672
370301813741731840
367493932487168000
320904828219977729
327973968768278529
319286906460463104
379044677791412225
308610962913628160
323348075726897152
342750691376377856
301550201951371264
327935880213983232
314460348579188740
308202530242969601
312398731037274113
340141069343797250
330766026679668737
337167788219199488
299735919517372417
343895815204515840
331553968687812608
339489370065235970
371866751249555457
376557039277076480
378698837537202177
352093576320131072
341700850693058560
324861278902431744
351519880555659265
303281284657065984
375708701526478849
314827037426741248
332755220432039936
328553713805430784
334739771865833472
300895561710723072
375775976174522368
324391447338045441
316624349723521024
375813771853168640
301175692337504257
374592274291630080
301510627996876800
383622558337077249
314770066413608960
307154287245529088
373038915474583553
305884089754464256
365045086230294529
350781533168218112
374401391126921216
327580805943681025
319398906909839360
329220980872458241
373099470012940289
337297036674215936
339789076825776128
309377784323641344
297182554052755456
352430990028832768
382008735620538368
319525063823093761
322043905820479489
358101101742006273
331248482922942465
360258348878278658
376271479391793152
375775878627987456
381902965977513986
312496727649296386
321260507002707969
317487881067307008
299077675442659328
310664882817216512
332757407270846464
313764273421709312
377261784547479554
302584781277917184
339568784832598016
303337481858859009
343133372559810561
374783288621420544
316641496038264832
334011153455915009
304437559096926209
332633710358827009
318210420823445505
357524392563060738
314587388003381248
334139400915140609
306010105999147008
298434638039363585
305894594271404032
371893610666418176
343867670074109952
318213845678166017
372451513819336705
301054372949925889
356577317738389504
368600514079899649
328690945145069568
327955429302870016
337510113713717249
314280773941342208
377666649089798144
316941602125922304
335406862654656512
342769966925369345
321658369255546882
323174391292768256
321818641274388480
359887319127425024
325098576923471873
301338544536952833
313063775911694336
328164985874305025
329712582321659904
327434400667140096
355901141722218496
323991269116375041
380198900168421376
344292231248769024
339119141309014017
372477849426354177
377025533391155200
334776113857441794
330683455971151872
317024324735344641
339685153163075584
310575870177861632
362335830540435456
309196568735653888
331958067082186752
356090214227263490
360147949868687360
339050417306599424
316550131329671168
379988997755256833
330891708298588160
369745190895890432
337249021229940738
305419646255894528
369568114901803008
354447731986673665
302974115982221314
344649307460337664
324195702131544064
314262240981307392
316668582572486656
377055419346452480
362038561605820417
378165732481069056
341926688986374144
353074109959249921
313341911698132992
362272803187208192
367784015975432192
329513469760139264
326035503205978112
316916952696254465
323967530211364864
374371205270102016
299759608858308608
335208568129196032
306912603194654720
353568865965445120
298105542981844993
339859299423621120
315706670766514177
331433232186875906
367470076363931648
382925804780281857
367835392994983936
306546875765506049
348487120148656128
323936955073183744
369089446034952192
327664404889993218
298682009759404032
359986686928752642
325383398413705217
329723847173632000
369420814635896832
304120373719482369
348638884722257920
299069933126557696
327265739281166336
377289549384146944
300201087791681536
297584861659668481
364080216232034304
330048029656756225
373944663650369536
321732450495655936
314262246291279872
338521289109147648
328312406352744449
343740981285355520
358461745825718272
376755681451606016
354163362906652673
372062060580179968
381979009942159362
344460025449811969
337202860859207680
374754244563202048
302086369965125634
302860928356077568
376464118196097024
379616949417680896
323639702987079680
332750505065472000
301255392317542401
343910856662331392
315597657441710080
322710058565791744
335420029195677696
366430228664430592
329240108253458432
298451481235955712
375370411459883008
327430864877268995
378402083663126528
321290797955833856
316935323462553600
337294519454285824
306464254775676928
378352298617208832
325687000751566848
306910752911024128
338669759476424704
299768839753850880
380174978840535041
325642373617041408
315655165329932288
332706768826286080
300366285273964546
376734239972012033
350650145232265217
314228596078170113
372366616484667392
310242564148195329
337748050749554690
311092578378473472
349348368633438209
340457407761235969
332938118506356736
317860755078774784
379069067518541824
344501555560595456
383571250448056320
336148790522286082
302628761730441216
307043306578268160
365625134867955712
323975659334549504
307903120086814721
320241299859070976
363910111707676672
330655102002163713
381216011912896513
325096828615938050
325030640758173696
382683877505892352
332651088396316673
341253702914568192
317822584026722305
380223836249001984
341555719486730240
299318166402768896
340466314894245889
314236199579561985
324567177510391808
367912870702379008
317186034389626881
334848809593085953
311517271107465216
363887381071413248
317075453837996032
355327388936179712
334848193227546625
377031435741581312
299545246142967808
321449319502860289
314475328028413954
376347069960552448
343924968897253376
343509734374121473
327444134455558145
334447421654441984
344874840924237824
334794392487460867
336591422755065859
329808916080893955
372960848563544064
328274104987815937
331441989943980032
353195950178701312
368108806896513024
300329029989437442
323211963960270848
308324646191783938
335968038111309824
322455455240691712
299537691832373248
325796189884801024
309993140742410241
369990462964502528
332569017351016448
303280574670438401
335399654751612929
378463073767788545
355549903507820544
305475798100504576
314099987673935872
301550052743200768
344684422001459200
297220068360744961
322676433644318720
364570271094554625
308593890863226882
322040979723014145
357224593645248512
299552572967092224
372190348648677376
331457155167297537
314605268925284352
308547128190447616
311147307502559232
333099033096761347
315963214611484673
365002411531706368
310991896270995456
312679736969162753
353563441283350528
331751914599501825
331598882385588224
339377086487740416
373243772856848384
319642503588491264
314097331068887041
335580195325087744
340853633270829056
365643557060620291
369336185237159937
384022905824083969
343275241461661696
366013651087396864
373867503002218496
341853487203745792
352395891036008448
322779708544647168
369837023474880512
373825397562941440
300999556173283329
312548493568913408
358041742815141889
361750349071130624
340686497093148672
382836582665166848
354989386225565697
315090169105625088
325335259233259522
377082703922724864
326681374595616769
332538622442086401
376100015842029568
308434804762877953
373991227294629889
321091822027952130
341137198583779330
330524936068272129
362886458400456704
324203130784989185
321681301944029184
306200069454053376
303167983570792450
312343235261509632
370791869409546240
326208126980341760
312636342968385536
372925362654572544
375487136457568256
308037633756508161
330148354870878209
329798833640964099
370327077972897792
321111077293277184
334301901975846912
303235593863823360
356142959525249024
316894611299778560
301151583276785664
343824464116600832
381785125136396289
364535808210264064
330479373733990400
318341251881656320
329374767847182336
298346452206370816
373813544745058305
335600146886836224
317085620998643712
368644114494922752
339726374325608448
364309276430716928
337748356493365249
334874377155928064
361205507421257728
381403878249340928
380373444916813824
341455498517827584
378762886912286720
299829261198577665
307473209756901376
336856646804455424
329858644512497664
330524647990894592
304702841833000960
367069562136567808
364074000462266368
325060065570717696
318081843448647680
367046076890480640
370926216116989952
341403152744083456
312217787663798273
377515133981175809
377815931549798400
380161589602574337
359496388997955584
303687262405804032
318669771686150144
320563241346551809
378002141568180224
331142835116056576
359553711267254272
381237579229581312
363884104926109696
348682190479052800
313496318133813249
374849068020686848
340843642279321600
313845596349943808
337692281857536000
378001073778458624
356645290725490688
330051556395347968
323987009620291586
351476433920602112
340146106539319297
327011815978594305
319586784755470337
297743398541074434
380696540853309440
327858822230196224
326363487095881730
379957325731094528
370677871586447361
302065324738637827
316773238871048192
333065929510498305
368700010835087360
340496036839686144
318903931830951939
327828740375736320
298802977756569600
303301373607415808
303343557673099264
342118802265350145
318220292533149696
321101530193358848
343570211745693696
331510300228599808
316037876741705730
349301259045568513
337148640177045504
374870445616410624
322055253925191680
302297748898721792
379220421549498368
354372520704622592
330312532189380609
365095215280824320
344443163001372673
372198331604561920
305254585658912768
380853704175669248
352146632214724608
305621510649950208
332700061328867328
319007395554656257
380221951265869824
323625216691535873
359444391447896065
316643476039155712
334667574652579840
329308359499067392
328512101603766273
365558676855070721
329276272964411394
326712199324266496
339904920968896512
324017703146909699
365695322015543296
331179818517401600
339073433121988608
374405417180213248
377033723835076608
352815700668194817
329939316409262081
352539448065523712
339889530834411520
377634758551142400
344589090538266625
359864838429741058
315685667902472192
328872972595122176
325208978462216192
339222021424705538
299571835278864385
364094590883987456
312653798965379072
299585270502801408
314236260480864256
338458347084849152
331392883749965824
324117034847858688
337369066664783872
380512602578636801
314000873497976832
342199398576570368
339282122105823232
358663506511409153
372152592627138560
335359153210007552
380667074244128770
307744646031896576
316776408351375360
303242144385224704
341379142366932992
321116540177117184
312393424261218304
335851008209076226
375854086219780096
321109599056977920
373679618470846464
319330372582244352
328118623287791616
305220313896071168
340077622597918722
371903949886201856
314865334844792834
371174262985744384
359747331031179264
366101703742861314
336335307563749376
370413878129082368
371407066276982784
337095717015388160
340849961908449280
332805366897324032
337219567862562817
371209339455143936
384436019312857089
384524243935174656
340122640318611456
362464324297564160
319816743830822914
325660984784072704
382750160570159105
352529079695712256
307555559584956416
308843181531865088
333904519576571904
382371658406711296
354268953842941954
373121193194553344
339352597225959424
380670367771410432
319081293432381440
326152960532951041
343739669294505984
352485391959470081
319055659373047808
332664139501666305
335164289151270912
364230292325670913
363840771939512320
336836073336487938
383177788540592128
298226323665596416
330046858921644032
381143955984752640
372451464003588096
322346940392148993
379978984601030656
307965221849427968
376768071295193088
308624945041272832
314397935469228033
383454028400574464
369167904056410112
330013902941351936
358763947538644992
319697881445584896
339373251274883072
373091296652824576
319838421034082304
298644206610706432
375489596752424960
372938731067817984
314040518692728832
323030279478460417
319322036050743296
375128661298397184
367388362602450944
323688375213244416
302957976807944192
359461457999572995
362608937377349634
380161860659851264
327128199542755329
338198063497764864
341922166272561153
351165530054459393
331914517070114816
370995830292885504
382831513483890688
373233189868695552
376749500385075200
313799763394961409
330072836016312320
320935531884204032
344629301183930368
317746073017933826
370726789863071744
377594201845661696
320238324520468480
340915189740339200
299207802751180801
365017258650640384
317669850954743808
310503316926910464
381904407748939777
354761792230137856
327515152347963392
369437225169080321
321291044996132866
339561960142143489
316643785973043200
302427579309232128
372329053183049728
341342781756821505
368566022170607617
340604543425445889
371732104062971904
334309798688485377
339047328243658752
334362231460483072
304481449044754432
339991521392738304
324175136003596288
314006412403560448
319525300344078336
331212938234966016
339236014801448960
316331020439920641
344436651793186816
310528922884374528
332588286390456320
303030495317471232
321815866452877313
359104022990434305
312603090471772162
318776128963751939
336905233781358592
370418971415044097
359341944075329536
329977034392612864
356473883639021570
357942543574503427
367741689047179264
367083254693642240
298804996571549696
377969921818234880
321355535955927041
312936288753954817
339669367556030464
324901980428451840
370343545309114371
302995923997433857
320177040563269633
369206720247001088
329103855885381632
313245462402580480
350047482727763968
358750592992149505
383095355648131072
335221981400154112
336348356894945281
305456105948065792
350891254843834368
307322300456386560
324990326752296962
343225820518707201
299766733441490944
355645287185907712
311628786699472897
299904427140214785
299580244808048640
380688703988838400
338499957604642817
317274758632853504
340309822371155969
338658953741361152
330478268128055296
372003327048818688
363580128342704129
343368810155364352
357220345620611072
373258431287013376
362085731411304449
326585593918283776
383598068366462977
380165709432881152
313830586114510848
376858969610145792
311727836920700928
380525158878167040
337805799428612096
336611547231178753
337254705665294336
300753865404452865
336248588214607873
335215068046311424
313668737460998144
335792082276974593
325626453871951872
311009754216538112
327791618570715136
301671477411975169
338431124441280512
331683581317480448
334020237185937408
374750355017728000
322138674231918592
324653252396339200
352756816003866624
356254050989244420
378944144019705856
315443280479416320
380645973829373952
336848481434087425
327235161043398656
324511203500105730
381495979867766785
344295672771649536
372880823722057728
357960851770179584
319790271565017089
348822328165154818
329100171277389824
340152607052021761
342568866985156608
340608009115938816
357789779162697728
359835249464709122
317655858748207106
316587347653304321
307178813555634176
326162993991798784
331890183744126976
299414632970481664
302474952425213953
332525213151543297
373828602858442752
326165614609715200
324395549581271040
317477878981873664
361108455530049536
376724135667187713
338677491449356288
331948742527811585
361403874998886400
326914945616838656
357764733769752576
365369866099769346
318840202862944256
304568650810138625
308819806990241792
336584052536647680
342126901470584832
360967879316877313
316596212889440256
370783865021169664
334690367041572868
357621376728834049
361214161860050944
328885768925896705
357876831787028480
378618457597550592
343381251794817024
308429415627501569
344082774476599298
304673366357467138
378774582217293824
382852710800060416
366719074371239936
376050646568288256
336640071107235840
323941080485736448
350525305577947136
332085568123047936
334117092607524864
309342338998751232
324895693355487232
375151331381501952
355918296408784896
321016590793596928
310384863473725440
367074628088250368
336493863357280257
336650256081117184
383654134303318016
349285635858771968
340313360342073345
379501526298800128
368954765708775424
338826920789688320
334532175791788032
357042005521604608
297890158710243328
334880198405267456
377228429219074049
336267078971576320
304475626168012800
310521716868775936
362231784500494337
343991946123026433
342791395041488896
323357680297189376
325458665886859265
334115976591323138
343138955409108995
299298815305990145
331844675096961024
365013269490049025
308014683577806848
343130705213153280
378214300940115968
335619281289105408
350041060522733568
344805023177392129
320143878063796224
309833724399329280
342328287281963008
356326697840287744
357383376530968577
336236591146225664
337733084524969985
319677995784736769
299744626875719680
304269330495987714
312588178743783424
319362929491329024
331154476876570624
357006587312881666
322309555834998784
328750005642989568
319088009792344064
325613707872854016
343388413363355650
354070592489660417
301810198333497344
326124553019469826
352569063651819521
326396574668308480
316088428909449216
328554728545996800
322710100588507136
329754577576550402
314368314577145857
302179806487928833
327816686541631489
343739806687313921
319684783196237824
321826347532029952
342637680804376576
323255032407535616
336776978407489537
312580101835464704
333008226817830915
350777287853084672
381996558683615232
312969285712625664
349387162464161792
309059968240340992
353396558269661185
305423484031496192
355482773240291329
337372773204766721
313262120491954176
301322331811352579
382472899547783168
327974685067321344
354453606403018752
307139916972826624
329242473408909313
324588180856786944
377465962640855040
375630774013530112
354911077676494849
358890460359557121
319580037194067968
330049513991593984
302534402133606401
332031088182583296
341759658060570626
330773983127539713
299754553157500928
330465264959356930
376087911084474368
336936749798416384
321097233703505921
340753840448094209
326498166985854976
297807845146116096
329178103563825152
322850579191832576
363284661180440576
351688976144400384
325621905174458368
325713909933801472
353861670399000576
337914615885357057
332212575741825025
350679314351652864
339769329413406721
310574606094323713
325375124628975617
335113493097369601
378312040206434305
326006158227808257
342891516466982912
304482970100715520
324596587915538432
366516964778196993
374602494082428928
337088700322312192
332369554078568449
357134064488157184
332134296280256513
302095793811234816
325253334971854848
299189359071076352
341798100681232384
327653793607057408
340698439463620608
350578663785381890
376038651651575808
351338540518490113
297209206572974081
301374335338295296
297368283122892802
375251555508686848
326448364256378880
310996490598359041
382326828435648512
319487985542373376
316329803043201024
334701593062686720
333156259534606337
331073525010026496
324038458685407233
320808354484191232
305668541116452864
320027698229547008
315122580547837953
321039940639141888
363893967156293633
321429997220925440
330543455665283072
320177834679234560
323181315610533889
340965022211665920
316847291216560128
351989420691427328
365482925019500545
318767649972686849
324645883473981441
359018429807730689
303704202935402498
303562100750557184
311681549798100993
350111009291243521
303016835970904065
318441688160931842
316986542512037889
304063934284038144
331901511238033408
338762416169041920
326743879229521920
312058924394242049
330701439024377856
313643104420892673
323571237261557760
341992609348202498
376309914777686016
363486724112265216
309671498317172736
372159981665021954
328140338881495040
320010654612336640
340098435640352768
367589482104487936
343623218470473730
369647985434845184
313005685036183555
382326808425029632
380532665666924544
363362274401984512
378650388624199680
343414492136366081
322606854322679808
309339909200695296
327883041466875904
328421751157579776
331891017164922880
352392053897965568
349003829146185728
335937493969010688
377668268884234240
350009739817652224
336991292267565056
353032385597677568
330078057748631553
330808923823153154
300991213425803264
373857121739079681
331091503269163008
302454343460859905
340169901102747648
331205813106515970
304248862430867456
357136170553053184
332309625686867968
317104453813686272
367754436099063808
355375923656265729
350900772764000257
319375181007159297
341145040149680129
314639229906980864
329626570761334785
327996407069954048
321275154753789952
363566943426850816
373429711340199936
309885517166702593
322118438753562624
328421003027943424
356712853572562944
326419573488353284
343350887638507520
318158361461932032
310955446808768512
368471975242760192
378020865662660608
334433603717042177
363650582789095424
309149010004951040
327085445647319040
384176096947617792
337052769095675904
361364573141471232
324034417091829760
375780425429299201
375406082761293824
335296061587472384
337524638605254656
359130330428489729
337513471098892288
378224186793410560
336171314798800897
325083624313589760
382677207786594305
381589927898542080
326821198971432960
322538363141894146
324878066541273089
383389323602563072
341402304689340416
357730246054785025
368403881161916416
350817576600866816
328695726655827968
322410095596154881
352275985871282176
367822430985019393
365168451792273408
377421167738781696
324711792066584577
320712601187278849
308433695524659200
324492976057352192
324281369733767168
313611155476197376
326844156490162176
317786502832746496
371847440573661184
319179119596277760
312586513361825792
308984662456401921
352076808516145152
321986822211256320
321810904373157888
338443117604786178
354360838624260096
306198043412291586
381286331273711616
307260415996477442
322323884969955328
327595211301732353
331105741303844865
308071134295896064
326192670387097602
314789850022813696
335080463238586368
321825444586467329
332265841200603139
342880311224463360
336470047478394882
334700446377725952
364928710337499137
339993502760964096
377621927424053248
364427305554161665
379689778188668928
314985315758653442
379568757624279040
316020130884751361
353065940583325697
329958540787740672
323082328291278848
357855548089176065
322033678987440128
301175108284866560
324587807190417408
341588486794653696
305638504166215681
307508276021579776
331472145299406848
334987213542653956
353271700915359744
358483543044788224
382918752368857088
379858462663917569
340215060427309056
379277832561496064
356336147200352256
336529781061455872
299790546250113024
343213129985036288
324028453357748224
307350608975912960
312402249819238401
326728625850306560
326392056232677377
322371902788231170
330104701322407936
340292460540473344
339574005981917184
297333160700682240
332277361515061248
381875631429926912
324941960878112768
383882655411863552
322125129213677568
340302888003858433
329467955102486528
344486456070377472
334911639084212224
319668697444790272
366232654691053569
383411564248043521
338480806706171904
306073314600816641
368838548725592065
364456529002762240
303053005010382848
373872590789414913
305586171206070273
310073502629761024
324865701481439232
339590403621797888
325118278575996928
351475065877053441
381904656127262721
335408778151346176
352055621929025536
366190980531097601
384053485735784448
325864838230310912
319836393981493248
331800426712285184
383459735871049728
327011198866436096
330921424715911169
306641774129078272
322195122991292416
327181790882193408
383052377403568128
297136986639187968
368443374795112449
384502502500343809
304931436153143297
310633684107685888
373961880257433600
379580354924785664
298797695508815872
340839518401875969
309124420990009344
336714160312303616
326683074408624129
373070621447442432
330128343301255168
379670769942675456
319167713039757312
381942455416803328
336148401097961473
311594139894575104
337069135815131137
314741622921388032
304606574062735361
362081036340965378
305842616761729024
383981322123112448
342897253188530176
364256020475822081
304033442931306497
311210001291169794
355061566867111936
379841211437424640
297856369283969027
355149226998636544
326508109705146368
329435547493867521
378276010346545153
305559380395429888
372809623994380288
321601905761587201
369264811483205632
380429985929900032
329387855489163264
341263498518618112
377647384106631168
314373915449360384
355472652359577600
334349140106551296
310111209888301057
310881226397474817
320066723275481088
382270478276390912
369859327453970432
328555994479222784
297904507243868160
332491647130693633
363544801624334337
356949896110153728
380998400293871616
324075225576779776
321601474687815681
302949543882932224
383794372007182336
359976362754322433
383570627124559872
326772439415676928
312452153027485696
351016338447286273
297164770581307392
382560268800507904
322535143162122241
330749787370582016
329007398964568064
370400048737439744
315280034145374208
381417500560207872
372044133516337152
326371856888254465
360207800837734401
305351030256844800
326729566896922625
319491629457227776
342979163159949312
340224401196855296
307002279930761216
319819734654791681
377982122692476928
363531827857723392
342825242743406597
315336840263655424
351094006534504448
319432591801450499
369453630723608576
338495005280837632
338492792298954753
312755987922710529
366945651377971201
327940697745391616
377476625098489856
306563803909328896
302115196284047360
348649877053505536
352975003169460227
299386158079684608
361051157021466624
376346054935216130
324355432363741184
320781589338550273
380693005423742976
335596726280941568
317878993862926336
306693944677380096
324926964601331712
335216614578475008
352233457423892482
335573114161344512
332720248358842368
315243868377468931
323983959216242691
298292179720364032
302086870085533696
303000312288014337
299630917746569216
335372023813513218
312774736595779584
363119984244826113
304485383670992896
310185868814061569
342873909525356545
377835549798981633
299012545157689345
336647419422994432
327015452700184576
322054013497507840
299497290165534721
308777279671136256
354992707946553349
382246404325785600
326065813540990978
327120801113468928
370156480478969857
344678575502422016
329615127366221825
356987551141212160
304299288769482752
369668179523420160
335969047244054528
330839402911776769
303326467855622147
371357225706483713
326537740739031041
331480178465308672
312252174438629376
381212255301664768
376425437939113984
374949326633840640
302306950262190081
298768963423313920
323852255914778624
297379964595093508
377676480819761152
322843711182614528
321492594129518592
307535161824780289
360586036176359424
325807422537084928
378767245242925056
362004272235286532
332282382864486400
328655679109869568
315235761777696768
328713105989316610
369181049101631488
310027893554171905
332277458286039040
374791671302860800
303766755992547328
315332358029049856
331451436082794496
339721552104943616
301803399018598402
352251076168253443
331573481693130752
297567054473609216
362688630470344706
366992505142644737
300196311494434816
336997884094472192
301192624327516160
372766019699220480
384160226183626753
303953042225639425
360278819468345344
351914441048211457
358032837502451712
302580825764007936
375046860991262720
384016222079025152
341223395289096193
336014911127834624
305696770988576770
339593999633485824
322161864744239104
335045390439165952
339140163508776961
339450858523725825
317313091962544129
328153022062542848
373068094886785025
313625048634253312
352715985557536769
305898403525689344
358414674850627585
312363074701115392
305445915311890432
303025089622982656
353716166264504322
305123392703561729
320697806509703171
334523616135880704
317375583908663296
341645615148703744
337625339759034368
369703053026275328
354983800314400769
343073668001325056
382238204402728962
381620826484637697
319453906306482176
306968452281794560
369431939293278208
299571074654416896
355340033756119041
328118269921869824
324974050499764225
326724406565036033
377797163184840704
324726739391639552
342478960262787072
376663238491918336
329471297493032960
323843004769132545
335011652477005824
376389220740628480
356966571534598144
328370421718204416
339626862114385920
341656272153763841
307902319884902401
337378317709750272
324564162149744641
331613620335149056
326811542899286016
325138934550110209
357830198021996544
341686550347776001
363303772908699648
308785632040337408
377750991140974592
308598001906114561
325817405328748544
351511859846856706
338119849987436544
337506421686022144
381400244530847744
361177300777189376
302474957827497985
331729630753091584
327762032512339968
313759738678616064
307196571173416961
330230721958510592
330292922622808065
315484512152854529
339232191194226688
312923419803017217
315482309111472128
319259287258034177
308111933092007938
352224867447345154
333963277195427840
308788722961379328
367353057723428865
383694966536814592
324175382800654336
342476728725274624
378895656968286209
334027294244995073
324958284442398720
331888352250953728
329848346795724800
331623702347251712
328506588656701440
334691285141188608
306624786027655168
350794545694392320
354041959880474626
337433770997198848
334650274742423552
377806001887801344
383714314743717888
384798913149952000
341255493093847040
337608313514643457
368975321531301888
299391307934216193
379666851086995456
329239576466042880
313990778177335296
331104004165746688
359074925354553347
313096037654994946
338321312403562496
318801666424049664
320742861958164480
351521171801518080
377847706250919936
382167180533452800
299926277836640257
323099747600699395
308426980859211776
327621344571314176
329193328564383746
337571772255854592
350830281181241344
374598421568827392
339940573861515268
306990555433402368
364157070523641856
316762677609369601
336666810353082368
379675158056673280
297520564657086465
373476007002386434
335237584676610048
376797029264941056
380558363777835008
325402058641534977
314088760126095360
329068282726453248
337736839949606912
364870526637834241
354757909432901632
313160120437723136
305225284309901313
307855891535888385
350812451975077888
307285192442249218
368153260001357824
305519282249404417
297914281154994176
329600333422686209
318218831636099074
351161529917378560
323548379105878016
338911911066349568
323613320710074368
354675247053676545
339240136426528768
316466584468217856
320047738194653188
361585428836528128
340479170788343809
329560355627999235
301190744033591296
360401083589337090
365311468087947267
315721760525922304
338703783800496128
326557329459904513
313632336799481856
306927427274285056
378136414396751876
301695558345691136
310049264543887360
301432155467313152
305519597887574016
322286093036818433
365468543220858880
314860126928506881
368174240001818625
327090202147446786
356106433063956480
377832982469705728
325819443055828994
331813482221694976
335610154726879232
354857368812662785
321586210189500416
314449665758224386
331209865026490368
312445198737215488
312284618407702528
338886793082585091
326722162641735681
332159929291005953
339894911153360897
315930937877745664
380920555316068352
377802131828666369
378024757805199360
317483714533801984
338653114192236545
324937908534509568
331144079008210945
318233156681601025
327113689608093697
371883710456811520
337661668492455936
335419524302131200
317976454505852929
321574028806602752
337526125158879233
307063290784276480
330292007295664128
378798672160784384
342647944941539328
344180423385034754
314133280670760962
334524251774275584
307664286342344704
306311624623529984
321239795818967040
330820774069927937
305847304328466432
329376639337234433
322688279667412992
375877557570113536
367149740548718592
329787692642619392
380735008098381824
334148875080331264
352581284318560259
377418260083671040
366599274953314304
334253886690959360
320931692594462720
370851577487052801
358042168784465921
382616619333058560
335986586854518785
304490531570987010
359105811684921344
332823563679698944
339410438259343360
370156428461215745
377940132327747584
362512884766482433
355254397254639617
306992167317041152
332520517330432001
317801334239793152
307483007382597632
307937563891613696
335392476326158336
344122087255977984
334705514250395648
354645693031387137
306541617916043264
336145690440900608
339751205448318978
330054257728442370
329774586302459906
334481904936026112
307386915303342080
352257980848291841
381449127281717249
383964713400283137
383962726529523712
309207409853882368
376000043867574273
370395100938911744
338700190787702784
299025765654204418
322735084014809089
373493975946395648
324325566134239233
355905000330887168
338855312989765633
362656324577792001
321599769694855169
301077290241105921
304471081606078465
375340650297708544
351585215573000192
339971669227618304
363510910943375361
353054740818567168
363357985810026496
382612317650685952
375213622252687361
342256511688527872
353662245852549121
324432085693640704
358423322901491712
321783095323938816
373287138642522112
302561520464822273
361360088969117697
344523635639345152
306285386798358528
380561128079626240
316055675044253696
383430743739105280
333050685568458752
334952781641293825
339981322112073728
334743824222003200
378927773798379520
314091764313100288
380852559898214400
330372980926468096
332394141692604416
329425133318062080
323865689251274752
358614599995629570
326885847439904771
322947847098101760
308253255929053185
314357238548553728
323955118431150080
340947737048674304
313507616666034176
377434684499972096
377881481529790464
306112489534414848
308031573377314816
371127155725303809
314058273647124481
334883848703852544
322441409552580610
362574196901036033
359409014523695105
364602261688688640
381817029088776193
329773142887247872
370254544774516737
359481106250207232
381227680559271936
314067644041027585
375448410104422402
332239007884926976
337518968753516544
369613318308118528
379269890172936192
306452827444764674
348989587953156096
306712936775299072
341318633382875137
329225619764293632
360744307872894976
313326831875018754
374213626829090817
340663289971363840
311483279230521345
378334787708391424
322936909489909761
297356028318728192
336690913638223872
369485184787177472
324917700998615040
307133411070455808
372460631728721922
335067141709651968
313351843113742336
319823144477159427
321325241106321409
376776294463053824
334504960664416257
330368882214854656
307372620834283520
310086626825093123
360592160271253506
300745687656714241
375073200880644098
352703922672107523
378926234555920385
322160833591402496
324352522036867072
364416383280365569
299500872055025664
365267138904199170
300771230573805568
368166807594483715
375796376074207232
365330101375737858
322201948659019776
314129517151129600
331118763032313857
364441683049463809
303735617521598465
298822932245925888
341291746489167872
324607105191526401
379801480502726656
370393439952973824
334858921850335232
380707546006183936
351929459332493313
322167374063218690
339394273986359296
300707565623443457
337258928322801665
323181133359636481
381626621003722752
324973022844968960
377128441738690560
334896643122008064
307535658665275392
307837970008928256
343878421098680321
354532852504858626
363090982671511552
316855421233143808
321082957307715584
372758577749848064
357010764608970752
331248507312807936
321830051337359361
343792952453246976
324966201467998208
320424591585591297
300708862212833280
315480956305813504
319006084096471040
358764926669553664
359685389591646208
358918376728440833
307512931401220097
299210087061405696
313720161456750593
377607074290892800
340477852455694336
382744055710752768
336795748140216320
380189620807299072
329151607390470144
344607533551480833
314648222687690752
350297052573483010
358021073247277056
334821916202373120
307153756544462850
359150719502266369
314514832240037888
357342620848107522
328216031426379776
297853065288101889
321960061905797120
381717887074836480
322710733647400960
315345191370375168
359919079076790273
354433900740751363
381542010127417344
313803993207947265
336349359048359936
301014131488747521
330326240680620032
382713627263787008
339553961344380928
314738582084530176
382218096846467073
372192498233659392
362807837069545473
383051747696345088
375040269080887296
359854582723125248
299713651928092672
309685306062417920
354160477644931072
316683267002736642
306632580516675584
316616291286913025
363189837160914945
322368119094009856
360154031768875009
329408260090245121
377161138175508480
376358718763708417
343552407634051072
329446334153240576
316326618996027392
323608105244041216
324137856404701184
375081218095980544
313036610121895936
327064100532256769
334756744251183104
308996600812941313
362799387149217794
321565821858099200
321433600165830656
356832383070253057
297947308434288640
371312083792457728
332152243186962432
329702904887902209
326537386391662592
331948306349572096
327125386305617921
330031153224495104
322509317980962816
351581511465705474
320778671260594177
357780655087693826
353841213855641600
304020052892606464
383514407545733120
320281893700530177
317658020345692161
326398233372934144
367068232080834563
320002239383080962
304266856154411008
335136197875732482
372822044146008064
321795368453017600
327276625597194240
339753971122069504
373982882659700736
324548941045719040
370670817211740160
301723118655909888
324889249486872577
376507940812771330
331129250457473025
377894168301154305
313643673843793921
353791001468469248
323305236691308547
356038608441974786
351513861670711296
325123598798970881
344295921766518785
367556085114478592
371431005024165889
328257108338434049
381620313034739712
342722616878039040
353154042790281216
297800443982131200
338319295954186240
324556264719912961
381006512212033536
352160764930433026
324995694039535617
338107680939970561
313819960940060672
313176327920418816
352814600795852800
359511056227381249
302142449378279424
319592453084704770
331496831865458688
309652196197269504
372937855712382976
306583549778214912
299916187616280577
305231422971576320
325623313642700800
384107270990094336
312710550922596354
383939006494691328
305577880631517184
323670093844344832
352235368025817088
355508709356601344
377982038340796417
336997706029481984
331496200098435073
363721660827828225
363174019912044544
360224928676581376
299729218655375360
332084876671086592
379979209504227328
317854920302792706
334811492270632961
326538492635119618
364522823819489280
355417829127880705
384294349762084864
314232877032288256
300699670043316224
319810346200215552
376607493876498434
365643701537619968
321585722031226881
316897444216573953
332954435946950659
376458155686785024
353245249423941633
375645937030275072
307517858450141184
362195459810410496
320368997864460288
312396637538508800
319994182854930432
320777411719479296
299052716301365248
340843710327697409
336304334042169344
331772717495898113
350958423854170112
340467272533549057
354781973631340545
317450306503970816
360097806498803713
330012688166035456
322236631400734720
322425808071294978
378338150382186498
357365226863210496
330147020318859264
297233263452360705
340470681940684800
337736201572323329
373472431157280768
380000983985958912
312605900286337026
366897997021315072
381717304741875712
320035458249789440
370610810021629952
364577267734683648
342254582849736705
370772707941416960
321627947121377280
342310436223467520
362241129363677185
327143843449430017
318810647557181440
308997369092001792
335234462671568897
321303225632448512
324312203220099074
316363860925882369
323893098264551425
370720931934920704
305637456995295232
331619674288701442
367202654818009088
339241101632339968
336296858169266178
331977815564120065
309784420418715649
341929628409159680
337041744719921153
336276080916840451
336723882729955329
314786556743405568
328474449131233280
327434436264202240
376328847802654720
384365302852911104
343505892987260928
309381398211461121
337504887971643392
300466570382176257
297469761233768448
329427492249153537
335472233793327107
363021202278711296
363138522481299456
338552068715446274
324476307561934848
360124469051801601
302795485482217472
329096896863936512
299602854413479937
328373380246011904
364619949563580416
307759413467422720
311851026770706432
382506577707544576
355547911230193664
370761356481691649
377151681227542528
321013476170551298
329269971437895681
365929999670321152
339150752473825280
358824520846553088
303640175622385664
383027543269724160
303900641607168000
341984085767491584
298609770431127552
373557450903158784
368006060897869824
326908635898839044
366736484528689154
334528072827150336
383243781778063360
360220218884235264
330095729584508928
334871403344052224
330884391507222528
327274575190700032
365220977912721408
337423747449499648
375109295957741568
358018503258816512
339916846574759936
382247922320285696
336714716124684289
339163207568613376
360415898470858753
315639262924132352
300186094387998720
361924366914686976
354356724943171586
319697786297778176
349366145993805826
368113465245724672
342448572765196288
339544437900324864
378646966223126528
342320485935247361
373611629822234624
300301785921355777
298625658559541248
362183436338872322
305030326479101952
330041475796721664
302102114656718849
334001896857669633
306266291726077953
334255319083536384
308984387083587584
325046342655295490
319009304067862528
342928766017867776
328239832587436032
316055130313199616
354434442653208576
336490080233484288
339454039878160384
311221658969067520
315188113687334912
377913205286502400
361313426317901825
374886184150777858
316900235441995777
334420394033442817
307397008598118400
316256818852663296
330377203206475776
359114795070406656
375083387108614144
369156254871998464
318029389864529921
382537143672774656
329034049039503360
372917484191760384
319306084537991168
328331532211191809
300216690363473921
329240645283745792
326467715093131264
356691261576581120
357928525963067393
327461835387322369
359509097722294273
357506554540457984
313056956233428993
299482018247483392
326753043947339776
369597439549796352
337065819186008065
326393840774807552
372718007896006656
376158582695550976
328573056714948610
340654660606115840
344403973308026880
337740279027232771
330895570300461056
306942581575655425
320564561495351296
318102663466192896
299545310420688897
377990239324631040
324027942810308608
338811939620782081
332563164489203712
367792508870623232
329272847350517760
327548141656219649
317314763006820352
358820087039406082
335397574351679488
377263558863904769
353350591826759681
321744440240783360
339032637404499968
342263371577561089
360808494368165888
321319666565935104
327249669686173696
309666116161114112
307143400967270401
358832723571392512
321382763657842688
316930348762161153
314408127267221504
355909564148875265
376879229490589696
308830739623976960
297359540784087042
352473164539899907
341402682642272256
337269623844122624
301158590507540481
364996243283394560
357718263448346625
330640766139498497
336848940626485248
375074240237551616
359017257919201281
308070802580979712
360543515215802369
329245546667732992
328545600595456000
358411903078375425
373684483285086208
310863869872570368
338015590390308864
366038884347420673
322486614091776000
325089847691862017
344201876599881729
364998991806595073
363198446942957569
332407246879338496
366830036399042562
337172427991810048
301721690273091584
311335166498975744
311068934193418241
372044578213597184
300326794333143040
337083120744554496
381810070201192449
300841779412996097
384514699259162624
329665803207204864
372812454478114816
316188536552427520
305080860942667776
313688203427184640
334368882032779264
380421118085312513
322858794558300160
305749069224091648
324003112346083328
302661200251088896
353578491406585856
367159263015473152
383426643324190720
380886074135810050
299846492598960128
381993586935332864
359560499895087105
299376394608201728
370298118715088897
338362888983044096
384782884311011329
379765817162088450
351059252862922752
321900934689087489
377718837002522624
351997769566785536
321428231955820545
331248565064192000
364562109314506753
372583700787380224
328372982315626496
353942234623787010
368275717433622528
350596707505025026
331609715538808833
339717023154196482
358243954145243136
335516114496942080
372567987712434176
356890898208006145
338137247289311233
382341625256476673
336949258248929280
298123942030368768
325137536777330688
361934045069840385
360042721462853632
348698894030487552
314873696785412097
305169759186583552
313698072070852608
341043291418144768
382823658374561792
322044443320520704
344842076615233537
363490821338705925
358634271512076291
320662385872470017
318611447435382784
318724269003653120
381950780795670528
343572542923108353
352408602293710848
332842763563462656
300811176844075008
358399451456475136
298890291551801344
329248191084118016
332939709925961728
312983476464922625
316143370202398720
314545236376444928
351003674425835524
313011652469587969
374409082306052096
336138989088149504
320315591992954881
378161142423515136
320748409885687809
307543583752351745
329247331759321089
353547054372495362
351095103714115584
312374478153846784
332771441340723200
370279437914628096
305751179755921411
350031450608906240
311517170762915841
377562040941830144
377506312877142016
381063308956401664
330934484167970817
323212078674485250
353005860374581248
371327840756592641
319121679978741761
380146844694609920
314559682805104640
316644111165829121
318387377640968192
329368537686749184
354347063510708225
329716142849523713
332489589832966144
306179269850173443
326754469331234816
324529862201184256
325677086964592640
321458863943602177
379643223339065344
373720184034316288
342911412160581632
329310175213273089
378325627075428352
332186383202541568
314542829584150529
373344968070287360
326747821166436352
355416764697423873
342865365686169601
330580371584458752
298618953679376384
341653506761031680
304333117622202368
324912374991708160
298313244743974912
308779409517731842
300140080159408128
358410239957151744
331429432856305665
322266475073245184
306602428080472065
331517190434086914
373868898317115392
381675398242631681
332580395965112320
373835781473067008
355019583167537152
355794485067792384
380130768410132482
372880130374660096
303540365363929088
331568298636500993
319200032429584384
344339123705901056
321847091120984066
367162289784233984
382375981572300800
338515505927299072
377540084137861120
360948987177598976
342346518021414913
323659649163358208
335290671198003200
301861155406749696
328046706249854976
375987282152411136
369247733518831616
322747854995193857
360634990859517952
342140155651571712
380695650612301824
356354723412054017
312050234949763072
382715370031034368
377617333944328192
342474214747545600
380917140577992704
358977389331623936
362099142035636225
356494255734272002
371362572274249729
332370936433094656
343299508756692994
328887042295615490
334111183122599940
331466199655399424
340495818098356225
375483888690147328
323623643647205376
318710200989270016
331848490827251712
315771983877009410
380067793104031744
323989957490405377
342743431656898560
331663127882133506
335466439869870080
331942152693227521
328193233500905472
357581502025973762
369483568449208320
358182535336964096
371693132561526784
368437753497022464
329290632340328449
343973880727224320
334785489917861888
341799107817517058
337987261524213761
300288051874246657
349997723958771712
339908662199996416
327439778452742144
317876437472403456
319099360635940864
329942485897973761
299008035777548288
311490707913326592
315184683627454465
330357866936537088
336995792558641152
369497386453716992
298078325073657857
380633360403804160
343831746481115136
374392731163844608
341736753184530432
331984013071884289
312090761023873024
297258726149214209
312534518831648770
371834139453820929
316776613654183936
342858392647380992
340533256074194945
352531955293749249
333082750926065665
365592052450336769
350738003573997569
357315276276109312
373819547306192896
371797422080417793
298487336281468929
336959581613867008
326887960719020032
365454309695037441
368208864514408448
315528472430800896
361335545831493632
336207650486378496
339801389146456064
376927676948164608
358726775305547776
354592439580884992
384429091266363392
336278588011732992
302164460464902144
359999084599320577
362451138227863553
300115433401511936
361338119116693504
298827691396829184
328543822109884419
364623421600055296
299614519427207169
382241344791396353
311209130037755904
337776672524869632
305363440384483328
355210842209402881
368069680507809793
334091378923556864
375087825060106240
315132726426628097
373324009041297408
380098548874092544
380466273231982592
325089516719312896
307522833674809344
376025237798014976
310096252283023360
365980378130952193
313710241957175296
297216685402890240
312376480795594752
344477815200153600
303259438553378816
378747295728402432
370676900479246336
331779720335216640
365714358505963520
334533891798990848
317049201211105281
376735259251179520
335064795868979200
355788977959219202
302268638067560448
334644478507880449
330004055390834689
329233569606152192
379749082572402688
319449821662560257
356615997530198016
323087552137555970
349009320484159489
319992752903446528
314390764677369856
342144372726448129
342815035808157697
335337140290478080
354073384411344897
312730889002053632
381773799517347841
344924148075724801
315575465379250177
302995788538191873
308847926506057728
377805171884957696
336563927351689216
313107861758676993
324742167987900416
372736555724853248
336528801154600960
332287404373336064
330372347523633152
380955912002740225
336750486361346048
330546782406860800
334104936835063808
341398964471468034
383990404724817920
375100313012695040
337541096588599298
384110939236098048
377070425236201473
370319704269025280
298269902693888001
359639805883191297
325649416096710656
342356740500762624
322165118018392065
311650230602956801
312068092899500033
302130184591650816
321239505023684609
335610473544310784
373665442511855616
335458352635195392
300980076902768640
309641536298180608
381600826772312064
324258484805836800
380167147512532992
308714286480490497
322354203769065472
371867882746961921
318818335091486721
341058215536119809
380379471205109760
319246721253269504
308599965972828161
334678297025851396
340109533676457984
363076437479141376
329944410773135361
330368895380754432
308017393920274432
358229076169216000
297880382211252224
332216517141880832
360409599305723908
318594998016811008
334848394679955457
297901768854077440
331834673619668993
322228020888870912
334016506251845632
361547160954744833
325653223765594112
365795038657118208
370726258251808768
321818374277574658
372177495422140417
298513140398841856
331398765741228032
319041813723881472
328159212196732930
336475519585509377
381144515156787200
298575377348063232
334991056930222081
384046097968013313
320163928623693824
308595137611710464
316546748577366016
343976176181719040
371966612414283776
339308434929364992
323168292552445952
384403814763491328
352223990540013568
311731156519370752
361716507526443009
380131419672293377
344438437543284737
381813595014561793
308664705856176128
329781109539889152
383194187748745216
323797585678696448
362346336013656065
365515460105617408
342693180036247552
371304871514755072
364214742799220736
316775725321551872
334425839993225216
336751249271693313
334264908936011776
325135710426374144
310248378288177152
320999596354592769
327005018223947776
337714272178167809
299751966542819328
325825640987238400
341958425950965761
324538662362677248
326486676752986112
332660771815313408
340141280342454275
297849615628263425
352344917428801536
309076830344843264
352035590541279232
305497901386313729
319286043406913537
332347759493525504
335379627356872704
331270742543040513
339830392695693312
311367669427339265
319478288785485826
298294549296603136
325431810362335233
361383018256015361
334645450646900737
314193719182106624
316342734371840001
329843712324689920
375706789028700160
329050114171744257
303243252381908993
331613638077067264
376875178472374273
299359336109592576
335057887380512768
363678294824075265
326856073040494593
332750118388387841
379633452380721152
340917712140267521
364126569385574401
339037709911863297
323806532020097024
317334841748254720
330397121356394496
303084700442951680
362843238677225472
335513694618411008
360657703179259904
333954843993591808
303617506386509824
321600992376401920
331075844636282881
377684930614272000
324550906853093376
331259115785560064
336619227920347136
343033683931979776
326461198973411328
319462495234441216
336424318957412352
323609676916858880
323552093539545088
298607564978024448
310638771924258816
354812859114463232
319225141911498752
330332591125311488
329651105023803392
344166256200527872
321667304406528000
314193358518099968
297518847274131457
318727550811639809
297928809854943232
320104843450646528
321687308745191424
366350010507468801
320900111955812353
374383185762598912
313692523669364736
312228259012177920
316539076897562626
353565614524207104
314091996669153281
313392829915344896
319996943109603328
364057425789194243
328564256876425216
322802790441287680
335635545948553217
301861853078900736
331250099692896256
329290094768959488
354485089339572224
359880583284916224
344591920749756416
358667235788734465
338894569645170688
311712371800428544
325049998179987457
341174908048527361
326514101276770305
330743513782296577
330372550733475843
336131474514403328
343508995790749697
307302217898143745
318212614943563777
325049120349908992
374156567995617280
337208172391575552
356413544276836353
376191276795711488
326351867552620544
303606081265995776
344911794881572864
317674074782441472
364584935673184257
359867951924510720
302111410358476800
353270607007334400
350706690955550720
336712612060475392
341745894733017088
307640367749140480
329327688772894720
384707964315381760
362396090110185472
381546079365644288
329798901626445825
302398882128728065
319095793476845568
300256191852982273
337374729268776960
377257078366019584
343504636373790720
351220258406797312
364151721951371264
314512349816045568
313110759469096961
377248590814404608
306969257114230784
378384318244347904
343699926330535936
324812993433042944
358942271992889344
315701924819255297
378793020402827264
306942779437760512
320736373755740162
341002478487232512
299636013419085824
329925682765385729
310228232672792578
306314818971922432
371038943611211776
351114455737835522
383212480937590784
316215446254809088
358857483495800832
374748088113430529
321447759955755010
343051768638365696
381757824130240513
331407447996649472
300792356653907968
335239543752126464
331136047373246464
329510601439195137
341563581772484608
356444186121207808
362305322741809152
332130970394304512
340146307261935616
327372710198001664
307167253487550464
332634163859578880
337239605080363008
372758171636727809
379338848548827136
379702448824541184
381040985456668673
374687811896479744
356804737586307074
327445929349246976
364867526372491264
365497380889559044
359344224136736768
337812460855762944
310442029844938754
322450995726655488
327169108745543680
382516866846978050
335987227236655104
310073601065877506
361303755024637954
341939919440203778
369407802504015873
354425428947120130
373172515352629248
342086567399133184
311369753556054016
307577603638849536
332116373885050882
361204822030032899
323284465260572672
329844454708101120
339897903915102208
312709360004497408
341803195951108096
308463869184065536
326591409983467520
299766228313055233
371331950851530752
370471901291761664
374541870962978816
373819548832915456
322096375745609728
321821910218469378
321381559154405376
336919780516851713
331742814939537409
309937641468608512
349028468815704067
334130340346081280
368562089603760129
376855617736282112
326181854120144896
304955446899376129
334412797129682945
337663564624064513
361812166220853248
340676746695282688
298645896353165312
320412584186638336
368617981070147584
298309823303385088
349422885804326912
322477249934802944
327990394392559617
343833576590147584
322188042892881920
359055076209328129
355226105059348481
329413280340787201
358976048165158912
343208524643459072
379303777771454464
382406837938946048
320037095202754560
371767739292995584
352110785805303809
341434080006635520
305007237095645185
324264794133778433
330794501272653827
341190535589019648
342139304283357184
300520574961188864
321610784692133888
301548019155873792
359153938576060418
315347554760019968
325771193938497536
355916002833350656
376105062147166208
355030429557997569
310975669695823873
319843380546920448
339578682840608769
358697197035982849
364626475909001217
308079349389750272
334358713794166784
343012716753076224
359277280343760896
300965785323577345
354528971544723456
329987007654797315
329731110785404928
308956348123582465
320480858643517440
329115684883795969
318921690816057346
379427198785974272
300069673783939072
377987369216921602
306198277261508608
380517201532313600
332328565230166016
359945708247334913
326735984198828032
322793452679094272
338189822369861632
323513177386123264
329993772937146370
383586784925327360
342254960370651136
324899378177380352
306588452978294786
370414274994135040
339162250218708994
330121615331438592
310761274457853952
384125280580669440
331770053571776515
318806360949133313
352435426503569408
321383461015396352
313808914867163137
372078121962717184
300937602859679744
305395761519161345
382306365441449984
317449809642541057
381754567954030592
366429142381625344
383835310435475457
365906246341111810
323823472621019136
317123110937702400
362452393096527873
374413052630024192
340321030071521282
330310451621666816
364273960587767808
302404828833906688
380736513400520705
311279593107632128
376914948825182210
358789462534258688
337190426207477760
339470623724163072
325109409078444032
362739411374452737
304304621646663680
308054707442692096
307147792244146176
375866352319221760
322083051825922048
372927767827861505
321688711010070528
325997936922214402
338521706710835202
310969029571518465
335181506555281408
337359306217361408
327585255936638976
332645144442572801
373544661144854528
334549880385175552
334694119253364736
318547234742493185
353009715321638912
330664322915258368
383249439135391744
337610374511734784
331467591778443264
378393122239029250
332661943804518400
321866012742008833
339730926961569795
341749005526642688
315183141121822720
355010788412502016
384026163158331394
340154792557039616
337510221301813248
322019578525917184
341975841644900353
351925518976811008
316393863981981696
331538853217320960
309367128602062850
349274329319612418
378462169706532864
340247591772094466
339697930418135041
329969203689947136
362972772634329088
320679184055808001
297381526621024256
337200918804168705
306511924064047104
319899880602615809
324019350900187136
335255808575168512
329834631065112577
359515558057742336
367103482257346560
340695600498630656
374742910798790656
372530338716590080
313834833476464640
355426275969597442
336315948749426689
350876831613845505
299883464583430144
305085425758904320
360835930837352449
316233302879133697
329709367974830082
371846219037167616
358972024120557568
313394977994579969
368617051008421888
327024024314060801
379994549567098880
354031338992578560
297401499124899840
379207142517243904
328993778994135041
319685257341304832
339029762884399107
324533975236374529
369882937128284160
368752081768697856
332347083854069761
297530884851134465
375261310281207809
373174519135211520
320768489944133632
330849572341575680
355870034054225921
330763850720870400
371680485904486400
303859029132849154
318430267045986306
326057414786969600
311276566955036672
357789563642589184
332163851527282689
352354277605392385
318745409675735041
324014549307109376
316666895224958977
340532558926327808
335267729735036929
353415029573431296
344789142221234176
381036416438128640
343587142288670720
312884729810665473
350030886231736320
300799332360278016
329921560162992129
340450612984557569
331562165309947905
350430613070807041
334478109598433280
323481401762648064
303226689771696130
344222710794178560
330513051818262528
356656821848637440
374711073758121985
372547909314957313
351838401797955585
365822724469301249
362377582081093632
297151546335035392
357286478054834177
351401203302793217
327420139677040640
329639363115900928
304011404212596736
319457319895326721
336549344515850242
377647904468787201
370156201654231040
319457725249642496
316916762182561792
377882074772156416
321493172054269952
335402537064730624
349417214849462272
372081274300555264
328729235046928384
327957839496753153
329754973950840833
339485811017928704
366201911407419392
336160423122460672
379840627740901376
298335404573224960
363574845482610689
328910047461638146
314215814930771968
374363347388735489
303303843524009984
335489196972208129
332005479482007552
321385237512871936
310142762358034433
320229809844260865
365339631715221504
319981292978577408
377408012748455937
323422462983430144
319268355456524288
377081094107308032
356055506420375552
365239593110470657
360529513437863936
363111607112441856
380000804477734912
337772528586084352
335337772153962496
323289666654715904
323643484164747265
326587866748698624
339540607368298497
344702166121996288
317129400539824128
369124864751194114
372358346432860161
370195867954720768
335179496011489280
340990313021714432
327919729949949953
376446980228390912
300397909751513088
378007943192379392
332347783568822274
330668585552859138
377598329611243520
364748093184421890
326019533104091140
311610673962553344
327602466529099776
336497887158620162
374978446084288512
365608724062150656
361213924743454721
374689796901187584
331263069160370176
322551038630559744
354741536807862272
360222730798370817
332055681286955010
326602356630384640
354454551329378304
321813127199064064
322667330071048192
326544595230015489
319649335233093633
325039473291300865
301759363465506816
318500975503605760
338387406883520512
337233954098778112
372551329635258368
358954830758285312
368200045088505856
310170692790403073
316860641711382528
332263675568222208
352517488371707904
298219819759714304
340468972036165634
368803011012722688
321454701512122368
326106349601710081
326874669124812800
311815895808872448
321806149592707072
334731485196206080
340002189852413952
330869139646324737
314035803523252224
331994445996244993
372569275271094273
363549373851893760
337299386671460352
322394424963395584
309207876650545152
318470556884271104
373514151693660160
377156250737205248
319129770925367297
315490401236701184
381923811978801152
358379025330212867
313542516509114368
325744493624188928
358065329907318784
307637954539552768
335221626025168896
337908217495568384
307241509445582849
308112473167380480
311313819551035392
369794176944058369
380746240201605120
382962192368168960
313397454240350212
359298856330067968
322462970670100480
310076024425689089
322902004412334080
373269090682408961
371085363697430528
328675473347457024
344116394650136579
332906888398266370
313183924270530560
310974438130716672
367879416749101057
374938586405023744
375652734185140224
342483163483881472
362680615776165889
319066136522149890
335037616707743744
311003787231903745
330366431889858560
341900245157957633
317126573444718594
349022792919941120
323454761011654656
316784443299872768
304784270235414528
372909073299034112
326307101867659265
369361744402972672
339962886430552064
375448015303360512
375823087268147200
337717943150465024
320041483665305601
384107969975025664
359938610906140672
384440179945385984
362300838544285697
324871178202267648
343108930911752192
381209121883967488
348852620712083456
317866764551733249
366265792112766976
372481986801057793
310657497683857411
331212745850634240
306319472401190912
317869879128649729
349025783760683009
334829497859862528
309505238828736512
344084452500193281
360508953383284736
316882244956471296
324560569589960704
314026477475729408
310778140341436417
319521828756402176
338506092868931585
364842456124100609
309561511595106305
365550694599626752
332293712359088128
304553721768062977
324248201865621504
309301419247280128
382694132746944512
323630467549122560
312439404914413568
315716458539794432
358809874269863937
366780690945159170
311620928129867776
360038908186210304
333978356242583552
360221065861013504
325667296095899649
324579172594896896
336250035455008768
315947035515817984
360245147226738688
380127127607078912
334114922151682048
373459603331100672
320156294210265089
375088341223751680
318162546672685057
325311113430454272
377330330463526912
314244892752760832
338142990646255616
340041898351804417
318100971257483265
318043783386243072
336003180615856128
342519676355620864
329344761171423236
305859340131250176
351408787820789760
339551842713358337
302607787744174082
309634994282831872
366582982271709184
306588783288143872
297596208925532160
330737373417717760
325709411475681280
351205278286479360
328293901595189249
313881268070805505
364731832035590144
334204946784329729
376834508693471233
305884207656349697
302619554830512129
337396179430154240
309811403919855616
325684467811360768
322718639885279232
334185330397814784
299708648660275200
356963918045921280
314390778967359488
364553503739363330
304555563042353152
355888048417931265
375017381053353985
301568717853171713
383683191661273088
298283754961641472
362839706989371393
304269152732987392
379791829887369216
374953800030625792
339105740700647424
297755521354715136
368387325207654400
328618190970163201
377992949977464832
331956765224759297
334689207392034818
340667245611061248
341544073343139840
355726685183807488
308276386609651712
311275067067752448
352516442731716608
307024863925784576
299886270610546688
319153274936758272
376562291434872832
333996567692464129
340288134354984961
311466598345109504
317467294349533185
317339325589241856
304091878113046529
341997751053209600
311867756867899392
376139578416971779
350815707031805952
324258982170607616
326733356584796160
327997182554804225
337462937977516032
380871061132566528
335371401563369472
379608207045705728
360396347284795393
313759879380738048
364766223319302145
367651650804412416
353354186617921536
321347404433600512
371020361863008256
309495722091372545
340568192713904128
319026066679287808
352172001785413633
307158816808644609
299040858794242048
329246451915976706
330388920586100738
325504065847042049
319300733155557377
336567719526797312
339832485896654848
379649279281098752
312054985271676928
351456357372792832
375125875005485056
326422329485824001
305853232020877312
362224017857458176
354276529087328257
323278504898736130
322708977970475008
305847123084206080
334113065366872064
316147060791455745
300829974385020931
383103990159785984
330702498539139074
316097046102810624
325994655948873731
343955224899239936
336308834790428673
320568161734897664
310832693996814336
319430552652509184
376456833734418432
351606802535813120
363338541662605312
350936741428985856
328656948507578368
331275706329858048
339961239004401664
307779005027844097
366751161858007041
335093999767531520
340584103290236928
320708927316705280
320211647824273409
337755920824168448
324906502248882176
336871791341498368
301567348714921984
327069859424923648
312629576155136000
340340462743347200
357134235666096129
379083817837162496
377615137332801537
318910973924749312
323063154835861506
300778134310113280
354170045775085568
355268945202266113
351675568208609280
382263886105178112
299754633075769344
329655062664187904
351955169434533888
314043492152246273
353305852935016448
344810839867535361
382137345438662656
328288476648837120
383761594913550336
329976801348702209
298597346906869761
316521492621963264
337590244230713345
378176597158678528
370584511894933504
335950804253036544
324772470601170945
321642217246715904
334897979825737728
354592895539490816
297393258751987714
328249571266412544
350322336597151745
326873729638494208
302777950472916993
311278722944737281
354467762443264001
304463759068520448
370191750444249088
336222831849394179
357717214641668096
307198440809586689
344619226792878080
329255559201177600
311996903225176064
321258115414769664
363998297343524864
340027525700939776
324724150121930752
318128422155067392
324009578268332032
337220170093314049
327707760110235651
380873399465410560
322937187068948481
315583460653813760
383817692173832192
348634617991004160
370737456963809280
362633077673037824
328550643079983104
306450473957875712
357503288402378754
303364376293961728
373064236714688512
324664440584826880
350329658073554944
328851381651927040
328130445516632065
330179645829967872
321609439935348737
316769223210856450
328982209971253248
379485660895522816
329444332543291392
331119680678940673
375428281723404288
310111661698719744
355879740688707584
376886586795126784
352956000703234048
376061728376643584
310227973896826881
375992676577181696
300638562905374720
322197974434332672
342727066371903488
305437301956288513
337688663070740481
310454924871872512
341337468014059520
334275818635264000
334683072521990144
371874025208692736
330456044608294915
300107899089342464
381075035328634880
321075859849109504
335399067049922560
326331975881351168
338662337089265665
321047091759706112
312213131743072256
328387286532235264
377192887760347136
370973948106006529
376326979479674880
340854847651844096
314632569457098753
331468139600699392
326395974694105088
366029331010551810
332345028544438273
315210868377935872
371534081517187072
356961100589305856
323672060754812928
334990206816112640
344107092036186115
323398348335894529
331552179942981632
368771614390763520
361712210768171011
331894206069088258
328608651591942144
302778517580570624
307292190743359489
335248160941285376
384371078971555840
359162450093940740
322533493458493441
353149623914864642
351832097696120833
383412577050435585
331563175797477376
323476561393229824
372754183583043584
312401448862355457
374754177664028672
334149119490801665
307033236457000960
371493407027634176
330691253601722369
360993586419990529
314735786576707584
361331304358359040
361962360115695616
358052300419780608
331577477610741761
353355355620773888
339890844083552256
337251364881190912
332624144585875456
337400132377128960
336676552949518336
360580982455279619
321105031908716545
348428707259613184
342508956058521600
331078969854132225
320395068861194240
314618269946507264
320581968809054208
368616006333124608
341572674633469952
327149951375269889
328274659902627840
369343100746874880
326406179569950721
332383828259766272
354795135181144064
326607638165061632
331657610837241858
319939501743022082
316591496214216705
308140167103913984
322557526707150850
310165929021562880
332128711107301377
355731929636679680
334677802383208448
311039805645545472
308129986928312320
352003996359196672
336266602158882816
316227220014256129
330314519622594560
364597778657193984
335822469401309184
321941565192941569
316687193403961344
381491165822201856
321202945477709824
297838331591524353
316016431319879680
334346702859423744
305923111566585858
355642795870007296
337362611064680448
372908716909408256
338558790716780544
335820350329876480
363789414667157504
363961196363255808
334784350161866753
308446121783599104
352830555504644098
301831681470504962
322999547632709633
316808998307385344
334852123051315201
314050709547008000
344318487344324609
321280525740412929
325621216704602114
343171800752078848
324291864847065089
297568614188466176
379373675784327168
376927898185109504
339230312435429377
380170400174735360
371808790678491136
336808566826606592
330324621255655425
299015599772803072
351838389445734401
322007728744697856
330905583806992384
316724664342831105
360642213492961282
324623254616698880
351572545117487104
379811647394566144
330694260028481536
339362761442197505
363844149130170368
342129594473799680
329059380777607168
363579273270931456
332853003969241088
326557538797637632
364851431573946368
359913961686183936
334135311846232064
329830430759067649
319996561868349440
297543488017403904
381856182841131008
350878307945955330
331989893691629568
341262088523640833
366366227020529665
356345603615244288
331054715536285699
353198296757575680
376954440353210368
306403303661637633
384208577323216896
324536534244151297
376912628012314624
376756533389844480
349863532495503361
343991295603249152
340843939894534144
297979202727186432
321846199202222080
297704671609495552
330174368284045312
382406573185720320
353734883383853058
353683562127560704
380526573280968704
326181793327902720
313748457934450688
365658165175525376
322038723191664640
357129708284018688
332908245398212608
341982877283676162
377301700517691392
378676388603379712
343214106964283392
342992788029313025
380321928026025984
301700978745434114
384267133053464576
363059455551750146
374875230680121345
301482242012762112
336980112023097345
375077225613107200
328614838563663872
324521050161414144
314577709277798401
353629288039325696
350847711542657025
360175469775175682
380881011719938050
336472157423034368
369052435945234432
326048059136040960
327099030767280130
359550130564759552
364199474731548673
335953797694226432
378573526908686336
379079725232037889
374374107733061632
368430877971603456
309666429333032961
363993049447137280
376958651467984896
351536954631917569
382728954391437312
340945528995065856
320596184026726402
353563451462922241
322773598551027712
329243763765567491
327606386504650753
337176923597860864
332123946839322625
384714919423143936
304488544481710082
331503793093083137
370372803796934656
330277669214253056
335563809475407875
367829595799572480
368040056667521024
355732545821880320
301186358213500929
363897958128816128
377544496655122432
349397689584201728
312929677608095746
316516862496215040
329590655871492097
327206719505702912
365941723647582208
322819770099568640
301050374234705920
335933659200770049
323324247139299329
297199012287746048
327068915668754432
364751994361102337
350421584659488769
312216859296555008
327515503079854083
326440449067851776
367287971487424512
332282673089376257
309411395361972225
330237183560667136
314671349270450177
334521805408698369
378174677706743808
384137940927926273
322544969908891649
316799207270920192
330931333004136449
352452985038700546
332698219547078656
337586913970098176
317901735274373120
311721168656801792
323832753953071104
348814302565789696
376447037861933057
316562891111268352
363716818646867968
309762064052789250
337825761648058368
301794574182014976
372195160676790273
325967398752620544
363008669597704192
313680789856477186
334903556899491840
299298813858959360
321630942605230080
312320196008357888
374851097011429376
299845033543217152
308087460188004355
362974990959783936
359300213187428352
335398338029576192
341043651444604928
326873801692438529
334035352828379137
336222906306658304
297539718072127488
332325377093558272
321009388154396672
326561637404393472
330851459337969664
328826054322040832
335996180448284672
326910006463180800
338272479275532289
378000190877077504
362824174164647936
372790247400435712
349392891510140928
318333355475206145
322398118505218048
318017787631112192
315638315846090752
329750721656389632
323687298136952832
330743897724694528
332123431258714113
337399919176462337
329444778632699904
359896491151736834
324723428387090432
313609337794875392
311705767721967616
306421780661288961
330536399289860096
353683872262787072
325468821454475264
308315066531450880
373933863568818176
382163799337205760
354260015235870720
329073344840339456
302528289656954880
305839680904105984
335148175595806721
311330089755365376
364462072681480192
307981385006735360
320556214826172417
314179686861254657
369559927351562240
309673696430280705
315384116864495616
353415199811833856
339397910993203200
361895357988339715
366432615667998720
298966949340278784
310967964486746112
323186173101084672
327813254212620289
359856209282613249
308444394523066368
342183446556323840
336341965299924994
330561160636145665
336221178526064640
309454669061693440
316909675629142017
301537698357850114
360884621069664258
336830060306776064
309094777406771200
356577755246239745
312929873326923776
315249951506579457
329960533648355333
373357629138956288
319320326406279169
299767079253458944
355090811068743680
340882391147102210
374366185061511169
332391022699094017
322909246259863552
335467067421642754
371549702246133760
321619964115177472
356656317856886784
382232966342393856
328809278209130496
316924055049629698
310528285203374080
329284199112663040
364009550363373569
336380163979898880
359308240439361537
340316209646014465
332548101225201664
321777101751607296
326389910074449920
297771658813509632
352726617560317956
355075831267196931
378689596407574529
358007350130511873
312562694018433024
380595124340031488
379933308433727488
309703191791026176
381738093134356480
332344244217991170
379058002336043009
309502378552467456
380504307449491456
315141542069297152
384408409035902976
372273816619061248
380514572404142081
300092710566649856
371861632369975296
355438505058504706
375255430462992384
340619783307411456
351120296746561536
382288030175727616
366464755562594304
321008919394783232
313558557889028097
358391470773899266
373246005271347200
371302982719000576
318947934085464065
325819141795741698
314709174112112640
341916725916360704
333063358347616256
322056072812720129
375751719574966272
316723816577499138
350677371206107138
338107239971840000
376903102726938624
332638544952713216
367705292634480640
373305333860405248
375819965754245120
351152190083174402
309447790172459008
350795787971723266
303659402680991744
308746640351698944
332529866819899392
311633699282227200
351957969811931137
303087236507893760
316323873341710337
307126612858658816
323192200324329472
374001903174033409
326181138467000320
316417764975861761
370275151381688320
377888754029305856
299614665070227456
327564957619200000
383866883029467136
306733361265795072
327839138428637185
370120397230190592
329077800466264064
309340197009641472
336057046388592640
301481067116904448
372038873284878336
300027622824480770
367523491743924224
334187602653618176
305164587572015105
330460164060758016
328121466648403972
373682445587320832
344560781704171520
325251795792326657
363626953053442048
325059775484264448
326633977400152064
354495695656460288
321877430774136833
376011969213386752
310335998900989954
360070093885014017
336458484730175488
382145539032088577
354744415140593664
297963295611166720
356268449380577280
329368548994588672
360473736249475074
309192061075206144
376816101146906625
325076031998414848
376485825069858816
331823123907350528
317300055604350976
314984276762439681
357304282762063872
373325517430063104
298418624580943872
334381347802062848
332690177376010240
356299036623507457
362387237318565889
314111397854314496
333060426361344000
323188643051216898
313077742813995008
384000697814892544
336242778239545344
354396776578547713
318927421221003264
366850251442765824
372399382588841984
330689023817445377
357672913152909313
374763610868051968
331272481153372160
375461830858403840
340343248038023169
371016266603327488
376108078900338689
348807785636569088
329395832598167552
326897377996861440
360830720467402752
369820873219244032
309517065730011137
367440211011047425
359339294898393089
325001009137082369
306419669760352256
306218409102827520
372108099143749633
326028494830194690
374662019799982080
384143307871645696
361325990904999937
344131323738341378
368182669177143296
315271197627666432
363693355961970688
319056714605416448
343578267447611392
365832915583643651
366384173876908033
338268629621678080
331041206991740928
324960918557577216
366083837224157186
308378136519794688
374725577132896257
342879777440542724
375247169726328832
314066230313115648
360461783061905409
348619655612624896
356216091548200960
337438480168800256
311726060272238592
297904179274465284
306471259657625600
375158144777084928
310489621366730752
381426245286002688
312358989109272576
344688613184909312
326344893867900928
322821900919271424
330840629800235008
327202928106541057
339769042606903296
299393936911396864
328917678146334720
320920674724089858
370534087032717313
306991949775269888
327214905809846273
375429894752071680
377635665501908992
326799980612444160
357133490539606016
323098563661922305
304526167149539328
376913174458404864
315301399128838144
310655882939736064
314423757345263617
305176769147850752
297178255025385473
363411255718977537
312052222668177408
322208029921648640
321340770080669696
358388111358705664
329650994596151296
318953222570127360
339259149751824385
365181478642008064
364205947729612800
321617700755501056
320277694329810944
315778702220869632
337368452513808385
377496858999787520
352583822065418240
367493487479894016
322075518537187330
343600521418002432
312757975271997440
319668826826493952
366007841045233664
336500850270806017
338480658856939520
327019305432649728
335172059514671105
331494544233361408
372199134578872320
354214548909199360
367373356666212352
330522036415889408
380481147937247232
317124270629199872
369301308911534081
313460975305125889
341386771919155200
340599698253574144
331049869655564288
320913794371055616
379360584292380672
337509938815459330
374708353051533312
312327923879264256
372199845060018177
367104565444751361
301400074553016320
329404789412749312
383891046519693312
307367308656009216
351015161143898112
382725829492346880
323839712588619776
323512562673139713
352009221824458753
325476900724154368
335522198473277440
320955654187655169
338549435111968768
319985000378417152
338955534646530048
317405664714559488
314026566394998784
315058712127619072
326940639017193472
341007834080743425
355112276866506753
357245830530469890
339268755316174848
377049291359264768
370388801396281345
381187869206777856
372468483247726592
341939491528925185
378132171967696896
332672848919425026
331989132035375105
303714327624556544
299365629859885056
316544979319267328
343090220532649985
311890358277648384
314524927590010881
324631704776093696
300447507517947904
376178204899151872
371296822146633728
337673855357292544
371654912100167680
299699019033235456
364207657840037888
369789537754820608
343442312002686976
339811079452491776
343566758608764928
322391752977821696
331991792230752256
362424981512130560
320720014229504000
355868587992432640
343873794466791425
343252884894408704
311095626505003009
298675468184477696
374888363272044544
322195273453551616
314367684936626176
338815757695733761
374201290571530241
363007398807482369
371471066603847680
363152742061056000
319070300677476352
312005476927827968
341988223641329664
355869717338140673
315564262275829761
336278719318614016
381992310369574913
380921147920883712
304948098566877185
329774081874472961
311888183514234880
319108009194307585
328523070727929857
360629298975080449
330925236801372161
329908213073977345
379813031095840768
298634083163062272
349073391984181248
309386889968902146
319876010512359426
337415072215343104
330140934970945537
350054699782778880
323571631035412480
329274591316955136
383273850773209088
307324218821971968
334711033157529601
314119505850818560
368491235851268096
379798223495237633
321507335518441472
322677114958659585
384024344638541824
336197758144901120
319488639186907136
330229189007519744
324610081587097600
355172842750492672
343385141508460544
332180986488045570
309679607311912960
312860169077923842
372922323755868161
334893462216388608
344660895655419904
338778538930999296
371741692497768448
340284963700211712
365319522883870721
303196712707694592
340565764048297986
353346042542047232
383083100596498432
352353007352025088
323978691451437058
321337779378352128
312070432108994560
370748664299286528
344808808830349315
377850059855249409
309169577273741312
317334763696435201
375153293124587520
335521697287520256
351137291919560704
377661539064750080
339595472454946816
377585361137831936
374578790682198016
357276915867975680
317006986933841920
382561516139995137
322403882150006785
326728869178642433
316231576881074176
369568508486905856
306126625471336448
354952035281543168
366120781685592064
378347033897086976
329785194661941248
353948928179314688
322367488023216128
343822169123454976
376533912304254976
324729867507757057
327674621711224832
381981888900268033
358478179893125120
335081224693506048
377791003769716736
378978533772914688
360967762354503680
300131647167275009
324264450158895104
331210085562998786
319006792703156224
353452679948808192
360417340455788547
339486423369519104
318936462764675072
348564372878131200
351556435756326913
350071596196691969
300115334084579328
368039101255413761
353251618893987841
327601457618640896
326893556461617152
339399200242548738
356447405798993921
328663255969067010
301336148003917824
305472051651690496
306993425281077249
382148474122166273
298796641631232001
384380263825825792
299332500365381633
313486542939234306
299938620247244801
374878563125567488
353448878730776577
316408016457064449
358954151998271488
321424762758918144
332756918462455808
326767293478608896
371844779711406080
375651876278374400
301338779820625921
364471747665342465
369647993160732672
383965757102899200
341558157497233409
322350943297482752
360894397769990145
297382481232027648
384650007162261504
324568959011651585
332189535649804289
320910142902267904
327924878223224832
384195766816092160
323830914272616448
335290675933372417
316057495003095040
366729421744381953
369548075234127872
316779772900425728
335927693839306752
343954099563266048
317476426062368769
314810288711016448
332465053364256768
308886507811377152
369845309297664000
336842014001881088
315210897889042432
370028681127018496
333926824369324032
367114427721863169
328314198100701184
379472357603041280
327957869750255616
334179589037367296
326400298312667137
372403016000733185
323227345462910976
325842995213660160
370541049631891456
313198479956647936
305946982994825216
330888659920355328
331712240359198720
331741794561843201
378572428739223552
323338205220982785
375042835365392384
327016964583211008
331505320834764802
306396984946868224
379381614674857984
368749883689164800
350693948039241728
361131790703919104
326372647657160704
380007346610515968
313338106243870720
334489051694526464
380025356628946944
313988153256067073
331958890692505600
363869567317053440
316878012631113730
338332212917313537
299396928150589441
323910322702401536
333031314867486722
331004151385427968
350967771435237376
325787498297044992
307777050163433472
334021766856982529
383011668994707456
328651708253233153
331210154005635072
322738477689085952
340338976282013696
330699018344734720
326362784872931328
358156395738181632
351773235068665859
298820708069429248
326642549450223616
334566270018154497
365918057752834048
313205377971937280
332327565450698753
338563027282583552
375835423819325440
378728360299741184
303856269587001344
328730508848660480
357709170033692675
369303278967746562
334820828896174081
342799805577306113
344118757133807617
341740156413427712
377631279426306048
352648692626501632
339090666158174208
300097490965905408
316944604530364417
324774110880206849
343883072523104256
343245373483139073
368074384474255360
353332088222650368
300616271194624000
376359876017938433
310601670977531906
327030579990253568
360951200864157696
382848767286071296
327975039582494721
318218851152171009
314398695540015105
340199506056458240
337357336731582464
321997790613999616
325782590546120704
325020208110632961
351175590205849603
360387729504206848
354840424239734784
343571288075403264
362076090073751553
322467008933421056
327548500990644224
336912117238226944
332763383235506177
329788772780756995
383849607261724672
331494893715329024
327257718375190529
376810002696007680
365467990948458497
310842397603024896
369485069913575424
341372457132896256
354254071563173888
350489484426616834
332143689965117440
358603001591631872
365360859121324032
367727979947753472
341085142258946048
337085323362332673
321960717253238784
314221990254878721
320297126867394561
329960725642612736
381167050649251840
316279240658124800
381436309266382849
324909925614637057
384139074228875265
351908054616387587
319269884720713729
322935959496822784
336815954405257218
334888046224875520
381993550046441472
338848946870943744
321495814256070656
326301904030281728
336501959945236480
364970929899573249
334012801150488577
364580122126331905
316559136206770176
340419009331752960
331088204537143296
315845812238295040
316947640891895811
377414356814020608
374727596224700416
339779244781600768
335508442921975809
330311399211409409
331427724507901952
299071065450242049
308791641261629440
300337867903889408
367810977058021376
301195181221367809
332331887370592256
321981773888249858
359017016167907328
366719038690308097
334126923305332737
336331339202695170
319864573199007744
329427858902638592
329636278712811521
310963043230158848
343588979364491264
336714801508143104
363029579469832192
341416528647970816
382710225788092416
299506660358107136
320713016222027776
356109408889081856
326940892596412417
343223078899302400
313490048819539968
306279834949136384
300033964410814465
317827134796222464
361245931431145472
317357369753497600
322046013600825344
379315000902291456
364440785015832576
303353703748997121
336713684925693953
306126501814890496
330141554641616896
306137345885880320
350070391533871104
307575239984943104
328199426969587714
299319303650566144
322903593848041472
326410254390804482
317277233205096448
325281966951899136
336651743473590272
312458214153285632
374534552901124096
344700374004948992
334265270631800832
375711443989311488
382647537645412352
297744812130578432
330868080232255488
348987155223306240
356952974804783104
341020938021793792
368359235303641088
362763118205603842
373027333831016448
321617671827369985
367478793008451584
371075918116044800
364572515500179456
327103189117702144
362244406004301824
311617557528461312
318960442749882368
354367822283030528
356768721148182528
369685626196865024
318505740216201217
298581493905756160
303722907014672384
360247647589769216
355256115870695424
316712861378412544
371258406486568960
312775529122115585
370187642991702016
330442086866382849
331990175754375168
332318532811497475
349281339779985408
337003124524982273
365891787254022144
371546067953008640
320014523824238593
320957220005220352
320666706932547584
334166979185369088
360211056032878592
322075530537074688
304345723980369920
318511919453585409
328732020643602432
324967213503234048
309109232928698368
311644983549624320
324876520105586688
376057459095261185
301772859578150912
327758649084755971
374729572077813760
330287910177890304
380016507364712448
359222284390633473
321324725315969024
341628089505312768
342167100070178818
311733109844496384
350883597097512960
305889018166521857
335858217198432256
340216758210277376
311263541082591232
334133305802887168
333118285933588480
319665524076322818
374645472105082880
320306750702100480
334426481017122817
311577505188438016
355689758741106688
353295943321395200
331457779741114368
325991776877944832
311585686081908736
324964237233500160
300477191546888192
322365999645089792
322229336121958400
372802828617924608
304867615837409281
323588862704238592
297890355850928129
368582536244375552
356886799152451584
340854667573592065
325605548458405888
375089717408059392
377457308789264385
380906300978106369
327142753836363776
342949781477408768
369915387887890432
373472617853751296
361361074114662401
378179289591463936
323442648599916544
304461015159025665
323057944369459200
301811125060780035
310568404299968513
301539807853678592
380366806189211648
334528949361188865
356287734018609156
335806780229697536
379659208394031104
334297217273831425
376117959091314689
352024383344222208
364096309277368320
303582553779089408
369056986593124354
336278898897743872
378219244842139648
298443749514694656
333947060065796096
352128288191299584
331163576217763840
326487962709798916
324572130186522624
326494137333448704
329682609724592128
340607412685910016
298504219885965312
337452201184210944
306247786452615168
340281419211370497
375050576272187392
314767405958172672
324560642373734402
343748181374418944
324146482670362624
369637620696899584
334727374648258561
334869038813548545
324653051388506113
380731776747831297
369713737847930880
308444137789718528
359908598769397761
308410923431907328
383626571203895296
300067003492859904
383311825259229184
305323416263729153
319116486180478977
373905251910553600
325610915909206017
340519969601224704
321637811965009921
320681513052168192
315288930641666048
322588853510737920
337669709514305536
309162682894934016
371131073616297984
315738570654633985
331591424325849088
330872935407575040
335956761607544832
353395714895790081
369588448384282624
375060303090057216
371743752488251393
320690185148964865
359828665275645953
337735705646215169
334460063873900545
376926301757505536
349338343995215872
327427095179436034
328003306121211904
302497701386412033
339062712145436672
326256969583308800
320438644232044544
306608924436611072
364135119088394242
301870663940059136
377098468252061696
371680853702615040
375337854265995266
331666153095168000
329230526810574848
313645655593734145
373491375129755648
380173914313609216
309147570968616960
309882822821281792
376188014306680832
363835063202750464
314236968613597184
375255439258034177
340212729518387201
342315139707592706
365563358239399936
326923040107671552
365900945588109312
374567987912536065
365311178869702658
332335994319802369
354828628271431680
353023019087691776
375610025831444481
308958661475172352
335545851000782848
299240606599897088
332570768846229505
321436544902787074
331760124307841025
299754958138531840
312055360573804544
333051576941944832
325854386238656512
350839660412534786
379421907814076416
341479887279890433
309177561890582528
379243509904990209
364571705206767616
324308872934326272
340947900576198656
332599555164090369
324889290335215616
360796931921948673
316401878734868482
335028656109924352
339540440170774528
352162461320884224
379440812683051009
308314435087380480
332605978782609409
369340047637491712
360535158295764995
370150266559291392
297965361289121793
372689755110408193
335051900644896768
332988601119952897
383785046723010560
377639559955111936
329863915242672129
297848162142519298
359885421376839680
327175956299141121
326426457846984705
311685522349228032
335475236361342977
339982455891177472
324504253429321728
316922932012130305
322857910034132992
354412873805598720
358801575407394817
351889893133258754
298661462048649216
307322337693417472
376774972410449921
372936756401672192
375407415568900096
299799782375952384
360801435945938944
302557077077893120
298298084943876097
304839061858840577
306302463600914432
321255080760328192
342302107933741058
322009580244701185
322003770626170881
334825040300367872
368591313362382849
312703992679526401
300845550255878144
319322793328119808
379297148732702721
326451106391670785
306512469139025921
328140772350255104
373210221302525952
299930446156922880
309419767347941376
301592141719822337
380711967607881729
339943115114823681
375226250169962496
297903864747798528
353043269573283840
328390313704038400
371073164148625408
328605506002358273
317461369148542977
370301746678988800
360339361109254145
305428363118514176
326609676831711232
299586293652942848
335489063429746689
309014316047278080
351019157137006592
382729455371706368
329713194471936001
317115951340462081
363545335420821504
323843766882541570
379674831521726464
382058970128453632
310903356061278209
351610726659530753
301568611930230784
318575891359858688
372728186171166720
340171185088262146
328945795183300608
326713161753456640
309144328008265728
323225403273641985
327982894410764288
316989628265668608
300064849810051073
384239125605273600
327558620579508224
331562310705487872
335162952313368577
369737200759754752
342415853343629312
368067191087697921
369456694746554368
377143308617023488
371924999067955200
357614657936175104
343448818441940993
339456684760125440
359728108112326656
363866022031265792
377050421446967297
325459746159226882
334122917342367745
326546494352158721
337791457245143040
335126995082035201
350785380380979203
329043625604423680
316312759589543936
343393691999805441
325619178100891648
316703146837671936
314840714645225473
325855471892316160
307741700686761984
324705287888044033
376585183996022784
331056721646714883
312066551366971392
341544882843820033
313880664216858624
369549285131427840
341476361711538176
343581728738258945
320393934536847360
300114106097209346
305027459445829633
328866021953921025
366083634396020736
312643717909606400
327302190274334720
330318351727460352
358041256330412032
360053245051281408
356122444853035008
301705795454791681
321409765500665856
329512599832129537
342609985374662657
379843818377330688
356037731207491584
335376570501963776
366278344976760833
339899578121863168
354817523776110594
376327961709776896
305391206299488256
335271179508133889
329572727054798848
354013229485268993
327653659934593024
314741258801262593
374345573555376130
314223029259485185
384218572408758272
339975323296878592
320719839008260096
312228628299661313
334472993109581824
307423322457640960
328537922947149824
318899728031023104
377215514914721792
383348217825738752
302716046501109760
311595313053958144
338187145711874048
382599913399267328
321364002548633601
310654123517308928
358070793592250368
362077659615870977
373704022022447104
301904929587613697
365295693465788416
316125044893954048
342316228246921216
339524494798503936
304116758330085377
328922599461646337
375827543150329856
375388568157315072
322961641266372609
302950156922413057
355740498297753600
322156187762163713
308968130657529857
302995909531283458
384527008299892736
302862242003681280
363894647178792960
321148362558685184
313180116807188480
356824816235458560
318242818420244481
324172100912967681
307499466095738880
377324272425111552
327794370034151424
299416755502215168
359725002829991937
343037980811857920
375664041160871936
350363830741778432
303737440710033408
306058357008109570
299729519667998721
355395664995291136
363759018814078978
317609774571220993
338799146079236096
342092050432421890
331899465747292160
306469697606516736
299749604663128064
302640475591041024
301185632506617858
361913473099235328
376060909741154304
331252570188296193
310551467486502912
351545890537865216
311638354770944001
371082400501358593
371444060126711808
322846902334914560
336415625658392576
336533244671561729
329763211098345472
370050588454555648
356408845138001924
366222567213776898
321467092467580929
361026007605579776
359654440426409984
342823586660249600
311521551256268800
327486936455450626
300796747314233345
325184115693473792
303862784553283586
334119546053070848
384512240365223938
311934425602600961
323092717368381440
367171775433416705
315691629539360768
312598151951433729
331428651507793923
329062992236912641
358113168314216448
331432884172894209
311743273158967297
321365632719413248
364872837435113472
371518998732500992
304251297643765761
326227963848830976
340773698892095489
319591170139365376
340992340300791809
330590494163890176
303876959799222272
380760655214555136
300117842655842304
321675289107243008
337507352435634177
319141190178054144
327058908826984448
299541773376696321
300448189549510658
355118189996285952
351665635299835904
340330465191919617
336519641918746624
339294229291487232
379804666646626305
327235823747616769
373241069909327873
332189751606145025
333125833151614976
330131354643730433
324572981571489794
335401877934051328
327148527677489152
368568831402192896
326477374763958273
317482480947036160
343088090451156992
300798315958788098
307521216191791105
349888418592980994
383623862593675264
317473790361731072
367449455119065088
320196009525387265
303260344577560576
313803184554528768
371004103620833280
318954774852694017
308428578893205505
328134074168389632
330534857614704641
318610187286097920
377607596011958273
324592437278420994
321838547327913984
354084231099596800
301331189766180865
370181521652477953
322790023076380672
352127953309671425
306958817994870785
380916193135431680
380869070574616576
312375167705833472
380395888646324224
301392941329551361
326816591159361536
370277777435394049
348432860480409600
324676180697571328
338555775934939137
335582049241026561
310804038549663744
329874782331998208
299839107792793600
321851722295308288
355869096644067329
298829547187617793
357595030854180864
342358781063204864
379577809733423104
319852397809778688
324366715888742401
314029828124852224
336524907791937536
324318239050055681
321030608522457088
325837132193214467
363034831468236802
343507592141733888
335383746700251137
337096495914430464
365105136864989184
331596030481145856
321647847198056448
311159700953653248
382677764916015105
344138525689651200
322772713678712832
351984542669746177
361890733025787904
336845811457597440
308424743894261760
339841012748939264
365608752705048578
322033465715462144
317490099443101696
337389024350191616
306410867690459137
371717140917002240
348487583334006784
334719042122309632
316031496114827264
352995594509361154
314535066158108672
366018526173077504
329529863797100545
369656407932403712
341957131265781761
364722164592672768
311195053055959041
303617693519577088
298117415252918272
316004475376635906
334026062868668416
305108842700738562
305770513014329344
337242955444256768
312256760968794112
308231572212035584
316573211330482176
352230419908927488
334467246787268609
338304056785268736
368811486472192000
329393625777725440
320292732683833344
305482768991809536
312424025840312320
383793345593901056
329482395164217344
302089535616077824
324479521686433792
344222295553892352
324455317033324544
362280445808869377
343809074523148288
335903129482702848
297247509628194816
363064798298120192
310739345856405504
298498865089372161
375118658944499712
309849579656990720
381052003293470720
384031110470307840
377979433555984385
326698534231494656
297358970811740160
349241536887783425
335516476582789122
341443496047169536
375849333213495296
353575379434356738
365305253727440896
312254194247671808
337664064689958912
331571323480453121
320780620559167488
330555292121194497
298806857936560129
377934365918904320
306369284177817601
357354870770118656
321068008539840513
330006700750954498
368492937069350914
311390467294105600
304333835284385792
343835767501643777
335494656097935360
363236053408165888
310947486875394048
331130938908106752
375063316689063937
369660150065659904
358580232074166274
313503148553666560
339600510334144512
324380952044384258
328867702875770880
337194066322264064
302925078797094912
348463354655952896
372797448970051584
337735014517202944
331120787153100800
379687198796566528
332704362918981633
329992626398965764
363713363806666752
334325147756527616
337314704663920641
367177527712022528
355539397141200896
376331143995744256
374903846989856768
332837812216934401
303714523754405889
382908691671822337
301311636982091776
332896108403650560
368979875123560449
328151124685225985
370398875854442496
362552962532384768
305206660270522369
339357152344948736
326384965958893568
334429031770488834
317336376431480832
340140851160313857
306812088301522944
325687744649105408
321646571190120448
326204557447286784
360814049082081280
323750260197441536
325720959669633025
353729968171270144
324914056081309696
337593951676661760
371307194869743616
382121156826124288
314038668471975937
321940924768862208
328349977657098240
369922636521816064
360471744202543104
370287795731849216
355935349303808001
306052235769573376
371054362405396480
327230469475282944
314969079628845056
297927533565988864
301170402766516224
365847357130567680
305062248190197760
342131460267978753
299365132096655360
356482955704668162
382982520444182528
355369893056622593
374542214061240320
364234537418506240
318618298793226240
336317800354287617
331397090452332546
315523182155157504
339972758807146497
306807517982359552
297547403240828929
313849573862952961
317550718083010560
355957782836555776
316000580474634240
354818687821295619
312357568938909696
370890725249908736
312845401633988609
335925702593495041
340884518787510272
344458344402153472
316400385608781824
298138222075183105
376871460221906944
370048457077436416
358436579343204353
312568818503397377
377662714967261184
353056648992002048
317985366978207745
297155330993963008
327649326098706432
359080192788008961
377169626276564992
358578159966371843
340527171451895808
300313597677023233
329380667727151106
314290396689731584
322955052664897536
378557120012361728
350824814468022272
373287974689316864
374035755468734464
325324839621632000
343131102082375680
338810264470298624
334507665285861376
308897616173879297
305462585011093504
369963472315875328
383983141783760901
372731738138882048
338502087916785666
299370768524009472
326542081092890624
328625035508064256
348594686526627841
344659587397472256
300789336356581378
319813287070007297
380467831067770881
316641527373905920
380893566198763520
324003286824919040
333029437601882112
299523171353247744
311310375448625152
353720575883100161
368584839055699968
322414169339068416
308383151057666048
330362734388592643
308477382937964544
327657595559092224
381776551697977344
309212191549173760
358975636771061760
299322686016978944
335698207004839936
317928175432781825
360587163223597059
344338338121129985
370910460607877120
329811169063890944
360117399103602688
329561622316208128
330539952423198720
297219818489270272
368106852707348480
336137549171019776
326101750056636418
375232270514147329
336723461663780864
373805395833147394
310383590988992512
307694331035258880
374178979978043392
366341845502013440
376022576319180800
319994858070753280
373852634157170688
359649607229247488
313245592035938307
331981552609275904
371070573981736960
372056472219168768
377200134397763584
314203400134877184
366751725287243778
326711834516287488
328869766855004160
366219203604254720
363132208879370241
313863044142866432
328987555313889280
304952596458770433
336769483853156352
322281997659680768
344568536917749761
361837272443785216
342301096871591937
335159249724379136
332612478217359360
365689581733036032
380093211026280449
323454705588137985
312240764010782720
331398318942994434
319611904291115008
372538017120276481
348929545954525184
315501309019181056
320481443274973184
367139106423578625
317827423053938688
319285025071841281
330485110870794240
322198785549799424
336976788955738112
318540314879086592
375107477572177920
326539814436499457
342325638990032896
327923374644948992
311398146821476352
381043245209616384
384447346513551361
338190992027041792
365448459546918913
369222646644211712
310106992108773376
311041024963256320
298963024692248576
327861503480967168
350109338259570689
370417767092334592
318510371570855936
310659696816181248
327439507270012929
308842417988202496
380717805315702784
326507407360532480
357433118174613504
299024484923502592
330674976673906689
355511054920454144
376908954103578625
382306563563614208
373985771310432256
328663806320451585
317398958580330496
312404263626227712
311095753827315712
318430552690663424
304666016187826176
359567600700751873
314946259741978625
328743143073804289
329253155990818818
371334497859403776
335741228354269184
379383683612160000
332494280910311424
339163612625125377
331396248722604032
321995742501826561
312596032875802624
319553691407491072
312865633392005120
343716094021865472
327559898063839232
326024465370718208
379074686996344832
314825895149985792
373458967583657984
379988348309229568
370605564289503232
381082192455413760
339684158030876672
383688098015506432
332625740296228864
335241915672956928
372875063160082433
327043342070329344
335409083442139136
353875718867918848
299836497429942273
322526123961499648
329901399724924928
380378672643194880
329615007329447937
301926098525106177
310389514445127680
344087848930127872
325475834515296257
371772761850798080
363380185082503169
315599325839376384
317761544278638592
327253260081713153
374947056697483264
299355455963152386
372109934084640768
329754331547054081
352678074732658689
297192391234953217
321795627140927488
380564172188442624
325628972996108288
311295438311538688
335154022015180800
322815428692942848
335427279595393025
372479319227916288
311701805417496576
326747266985639936
381220466205028352
364063054201233408
342075646035517441
337749799153573890
340491871950352384
331458221191618561
301575615834886144
375337620785876992
321451581226745856
360289410719289345
304132098892115968
348554914022162434
360438613940506624
344134792775888896
377583663132979201
326909919460737024
314616077625741312
341792005531262976
307827725698228224
316306088775540736
381659120589619200
366597216565075968
309173188070350850
299056956432334850
304389392502497281
322432848793583616
318186218452054017
379091404758069251
344610755695480832
369949870431277056
375135454556737536
298580138197663746
329981313018912769
311555795567378434
334892818902437888
369422641003646976
352258584089853952
339202807863328769
373248819955109889
361373924174471168
340082388191293440
342725384699265024
330289298668670976
376214580588212224
359754663366639618
334800399552872448
320011944293715968
373649359302168576
352422950118498306
327400778203537408
309086171156320256
378498623656706048
321365099896000512
316569853307805696
377653779132608512
324234315707863040
307138895894675457
326569815944867842
378561869436309504
373272852633776128
326525267378049024
335244310138220544
356952145758658562
319138134656962561
328519995162230784
359342752892321796
337556877602852865
364936019264540672
308778308106067971
374921733943197696
361499509068533760
331235961759473665
337525216202878976
363140551136116737
380149058855108608
321268058016595969
364262459164467203
331040762387120130
375340638503313408
305141526751752192
377131120178888704
350621517744316417
323821677253361664
329810979674263553
301863158073675776
381437016052731904
325220200624553985
329462533289308160
354756711661309952
338051736101081090
330897218167001088
359747523797192705
352240822227447808
343167552853254145
374925416537927682
370558670356377600
358072774834667520
327499007876280321
323085996260462595
336843517882146819
375833669929160704
312423879152893952
322797445287407616
313823194148646912
323091408825229314
339862079026655232
327240227246731264
307924996490162178
366746600745336832
332916091330392064
327426270881255424
365278774507483138
316866893711544320
330105433773731841
357350866140938241
368397485833605122
331140661845823488
375391919523643392
363898643813638146
315339567530139648
332667803675009026
319665390835875840
311307765178040320
337188380309872640
330148868496969729
298869740397531136
305882718661644288
312766712401498113
335077578413068290
322595736300703744
355054935827689472
369502788784361474
361465221149229058
321888895891562496
334024886404136960
327174843982286848
332120888562556930
321959382273388544
374890766365392897
333176735585681408
310836209595318273
308717176058175488
330690170842132483
333097722750058496
334303563394195456
311095168671563776
335630106137591808
316055231337230336
378217952891252736
302608570950762497
363041915672854529
331588996247461889
312601645949276160
307314911258755072
382390765403787264
317051889139191808
299012911211372544
372177912340152320
322780991682912257
321678432259956736
324741863049416705
298864747162529792
321285311764254721
339765688283586560
334857776671121409
308714357326499840
318809757651718144
334896713817006081
353498246406086658
337623343182266368
368113735568982016
383814301242245120
381620777969549312
325745228298461185
378347448944439296
313701007475486720
377894127033405440
299297510076325888
320164172329517056
342060747343409154
330456334740897792
319701280786350080
334538775705288706
365826635271905280
372936919375564802
313696604320329728
321848463623090176
354098050374967296
312736669688270848
342986302343499777
327246935717195777
355649645445259264
310620245989666816
358037858679922689
362110916990480384
363574520713461760
380810672508268544
355742102879088641
374896093919576064
353932618032627712
353343044491296768
383608376220856320
305458095025426432
315223352300150784
305562118877507585
382130518201864192
316910753665916928
329771867441332224
366326970667106305
354667556415610880
379635823177523200
381266683450900480
375791066483396608
384411238072983552
314963859008020480
298573323078615040
319906138516762625
332577292603781120
303986603301412864
367139903483547648
356077515921567746
380751210879660032
340482337529794561
337408625851121664
324513712239157249
310115911023611904
307032394358202368
366919059578683392
370897096343158784
351548479702695938
301207963606069248
383364378655219712
365496996901027840
330829255267213314
316074639933714433
319140589281091584
309932627924770816
359870056257163264
328188028008923136
357494110539624449
335546027505504256
308678672724930563
341262001596665856
308564499068231680
363842003802398720
318929911979053058
317575267562434560
372955093584605184
354285042752688128
310251474443706369
379336909836677120
335754420803477505
380091616137986048
330651401371918336
376327346099613696
355969626556993538
311908777777577984
364454784960851968
328242330219970562
382003899198353408
323378356315910144
322456246957522944
337314319316426754
356147114423762944
341191708706471936
333002867692679168
349051646078246912
355756222395322369
368812384049037312
373242674608087040
333062922370699264
334351106274635776
313814454594834432
308105104312115200
331024310691049472
323535113847713794
381076121707892736
310665031152959488
326081281941192704
303407780088410112
337326425633878017
325869732236505088
314244978027134976
379086720916291584
322540523955044352
371083713188093952
313862594131787776
297484477620436992
379462955911221248
339897216258953216
340122354158022656
329771186332528640
353343969779916800
321249828363448320
323139215523196928
340699258384707585
303894764217065472
307681443222536192
352059031512285185
315624485233491969
323762642672054272
355513237078409218
318774588744019968
378252990685380608
329393437168254978
362791968243318784
332391467169505281
353939844021497857
352499126514102273
298489483182100480
332121217366622208
304826944002879488
301770916201914368
357916366768062464
315280368624345088
312938514679463938
334491201677971456
315209155025727488
374162199444324353
336638548356763648
311257853145014272
314370858128916480
343608268704333824
362272913023442944
307701516377145344
334020269360422912
378738187746557952
383080849937137665
350280927592714240
334506826756403201
313847556520173569
310318974996975616
379823814265167872
309345350500634624
381627830742044672
320076951396163585
297750785314390016
379795579683213312
320017724979949568
334669841665515521
375100417278873600
370021010533150720
309271580473712640
366331493544501248
355854248266838017
322926288153231360
371455198243205120
342853196991045632
297736555672502274
331642104197554176
341109711053135873
378604565014528000
362428884102283265
366356463423193088
330555825649242112
362126759384186880
308943784211783681
299540743666692096
303378123133710336
354405383940485121
377976698316128256
332483033825435648
320175587622793216
334152505187524608
332147498137300995
335034709983764481
343559658616803328
381020061521043457
383396911987703808
320596277215776768
320177757239779329
362367375326195715
382383386003640320
334170765861740544
382673333348626432
312298079820869632
323078638381711361
325060541531967488
373846086319734785
318191549110435840
342999547464794113
366619180235096064
360700794191884288
377778784310919170
363080698846261248
331245961806483456
356667904982388736
298653701353136128
319697447964254208
304796824328347648
327115890074198018
329760805694353410
378710851743539200
334360886707892224
326548866440777729
309480288445157378
301339609596588032
297851022213267456
383929551669047296
319582631853445120
310661070295552000
368271928609353728
339829311706107904
337199007187210240
318633235145977856
338272392545710080
304818075956547584
340737290215231488
328658553537691648
314842977216389120
357139431456649218
319242416433545216
381275056661213184
320978226384089088
377978366764531712
331176248967561217
350070739216510977
374825207745511424
368601713910874113
309482276008366080
334936390343204865
323972223612370944
354361440884363268
313617256779227137
365723984718864384
355861916322762753
384753602062864384
342547266839642112
301060320011616256
356625960449228800
361923213627899905
377290170447327232
383779160294178816
370522650998603776
317887399453663232
372977360582475776
316624390341156864
375243716358705152
311930162365202432
330648258672218112
330070740730781699
299373156785852416
342722414238658560
330315058745835520
313704529222844416
383034725499031552
383061844325568512
326915560048836610
331425640630853632
299725228060336128
344658502385553408
353984223016783872
383550312230834176
338995515624673280
299303831882301440
362050962841534465
328046837305053184
320977978953699328
355998864773365760
348493185426796544
303341437817331714
378744402786545664
305562109658423297
300937954136817664
334105216842612736
380940292490145792
377621338997153792
315509981870960641
334194183722127361
342805610938650624
313521576899399680
308255799585697793
298628497226731522
380363102858276864
375477941716545536
380451520581365760
301368156402884608
384510371555713024
332398835873755136
331546972525842432
317535694266433536
318143149618913280
317319868875689984
337253924979482624
337328822364028930
326680825733201921
381232820871380993
322933760310001664
323845676133920768
373342424161988609
332638121827127296
331238310179647489
379790776818868225
360199051054030849
327685201306198019
353038603896631296
328763760242216960
336673092157980672
327198483981430785
340437726023262210
328336917429121024
319952776610332672
304653034049400832
309564305173532672
299406035305771008
311439388947128321
349221082072489985
375013587099844608
300032952161685504
299982158964092929
366077516634537985
328528988932808705
352476601201594368
378198439223255040
317635508920541186
373173637232467968
339901600543948800
330166459701526530
343144223262007296
363142763245608960
326412750106546176
336234709992480768
316187490195218432
335233111535276032
322401206662213632
364619606654058497
312401515463720961
371848506228473859
311454686345568256
334857062947381248
335217962875252736
303340015138783232
325015535769247744
321287136190021632
365699682636267520
377594919197491200
351589750358028288
321785705468682241
341369799789645824
316198631759822850
368544981968887809
329949194196512768
313655345182547968
372746311550111744
374835267183853568
374963711061938176
344494168225239040
305519029181882368
332376633715597312
383925130868822016
328696059524153344
307774459715125248
319719201013133312
302145390185168896
375167260844769281
366447989583130624
298885223284887553
365355404970045440
349377667667210240
300402520088510464
372790094144757760
331584324635856897
321310338840657920
325190224969859073
360969552818995201
359874184337309696
356263956156907521
302863972942610432
340856146711699458
376149630452396032
304784096444436480
337800441658241024
337724880755765248
297448737394016257
340964969703165952
378313829257474048
316423510417362945
336131195635109888
328305278414102528
357203521487122434
368126980023021568
319642485108379648
320212205180174337
299230879249731586
377792599852990464
313080537042546688
318953753472536576
325850893603991553
330679794742202369
368415527049256960
351803542102749185
354631004406808578
376933452857085954
334124897007718401
329672093715283968
372807499516092416
369664985460269056
370937548337467392
366013123997597696
315676398096375808
319439046873071618
351204161590788096
319893884668891136
338033591416143872
363473645949042689
354292834913882113
332150227056340993
334680229102645249
340115292988506112
303992003698499585
340704864940224512
308812586021945345
343740065958203392
338780067968737280
